# Supplementary material for: Genetic study links components of the autonomous nervous system to heart-rate profile during exercise
Source: Nat Commun. 2018 Mar 1;9:898. doi: 10.1038/s41467-018-03395-6 (PMC5832790; doi:10.1038/s41467-018-03395-6)
Supplement: Supplementary file 4 — Supplementary Data 1 [file 41467_2018_3395_MOESM4_ESM.xlsx]

## Sheet: Supplementary Data 1
Supplementary Data 1 Genome wide association results (P<8.3×10-9) for all 6 traits. All leadsnps per trait are shown, the LD colum indates the r2 between the sentinel SNP (†) and the lower associated SNPs at the same locus (indicated by the locusID column).
Region	LocusID	LOCUS	Trait	SNP	LD	CHR	hg19	EFAL	NEFAL	A1FREQ	INFO	BETA	SE	Pval	Variant Function	Candidate gene	Coding	eQTL	Hi-C	Nearby Gene	Secondary SNP based on LD
1p35.2	1	1	HRR50	rs11589125	†	1	31894396	C	T	0.944699	0.992124	-0.0745311	0.0128495	6.6e-09	intronic	SERINC2		SERINC2
1p34.1	2	0	HRR20	rs272570	0.506	1	45005996	G	A	0.809814	1	0.0431758	0.00738672	5.1e-09	intronic	RNF220			RNF220	RNF220
1p34.1	2	1	HRR50	rs272564	†	1	45012273	A	C	0.713374	0.975381	0.0458252	0.00647296	1.4e-12	intronic	RNF220			RNF220	RNF220
1p34.1	2	0	HRR40	rs272564	-	1	45012273	A	C	0.713435	0.975381	0.0443437	0.00647502	7.5e-12	intronic	RNF220			RNF220	RNF220
1p34.1	2	0	HRR30	rs272564	-	1	45012273	A	C	0.713445	0.975381	0.0431872	0.00647255	2.5e-11	intronic	RNF220			RNF220	RNF220
1p34.1	2	0	HRinc	rs272564	-	1	45012273	A	C	0.71349	0.975381	0.0442609	0.00643367	6e-12	intronic	RNF220			RNF220	RNF220
1p31.1	3	1	HRR10	rs61765646	†	1	72723211	T	A	0.813206	0.993005	-0.0557609	0.00750883	1e-13	intronic	NEGR1				NEGR1
1p31.1	3	0	HRR20	rs12740789	0.913	1	72752073	G	A	0.82089	0.999183	-0.046075	0.00759238	1.3e-09	intergenic	NEGR1				NEGR1
2p16.1	4	1	HRR40	rs1899492	†	2	60000304	C	T	0.528498	0.969649	-0.0396215	0.00589061	1.7e-11	intergenic	-				-
2p16.1	4	0	HRR30	rs12713403	0.506	2	60006666	C	A	0.374946	0.971831	-0.0395223	0.00606878	7.4e-11	intergenic	-				-
2p16.1	4	0	HRR10	rs13022107	0.985	2	60008266	C	T	0.530942	0.971857	-0.0368806	0.00589456	1.1e-09	intergenic	-				-
2p16.1	4	0	HRR50	rs13022107	0.985	2	60008266	C	T	0.531078	0.971857	-0.0351358	0.00588217	2.3e-09	intergenic	-				-
2p16.1	4	0	HRR20	rs1442875	0.528	2	60026906	T	A	0.388234	0.97743	-0.0361926	0.00601641	1.8e-09	intergenic	-				-
2p16.1	4	0	HRinc	rs4672317	0.475	2	60030511	T	G	0.352225	0.980686	-0.038391	0.00608585	2.8e-10	intergenic	-				-
2q31.2	5	2	HRR10	rs17362588	0.007	2	179721046	G	A	0.917255	1	0.0621949	0.0104937	2.1e-09	missense	CCDC141,TTN	CCDC141		TTN	CCDC141	a1
2q31.2	5	1	HRR10	rs35596070	†	2	179759692	C	A	0.855792	0.996393	0.060024	0.00828107	7e-13	intronic	CCDC141,TTN	CCDC141		TTN	CCDC141	a2
2q31.2	5	0	HRR20	rs35596070	-	2	179759692	C	A	0.855807	0.996393	0.0501742	0.00827546	1.3e-09	intronic	CCDC141,TTN	CCDC141		TTN	CCDC141
3p24.3	6	1	HRR50	rs73043051	†	3	18883863	T	C	0.777384	0.98031	-0.040635	0.00703828	7.8e-09	intergenic	KCNH8				KCNH8
3p12.3	7	1	HRR30	rs34310778	†	3	74783408	T	C	0.571703	0.997922	-0.0357738	0.00585922	1e-09	intergenic	CNTN3		CNTN3		CNTN3
3p12.3	7	0	HRR20	rs6549653	0.824	3	74791017	C	T	0.518289	0.998273	-0.0334569	0.00580268	8.1e-09	intergenic	CNTN3		CNTN3		CNTN3
5q23.2	8	0	HRR50	rs4836027	-	5	121866990	T	C	0.676066	0.986883	0.0382969	0.00632325	1.4e-09	intergenic	SNCAIP,PRDM6			PRDM6	SNCAIP	b1
5q23.2	8	1	HRinc	rs4836027	†	5	121866990	T	C	0.676131	0.986883	0.0500355	0.00628551	1.7e-15	intergenic	SNCAIP,PRDM6			PRDM6	SNCAIP
5q23.2	8	2	HRR50	rs151283	0.006	5	122446619	C	A	0.715914	0.981885	0.0416791	0.00651534	1.6e-10	intronic	PRDM6			PRDM6	PRDM6	b2
5q23.2	8	0	HRR40	rs151283	0.006	5	122446619	C	A	0.715927	0.981885	0.0389041	0.00651895	2.4e-09	intronic	PRDM6			PRDM6	PRDM6
6q16.3	9	1	HRR20	rs2224202	†	6	102053814	G	A	0.806927	0.987935	-0.0432904	0.00743408	5.8e-09	intronic	GRIK2			GRIK2	GRIK2
7p15.2	10	0	HRR20	rs1990101	0.575	7	26567075	T	C	0.62	0.993822	0.0421336	0.00628125	2e-11	intergenic	SKAP			SKAP	SKAP
7p15.2	10	0	HRR30	rs11768540	0.575	7	26569709	C	G	0.622876	0.994316	0.0363229	0.00629436	7.9e-09	intergenic	SKAP			SKAP	SKAP
7p15.2	10	1	HRR10	rs2158712	†	7	26582733	A	T	0.518931	0.995999	0.0449769	0.00615965	1.1e-12	intergenic	SKAP			SKAP	SKAP
7q21.3	11	0	HRR10	rs180253	0.903	7	93545777	G	A	0.416049	0.877913	-0.0439378	0.00632353	7.4e-12	intergenic	GNG11,GNGT1,TFPI2		GNG11,TFPI2		GNG11,GNGT1
7q21.3	11	0	HRR30	rs180253	0.903	7	93545777	G	A	0.416147	0.877913	-0.0423487	0.0063084	1.9e-11	intergenic	GNG11,GNGT1,TFPI2		GNG11,TFPI2		GNG11,GNGT1
7q21.3	11	0	HRR20	rs180253	0.903	7	93545777	G	A	0.416179	0.877913	-0.0409329	0.00631696	9.2e-11	intergenic	GNG11,GNGT1,TFPI2		GNG11,TFPI2		GNG11,GNGT1
7q21.3	11	0	HRR50	rs180238	-	7	93550447	C	T	0.350073	1	-0.0402311	0.00608651	3.8e-11	upstream	GNG11,GNGT1,TFPI2		TFPI2		GNG11,GNGT1
7q21.3	11	1	HRR40	rs180238	†	7	93550447	C	T	0.350109	1	-0.0427427	0.00608771	2.2e-12	upstream	GNG11,GNGT1,TFPI2		TFPI2		GNG11,GNGT1
7q22.1	12	0	HRR20	rs3757868	-	7	100482720	G	A	0.824132	0.998778	0.0720074	0.00760529	2.9e-21	intronic	SRRT,ACHE,TRIP6,C7orf43,UFSP1	UFSP1	SRRT,ACHE,TRIP6,C7orf43		ACHE,SRRT,UFSP1
7q22.1	12	1	HRR40	rs3757868	†	7	100482720	G	A	0.824148	0.998778	0.0767169	0.00759704	5.6e-24	intronic	SRRT,ACHE,TRIP6,C7orf43,UFSP1	UFSP1	SRRT,ACHE,TRIP6,C7orf43		ACHE,SRRT,UFSP1
7q22.1	12	0	HRR50	rs3757868	-	7	100482720	G	A	0.824148	0.998778	0.075208	0.00759591	4.1e-23	intronic	SRRT,ACHE,TRIP6,C7orf43,UFSP1	UFSP1	SRRT,ACHE,TRIP6,C7orf43		ACHE,SRRT,UFSP1
7q22.1	12	0	HRR30	rs3757868	-	7	100482720	G	A	0.824202	0.998778	0.0746972	0.00759755	8.2e-23	intronic	SRRT,ACHE,TRIP6,C7orf43,UFSP1	UFSP1	SRRT,ACHE,TRIP6,C7orf43		ACHE,SRRT,UFSP1
7q22.1	12	0	HRR10	rs17883557	0.991	7	100494949	G	T	0.822785	0.999634	0.0706643	0.00759029	6.1e-21	intergenic	SRRT,ACHE,TRIP6,C7orf43		SRRT,ACHE,TRIP6,C7orf43		ACHE,SRRT,UFSP1
7q22.1	12	0	HRinc	rs76181418	0.991	7	100494960	G	T	0.822734	1	0.0615519	0.00752501	2.8e-16	intergenic	SRRT,ACHE,TRIP6,C7orf43,UFSP1		SRRT,ACHE,TRIP6,C7orf43		ACHE,SRRT,UFSP1
7q31.2	13	0	HRinc	rs2109514	0.523	7	116159961	G	A	0.500651	0.995268	-0.0345597	0.00579031	2.4e-09	intergenic	CAV1,CAV2		CAV2		CAV1
7q31.2	13	0	HRR40	rs1997571	-	7	116198621	G	A	0.41544	0.997213	-0.0383871	0.00591192	8.4e-11	intronic	CAV1,CAV2			CAV1, CAV2	CAV1
7q31.2	13	0	HRR30	rs1997571	-	7	116198621	G	A	0.415459	0.997213	-0.0415063	0.0059102	2.2e-12	intronic	CAV1,CAV2			CAV1, CAV2	CAV1
7q31.2	13	1	HRR20	rs1997571	†	7	116198621	G	A	0.415481	0.997213	-0.0417419	0.00591755	1.7e-12	intronic	CAV1,CAV2			CAV1, CAV2	CAV1
7q31.2	13	0	HRR50	rs1997571	-	7	116198621	G	A	0.41549	0.997213	-0.0372285	0.0059105	3e-10	intronic	CAV1,CAV2			CAV1, CAV2	CAV1
7q31.2	13	0	HRR10	rs1997571	-	7	116198621	G	A	0.415592	0.997213	-0.0414506	0.0059228	2.1e-12	intronic	CAV1,CAV2			CAV1, CAV2	CAV1
7q33	14	1	HRR50	rs17168815	†	7	136624621	G	T	0.844913	0.990118	0.0620875	0.00803733	1.1e-14	ncRNA_intronic	CHRM2				CHRM2
7q33	14	0	HRR40	rs17168815	-	7	136624621	G	T	0.844943	0.990118	0.0584839	0.00803889	3.5e-13	ncRNA_intronic	CHRM2				CHRM2
7q33	14	0	HRR30	rs6943656	0.872	7	136639436	A	G	0.840177	0.986455	0.0577014	0.00796998	4.5e-13	ncRNA_intronic	CHRM2				CHRM2
7q33	14	0	HRR20	rs6943656	0.872	7	136639436	A	G	0.840187	0.986455	0.0550069	0.00798093	5.5e-12	ncRNA_intronic	CHRM2				CHRM2
7q33	14	0	HRR10	rs6952499	0.872	7	136645907	G	A	0.744699	0.977624	0.0437587	0.00676392	7e-11	ncRNA_intronic	CHRM2				CHRM2
10q24.31	15	1	HRR40	rs7072737	†	10	102556175	A	G	0.109129	1	0.07937	0.00927318	1.1e-17	intronic	PAX2				PAX2
10q24.31	15	0	HRinc	rs7072737	-	10	102556175	A	G	0.109172	1	0.070898	0.0092042	1.3e-14	intronic	PAX2				PAX2
10q24.31	15	0	HRR30	rs7072737	-	10	102556175	A	G	0.109196	1	0.0733709	0.00927054	2.5e-15	intronic	PAX2				PAX2
10q24.31	15	0	HRR50	rs10748799	0.493	10	102558494	T	C	0.198553	0.976587	0.0615508	0.00736338	6.3e-17	intronic	PAX2				PAX2
10q24.31	15	0	HRR10	rs10748799	0.493	10	102558494	T	C	0.198606	0.976587	0.0442366	0.0073806	1.6e-09	intronic	PAX2				PAX2
10q24.31	15	0	HRR20	rs10748799	0.493	10	102558494	T	C	0.198649	0.976587	0.0584405	0.00737296	2.3e-15	intronic	PAX2				PAX2
11q13.4	16	1	HRR10	rs7130652	†	11	71984398	G	T	0.927944	0.992982	-0.075572	0.011399	1.8e-11	intergenic	CLPB,INPPL1		INPPL1	CLPB	CLPB
12p12.1	17	0	HRR10	rs4963772	-	12	24758480	G	A	0.850052	0.996073	-0.0736413	0.00814719	1.3e-19	intergenic	BCAT1				BCAT1
12p12.1	17	0	HRinc	rs4963772	-	12	24758480	G	A	0.850053	0.996073	-0.0886008	0.00808074	5.7e-28	intergenic	BCAT1				BCAT1
12p12.1	17	1	HRR40	rs4963772	†	12	24758480	G	A	0.850072	0.996073	-0.0902844	0.00812896	1.2e-28	intergenic	BCAT1				BCAT1
12p12.1	17	0	HRR30	rs4963772	-	12	24758480	G	A	0.850075	0.996073	-0.0793647	0.00812819	1.6e-22	intergenic	BCAT1				BCAT1
12p12.1	17	0	HRR50	rs4963772	-	12	24758480	G	A	0.850087	0.996073	-0.0867931	0.00812873	1.3e-26	intergenic	BCAT1				BCAT1
12p12.1	17	0	HRR20	rs4963772	-	12	24758480	G	A	0.850144	0.996073	-0.0732455	0.00814156	2.3e-19	intergenic	BCAT1				BCAT1
12p11.1	18	0	HRR50	rs6488162	-	12	33593127	T	C	0.422225	0.985576	-0.0920963	0.00596358	8.4e-54	upstream	SYT10, ALG10			ALG10	SYT10
12p11.1	18	0	HRinc	rs6488162	-	12	33593127	T	C	0.422303	0.985576	-0.0677484	0.00592923	3.1e-30	upstream	SYT10, ALG10			ALG10	SYT10
12p11.1	18	0	HRR20	rs6488162	-	12	33593127	T	C	0.422327	0.985576	-0.0960815	0.00597342	3.3e-58	upstream	SYT10, ALG10			ALG10	SYT10	d2
12p11.1	18	0	HRR40	rs6488162	-	12	33593127	T	C	0.422337	0.985576	-0.0953853	0.00596477	1.5e-57	upstream	SYT10, ALG10			ALG10	SYT10
12p11.1	18	0	HRR30	rs6488162	-	12	33593127	T	C	0.422355	0.985576	-0.094175	0.00596434	3.7e-56	upstream	SYT10, ALG10			ALG10	SYT10
12p11.1	18	1	HRR10	rs6488162	†	12	33593127	T	C	0.422389	0.985576	-0.102836	0.0059785	5.3e-66	upstream	SYT10, ALG10			ALG10	SYT10	c2
12q24.21	19	0	HRR10	rs61928421	-	12	116227249	C	T	0.931459	0.984513	0.0756478	0.0115451	4.5e-11	intergenic	MED13L				MED13L
12q24.21	19	1	HRR40	rs61928421	†	12	116227249	C	T	0.93147	0.984513	0.0903676	0.0115198	4.3e-15	intergenic	MED13L				MED13L
12q24.21	19	0	HRR50	rs61928421	-	12	116227249	C	T	0.931471	0.984513	0.0867758	0.0115179	4.9e-14	intergenic	MED13L				MED13L
12q24.21	19	0	HRR20	rs61928421	-	12	116227249	C	T	0.931492	0.984513	0.0792017	0.0115367	6.6e-12	intergenic	MED13L				MED13L
12q24.21	19	0	HRR30	rs61928421	-	12	116227249	C	T	0.931505	0.984513	0.0769627	0.0115209	2.4e-11	intergenic	MED13L				MED13L
14q24.2	20	1	HRinc	rs17180489	†	14	72885471	G	C	0.859766	1	-0.0553598	0.00829357	2.5e-11	intronic	RGS6			RGS6	RGS6
14q24.2	20	0	HRR30	rs17180489	-	14	72885471	G	C	0.859798	1	-0.0496037	0.00834974	2.8e-09	intronic	RGS6			RGS6	RGS6
14q24.2	20	0	HRR50	rs17180489	-	14	72885471	G	C	0.859798	1	-0.0537005	0.00834945	1.3e-10	intronic	RGS6			RGS6	RGS6
14q24.2	20	0	HRR40	rs17180489	-	14	72885471	G	C	0.859838	1	-0.0533515	0.00835197	1.7e-10	intronic	RGS6			RGS6	RGS6
15q26.2	21	1	HRinc	rs12906962	†	15	95312071	T	C	0.66858	0.987101	0.0476183	0.00625579	2.7e-14	intergenic	MCTP2				MCTP2
15q26.2	21	0	HRR50	rs12906962	-	15	95312071	T	C	0.668602	0.987101	0.0375035	0.00629947	2.6e-09	intergenic	MCTP2				MCTP2
19p13.3	22	0	HRR30	rs8108862	0.96	19	5873728	C	T	0.910428	0.990745	0.063816	0.0101859	3.7e-10	intergenic	FUT5,NDUFA11	NDUFA11			FUT5
19p13.3	22	0	HRR40	rs8108862	0.96	19	5873728	C	T	0.910434	0.990745	0.0623899	0.010187	9.1e-10	intergenic	FUT5,NDUFA11	NDUFA11			FUT5
19p13.3	22	0	HRR50	rs8108862	0.96	19	5873728	C	T	0.910474	0.990745	0.0608819	0.0101852	2.3e-09	intergenic	FUT5,NDUFA11	NDUFA11			FUT5
19p13.3	22	0	HRR20	rs12974377	0.987	19	5883973	C	T	0.91143	0.993972	0.0593496	0.0102288	6.5e-09	intergenic	FUT5,NDUFA11				NDUFA11
19p13.3	22	1	HRR10	rs12974440	†	19	5894386	G	A	0.916652	0.997172	0.0665371	0.0105036	1.4e-10	intronic	NDUFA11				NDUFA11
19q12	23	1	HRinc	rs12986417	†	19	30109533	G	A	0.652614	0.985182	0.0372839	0.0061068	1e-09	intergenic	POP4,C19orf12			C19orf12	POP4
19q12	23	0	HRR50	rs55954001	0.119	19	30110331	G	A	0.822302	0.985728	-0.046579	0.00764149	1.1e-09	intergenic	POP4,C19orf12			C19orf12	POP4
19q12	23	0	HRR40	rs55954001	0.119	19	30110331	G	A	0.822346	0.985728	-0.0449659	0.00764441	4e-09	intergenic	POP4,C19orf12			C19orf12	POP4
