# Supplementary material for: Genetic study links components of the autonomous nervous system to heart-rate profile during exercise
Source: Nat Commun. 2018 Mar 1;9:898. doi: 10.1038/s41467-018-03395-6 (PMC5832790; doi:10.1038/s41467-018-03395-6)
Supplement: Supplementary file 5 — Supplementary Data 2 [file 41467_2018_3395_MOESM5_ESM.xlsx]

## Sheet: Supplementary Data 2
Supplementary Data 2: Post hoc sensitivity analyses. SNPs-trait associations that were genome wide significant in the GWAS identified using BOLT-LMM, were tested in the population of participants taking medication that affect heart rate or were reported having a history of heart disease. This analyses indicate that beta estimates between a population of participants reported to take medication/he…
				Medication usage & history of heart disease
				Yes				No
Phenotype	SNP	Chromosome	Position	N	Beta	Se	P	N	Beta	Se	P	P (Chow-test)	P Chow test corrected for multiple testing
HRR50	rs11589125	1	31894396	13065	0.088693	0.0267499	0.000914326	45440	0.0679473	0.0146515	3.52526e-06	0.495786	1
HRR20	rs272570	1	45005996	13067	-0.00325865	0.0151975	0.830219	45444	-0.0544587	0.00841674	9.78211e-11	0.0032208	0.315638
HRR30	rs272564	1	45012273	13070	-0.0092048	0.0135077	0.495587	45467	-0.0526325	0.00741639	1.27698e-12	0.00481844	0.472207
HRR40	rs272564	1	45012273	13077	-0.0100769	0.0135956	0.45858	45459	-0.0540578	0.00743314	3.52829e-13	0.00452199	0.443155
HRincMin	rs272564	1	45012273	13054	-0.0133809	0.0135405	0.323049	45409	-0.0545585	0.00743164	2.11386e-13	0.00765004	0.749704
HRR50	rs272564	1	45012273	13065	-0.0124177	0.013576	0.360359	45440	-0.0554004	0.00744294	9.81437e-14	0.00549995	0.538995
HRR10	rs61765646	1	72723211	13051	0.0576327	0.0156684	0.000234815	45430	0.0545473	0.00863396	2.65375e-10	0.863039	1
HRR20	rs12740789	1	72752073	13067	0.0529335	0.0160783	0.000993954	45444	0.0427047	0.00871336	9.53232e-07	0.575677	1
HRR40	rs1899492	2	60000304	13077	0.0432114	0.012383	0.00048381	45459	0.0372357	0.00674731	3.41721e-08	0.671578	1
HRR30	rs12713403	2	60006666	13070	0.0290105	0.0127154	0.022517	45467	0.0413428	0.00692642	2.38928e-09	0.39407	1
HRR50	rs13022107	2	60008266	13065	0.0363776	0.0123689	0.00327095	45440	0.0330971	0.00675298	9.52936e-07	0.815801	1
HRR10	rs13022107	2	60008266	13051	0.0392049	0.0123471	0.00149723	45430	0.0345703	0.00678134	3.43518e-07	0.742363	1
HRR20	rs1442875	2	60026906	13067	0.0359641	0.0125955	0.00429935	45444	0.0359173	0.00687122	1.72087e-07	0.997398	1
HRincMin	rs4672317	2	60030511	13054	0.0405683	0.0129187	0.00168783	45409	0.0378957	0.00700686	6.3602e-08	0.855513	1
HRR10	rs17362588	2	179721046	13051	-0.0490583	0.0215537	0.0228405	45430	-0.0646971	0.0121678	1.05437e-07	0.52707	1
HRR20	rs35596070	2	179759692	13067	-0.0534864	0.0170867	0.00174635	45444	-0.0482431	0.00949475	3.75406e-07	0.788508	1
HRR10	rs35596070	2	179759692	13051	-0.0633901	0.0170355	0.000198395	45430	-0.0588919	0.0094096	3.88182e-10	0.817135	1
HRR50	rs73043051	3	18883863	13065	0.0455927	0.0146128	0.00180825	45440	0.0398827	0.00812454	9.15791e-07	0.732632	1
HRR30	rs34310778	3	74783408	13070	0.00206049	0.0123213	0.867189	45467	0.0442951	0.00672336	4.45075e-11	0.00260564	0.255353
HRR20	rs6549653	3	74791017	13067	0.00312233	0.0121239	0.796765	45444	0.0414887	0.0066476	4.34369e-10	0.00550641	0.539628
HRR50	rs4836027	5	121866990	13065	-0.0330235	0.0131486	0.0120195	45440	-0.0398871	0.00725608	3.86165e-08	0.647663	1
HRincMin	rs4836027	5	121866990	13054	-0.0484199	0.0130864	0.000215583	45409	-0.0506643	0.00724854	2.75691e-12	0.880669	1
HRR40	rs151283	5	122446619	13077	-0.0478964	0.0137325	0.000486992	45459	-0.0361883	0.00746042	1.23024e-06	0.453697	1
HRR50	rs151283	5	122446619	13065	-0.0490375	0.0136661	0.000332908	45440	-0.0388741	0.00744814	1.796e-07	0.513623	1
HRR20	rs2224202	6	102053814	13067	0.025854	0.0153625	0.0923898	45444	0.048323	0.00857731	1.76262e-08	0.201418	1
HRR20	rs1990101	7	26567075	13067	-0.0416566	0.0131322	0.00151342	45444	-0.0434521	0.00719829	1.57541e-09	0.904615	1
HRR30	rs11768540	7	26569709	13070	-0.0384789	0.0132518	0.00368813	45467	-0.0376932	0.00721266	1.73232e-07	0.958481	1
HRR10	rs2158712	7	26582733	13051	-0.0428381	0.0127051	0.000747007	45430	-0.0457014	0.00707356	1.04101e-10	0.844029	1
HRR20	rs180253	7	93545777	13067	0.0615398	0.0130662	2.47928e-06	45444	0.0349298	0.00727366	1.5691e-06	0.0751245	1
HRR30	rs180253	7	93545777	13070	0.0613775	0.0131284	2.93726e-06	45467	0.0368485	0.00726074	3.87425e-07	0.101997	1
HRR10	rs180253	7	93545777	13051	0.0654325	0.0130885	5.75591e-07	45430	0.0370195	0.00726486	3.47467e-07	0.0576117	1
HRR50	rs180238	7	93550447	13065	0.0546329	0.0125757	1.39701e-05	45440	0.0356793	0.00699357	3.36551e-07	0.187394	1
HRR40	rs180238	7	93550447	13077	0.0487195	0.012584	0.00010815	45459	0.0407261	0.00698334	5.48017e-09	0.578561	1
HRR50	rs3757868	7	100482720	13065	-0.0839799	0.0158631	1.19644e-07	45440	-0.0730397	0.00870663	0	0.545302	1
HRR40	rs3757868	7	100482720	13077	-0.0876297	0.0157686	2.74115e-08	45459	-0.0734953	0.00868914	0	0.432414	1
HRR30	rs3757868	7	100482720	13070	-0.0843028	0.0155927	6.42446e-08	45467	-0.0719627	0.00869314	2.22045e-16	0.489514	1
HRR20	rs3757868	7	100482720	13067	-0.0753676	0.0157408	1.68414e-06	45444	-0.0711577	0.00869726	2.22045e-16	0.814928	1
HRR10	rs17883557	7	100494949	13051	-0.0603345	0.0156452	0.000115058	45430	-0.0730821	0.00870388	0	0.476323	1
HRincMin	rs76181418	7	100494960	13054	-0.0711483	0.0158703	7.3567e-06	45409	-0.0575734	0.00865688	2.91918e-11	0.452316	1
HRincMin	rs2109514	7	116159961	13054	0.0304643	0.0122827	0.0131285	45409	0.0337368	0.00666916	4.22287e-07	0.814695	1
HRR50	rs1997571	7	116198621	13065	0.0410852	0.0123844	0.00090826	45440	0.0369987	0.00678942	5.05235e-08	0.772237	1
HRR40	rs1997571	7	116198621	13077	0.0419915	0.0124251	0.000725966	45459	0.03821	0.00678319	1.7706e-08	0.789354	1
HRR10	rs1997571	7	116198621	13051	0.0378665	0.0123624	0.00219108	45430	0.0435081	0.00680207	1.5918e-10	0.689692	1
HRR20	rs1997571	7	116198621	13067	0.0392081	0.0123672	0.00152265	45444	0.0433798	0.00681547	1.95412e-10	0.767736	1
HRR30	rs1997571	7	116198621	13070	0.04114	0.012389	0.000897972	45467	0.043235	0.00679894	2.02959e-10	0.882127	1
HRR40	rs17168815	7	136624621	13077	-0.0561091	0.016902	0.000901256	45459	-0.0588648	0.00917016	1.37021e-10	0.886101	1
HRR50	rs17168815	7	136624621	13065	-0.0534368	0.0168256	0.00149364	45440	-0.064335	0.00919002	2.54996e-12	0.570046	1
HRR20	rs6943656	7	136639436	13067	-0.044725	0.0165004	0.00671753	45444	-0.0587608	0.00909253	1.02961e-10	0.456089	1
HRR30	rs6943656	7	136639436	13070	-0.049496	0.0165981	0.00286341	45467	-0.0609461	0.00906411	1.76934e-11	0.54505	1
HRR10	rs6952499	7	136645907	13051	-0.0105161	0.0140734	0.454922	45430	-0.0543814	0.00771937	1.8574e-12	0.00629965	0.617366
HRincMin	rs7072737	10	102556175	13054	-0.0627028	0.0189073	0.000912073	45409	-0.0730604	0.0105798	4.99645e-12	0.632898	1
HRR30	rs7072737	10	102556175	13070	-0.058396	0.0193081	0.00249097	45467	-0.0763034	0.0105044	3.75922e-13	0.415086	1
HRR40	rs7072737	10	102556175	13077	-0.0633164	0.019217	0.000984877	45459	-0.0831001	0.0104977	2.44249e-15	0.365914	1
HRR10	rs10748799	10	102558494	13051	-0.0352778	0.0155415	0.0232127	45430	-0.0431176	0.00849823	3.90118e-07	0.657849	1
HRR20	rs10748799	10	102558494	13067	-0.0336853	0.0153952	0.0286663	45444	-0.0614102	0.00846613	4.05675e-13	0.114123	1
HRR50	rs10748799	10	102558494	13065	-0.0433788	0.0154454	0.00497698	45440	-0.0620516	0.00841836	1.6942e-13	0.288221	1
HRR10	rs7130652	11	71984398	13051	0.0696224	0.0237358	0.00335457	45430	0.0768448	0.0130212	3.60219e-09	0.789596	1
HRR50	rs4963772	12	24758480	13065	0.078113	0.0170894	4.85759e-06	45440	0.0898716	0.00945918	0	0.547221	1
HRR40	rs4963772	12	24758480	13077	0.088828	0.017065	1.93701e-07	45459	0.0914456	0.00944622	0	0.893251	1
HRR30	rs4963772	12	24758480	13070	0.0845402	0.0170559	7.1711e-07	45467	0.078461	0.00946193	2.22045e-16	0.755354	1
HRR20	rs4963772	12	24758480	13067	0.0728875	0.017118	2.06319e-05	45444	0.0735681	0.00945872	7.32747e-15	0.972229	1
HRR10	rs4963772	12	24758480	13051	0.0685525	0.0172426	7.01552e-05	45430	0.0746638	0.00944318	2.66454e-15	0.75567	1
HRincMin	rs4963772	12	24758480	13054	0.0906849	0.0167403	6.05572e-08	45409	0.0878395	0.0093069	0	0.881868	1
HRR10	rs73106534	12	33502593	13051	-0.168587	0.094319	0.0738709	45430	-0.33621	0.0542646	5.8011e-10	0.123641	1
HRR20	rs73106534	12	33502593	13067	-0.135509	0.0953978	0.155473	45444	-0.348966	0.0528206	3.93152e-11	0.0506024	1
HRR50	rs6488162	12	33593127	13065	0.0984855	0.0124518	2.66454e-15	45440	0.0914968	0.00689484	0	0.623091	1
HRR40	rs6488162	12	33593127	13077	0.103635	0.0123716	0	45459	0.0942669	0.00687043	0	0.507898	1
HRR30	rs6488162	12	33593127	13070	0.0993655	0.0124159	1.11022e-15	45467	0.0940645	0.00687214	0	0.708691	1
HRR20	rs6488162	12	33593127	13067	0.0987223	0.0123316	1.11022e-15	45444	0.0966243	0.0068667	0	0.881734	1
HRR10	rs6488162	12	33593127	13051	0.0985889	0.0123289	1.33227e-15	45430	0.105131	0.00687676	0	0.642794	1
HRincMin	rs6488162	12	33593127	13054	0.0716615	0.0122611	5.07723e-09	45409	0.0670451	0.00684204	0	0.741916	1
HRR30	rs188900300	12	38641660	13070	-0.13473	0.0466161	0.00385	45467	-0.135059	0.0270965	6.21592e-07	0.99512	1
HRR10	rs188900300	12	38641660	13051	-0.150388	0.0456836	0.000994943	45430	-0.136219	0.0267899	3.68194e-07	0.789276	1
HRR50	rs826878	12	39088837	13065	0.0548352	0.012248	7.56745e-06	45440	0.0525032	0.00668958	4.21885e-15	0.867227	1
HRR40	rs826878	12	39088837	13077	0.0520232	0.012161	1.88688e-05	45459	0.0554588	0.00668718	0	0.80443	1
HRR30	rs826878	12	39088837	13070	0.0583719	0.0121898	1.67952e-06	45467	0.0552646	0.00669289	2.22045e-16	0.823093	1
HRR20	rs826878	12	39088837	13067	0.0520274	0.0122251	2.08304e-05	45444	0.0547593	0.00667527	2.22045e-16	0.844349	1
HRR10	rs826878	12	39088837	13051	0.0482575	0.0121226	6.86893e-05	45430	0.058997	0.00667612	0	0.437349	1
HRincMin	rs844115	12	39117384	13054	0.0350406	0.0121233	0.00384818	45409	0.0419909	0.00676868	5.51462e-10	0.616566	1
HRR10	rs61928421	12	116227249	13051	-0.0945104	0.0243317	0.000102648	45430	-0.0715011	0.0129973	3.77195e-08	0.40358	1
HRR30	rs61928421	12	116227249	13070	-0.0899611	0.0242852	0.00021192	45467	-0.0750469	0.0128469	5.16931e-09	0.586844	1
HRR20	rs61928421	12	116227249	13067	-0.0994565	0.0241593	3.84351e-05	45444	-0.074951	0.0129297	6.75838e-09	0.37037	1
HRR50	rs61928421	12	116227249	13065	-0.107014	0.024419	1.17371e-05	45440	-0.0824484	0.012911	1.70398e-10	0.373473	1
HRR40	rs61928421	12	116227249	13077	-0.0899392	0.0245511	0.00024894	45459	-0.0925639	0.0128865	6.81899e-13	0.92455	1
HRR30	rs17180489	14	72885471	13070	0.0338143	0.0176786	0.0557831	45467	0.0505628	0.00956526	1.24959e-07	0.40476	1
HRR50	rs17180489	14	72885471	13065	0.0392492	0.0176948	0.0265469	45440	0.0543033	0.00959004	1.49208e-08	0.454501	1
HRR40	rs17180489	14	72885471	13077	0.0372761	0.0177298	0.0355131	45459	0.0551743	0.00959102	8.78293e-09	0.374519	1
HRincMin	rs17180489	14	72885471	13054	0.0312794	0.0177421	0.0778999	45409	0.0592122	0.00946035	3.87486e-10	0.164542	1
HRR50	rs12906962	15	95312071	13065	-0.0521432	0.0130716	6.63424e-05	45440	-0.0308844	0.00726025	2.1008e-05	0.154826	1
HRincMin	rs12906962	15	95312071	13054	-0.0554725	0.0129271	1.77717e-05	45409	-0.0446719	0.00721068	5.81964e-10	0.465361	1
HRR50	rs8108862	19	5873728	13065	-0.0203428	0.0207087	0.325936	45440	-0.0719883	0.0115328	4.31898e-10	0.0294533	1
HRR40	rs8108862	19	5873728	13077	-0.0311535	0.0209752	0.137476	45459	-0.0707318	0.011472	7.02093e-10	0.0981761	1
HRR30	rs8108862	19	5873728	13070	-0.0312651	0.0210755	0.137947	45467	-0.0732325	0.0115277	2.1147e-10	0.0807337	1
HRR20	rs12974377	19	5883973	13067	-0.0447725	0.020872	0.0319447	45444	-0.0641517	0.0116026	3.21903e-08	0.417003	1
HRR10	rs12974440	19	5894386	13051	-0.0435418	0.0213279	0.0411971	45430	-0.0747092	0.0120185	5.09401e-10	0.203409	1
HRincMin	rs12986417	19	30109533	13054	-0.0239528	0.0124262	0.0539045	45409	-0.0398474	0.00697575	1.11477e-08	0.26449	1
HRR40	rs55954001	19	30110331	13077	0.0358272	0.0161414	0.0264468	45459	0.0454398	0.00879037	2.35011e-07	0.601055	1
HRR50	rs55954001	19	30110331	13065	0.0450828	0.0161456	0.00523395	45440	0.0452766	0.00877933	2.50696e-07	0.991591	1
.
end of do-file
.
