# Supplementary material for: Genetic study links components of the autonomous nervous system to heart-rate profile during exercise
Source: Nat Commun. 2018 Mar 1;9:898. doi: 10.1038/s41467-018-03395-6 (PMC5832790; doi:10.1038/s41467-018-03395-6)
Supplement: Supplementary file 6 — Supplementary Data 3 [file 41467_2018_3395_MOESM6_ESM.xlsx]

## Sheet: Supplementary Data 3
Supplementary Data 3. Coding variants in LD with the sentinel SNPs. This table lists coding variants in LD (r2>0.8) with the sentinel SNPs using the dbNSFP database(https://sites.google.com/site/jpopgen/dbNSFP).
SNP	Coding Variant	R2	D'	Gene	#chr	pos(1-based)	ref	alt	aaref	aaalt	uniqid1	uniqid2	rs_dbSNP147	hg19_chr	hg19_pos(1-based)	hg18_chr	hg18_pos(1-based)	cds_strand	refcodon	codonpos	codon_degeneracy	Ancestral_allele	AltaiNeandertal	Denisova	Ensembl_geneid	Ensembl_transcriptid	Ensembl_proteinid	aapos	SIFT_score	SIFT_converted_rankscore	SIFT_pred	Uniprot_acc_Polyphen2	Uniprot_id_Polyphen2	Uniprot_aapos_Polyphen2	Polyphen2_HDIV_score	Polyphen2_HDIV_rankscore	Polyphen2_HDIV_pred	Polyphen2_HVAR_score	Polyphen2_HVAR_rankscore	Polyphen2_HVAR_pred	LRT_score	LRT_converted_rankscore	LRT_pred	LRT_Omega	MutationTaster_score	MutationTaster_converted_rankscore	MutationTaster_pred	MutationTaster_model	MutationTaster_AAE
rs17362588	rs17362588	1	1	CCDC141	2	178856319	G	A	R	W	2:179721046_A_G	2:179721046_A_G	rs17362588	2	179721046	2	179429291	-	CGG	1	2	G	G/G	G/G	ENSG00000163492	ENST00000420890;ENST00000343876;ENST00000443758	ENSP00000395995;ENSP00000344627;ENSP00000390190	935;379;935	0.001;0.002;0.0	0.91219	D	Q6ZP82	CC141_HUMAN	360	1	0.89865	D	0.998	0.87503	D	0.006986	0.31655	N	0.14733	0.792797;0.55933	0.31249	P;P	simple_aae;simple_aae	R360W;R935W
rs35596070	rs34883828	0.937872	1	CCDC141	2	178905448	C	A	E	D	2:179759692_A_C	2:179770175_A_C	rs34883828	2	179770175	2	179478420	-	GAG	3	2	C	C/C	C/C	ENSG00000163492	ENST00000420890;ENST00000443758;ENST00000446116;ENST00000409284	ENSP00000395995;ENSP00000390190;ENSP00000388745;ENSP00000386503	382;382;317;382	0.076;0.048;0.156;0.041	0.41865	T;D;T;D	B8ZZB3	.	382	0.996	0.67003	D	0.875	0.60313	P	.	.	.	.	0.99419;0.99419	0.23544	P;P	simple_aae;simple_aae	E382D;E382D
rs3757868	rs12666989	1	1	UFSP1	7	100889133	G	C	L	V	7:100482720_A_G	7:100486754_C_G	rs12666989	7	100486754	7	100324690	-	CTG	1	2	G	G/G	G/G	ENSG00000176125	ENST00000388761	ENSP00000373413	47	0.681	0.04409	T	Q6NVU6	UFSP1_HUMAN	47	0.77	0.41933	P	0.353	0.41136	B	0.2677	0.15179	N	0.545587	0.999723	0.20567	P	simple_aae	L47V
rs8108862	rs12980262	0.959893	0.986377	NDUFA11	19	5893047	G	A	A	V	19:5873728_C_T	19:5893058_A_G	rs12980262	19	5893058	19	5844058	-	GCC	2	0	G	G/G	G/G	ENSG00000174886	ENST00000418389	ENSP00000389160	186	0	0.91219	D	C9JT23	.	186	0.753	0.41381	P	0.061	0.25369	B	.	.	.	.	1;0.99998	0.18614	N;N	simple_aae;without_aae	A186V;.
[truncated: 143 more columns]
