# Supplementary material for: Genetic study links components of the autonomous nervous system to heart-rate profile during exercise
Source: Nat Commun. 2018 Mar 1;9:898. doi: 10.1038/s41467-018-03395-6 (PMC5832790; doi:10.1038/s41467-018-03395-6)
Supplement: Supplementary file 7 — Supplementary Data 4 [file 41467_2018_3395_MOESM7_ESM.xlsx]

## Sheet: Supplementary Data 4
Supplementary Data 4. eQTLs in LD with the sentinel SNPs. This table shows eQTLs (sentinel SNPs or SNPs in LD, r2> 0.8) that were identified in a dataset compiled from the summary statistics of several tissues of GTEX version 6 (Lonsdale et al. 2013) , STARNET (Franzén et al. 2016), cis-eQTL datasets of Blood (Westra et al. 2013; Zhernakova et al. 2017) and cis-Meqtls (Bonder et al. 2017). Only e…
Chromosome	Position(Sentinel GWAS SNP)	Sentinel GWAS SNP	Position (Top eQTL SNP)	Top eQTL SNP	R2	D'	centimorgans	Study	Tissue	P	TRANSCRIPT	Gene	DirectSNP
7	100494960	rs76181418	100456595	rs314373	0.925451	0.991128	115.952	meQTLs	Blood	6.96e-227	cg24075113	TRIP6	FALSE
7	100494949	rs17883557	100456595	rs314373	0.925451	0.991128	115.952	meQTLs	Blood	6.96e-227	cg24075113	TRIP6	FALSE
7	100494960	rs76181418	100467700	rs12705090	0.925451	0.991128	115.953	meQTLs	Blood	2.52e-224	cg22376661	NONE	FALSE
7	100494949	rs17883557	100467700	rs12705090	0.925451	0.991128	115.953	meQTLs	Blood	2.52e-224	cg22376661	NONE	FALSE
7	100494960	rs76181418	100471044	rs6706	0.991373	1	115.953	meQTLs	Blood	5.26e-96	cg03568858	TRIP6	FALSE
7	100494949	rs17883557	100471044	rs6706	0.991373	1	115.953	meQTLs	Blood	5.26e-96	cg03568858	TRIP6	FALSE
7	100494960	rs76181418	100474289	rs12667888	0.991373	1	115.953	meQTLs	Blood	3.02e-80	cg16555537	TRIP6	FALSE
7	100494949	rs17883557	100474289	rs12667888	0.991373	1	115.953	meQTLs	Blood	3.02e-80	cg16555537	TRIP6	FALSE
7	100494949	rs17883557	100496887	rs12705096	1	1	115.955	gene_level_eQTLs	Blood	5.06e-68	ENSG00000087077	TRIP6	FALSE
7	100482720	rs3757868	100496887	rs12705096	0.991373	1	115.955	gene_level_eQTLs	Blood	5.06e-68	ENSG00000087077	TRIP6	FALSE
7	100494960	rs76181418	100456595	rs314373	0.925451	0.991128	115.952	meQTLs	Blood	7.12e-42	cg12507655	NONE	FALSE
7	100494949	rs17883557	100456595	rs314373	0.925451	0.991128	115.952	meQTLs	Blood	7.12e-42	cg12507655	NONE	FALSE
7	100494960	rs76181418	100467700	rs12705090	0.925451	0.991128	115.953	exon_level_eQTLs	Blood	2.73319e-41	chr_7_100465918_100466488	TRIP6	FALSE
7	100494949	rs17883557	100467700	rs12705090	0.925451	0.991128	115.953	exon_level_eQTLs	Blood	2.73319e-41	chr_7_100465918_100466488	TRIP6	FALSE
7	100494949	rs17883557	100496887	rs12705096	1	1	115.955	exon_level_eQTLs	Blood	1.5215e-37	chr_7_100469165_100469343	TRIP6	FALSE
7	100482720	rs3757868	100496887	rs12705096	0.991373	1	115.955	exon_level_eQTLs	Blood	1.5215e-37	chr_7_100469165_100469343	TRIP6	FALSE
7	100494960	rs76181418	100493359	rs17881696	1	1	115.955	STARNET	LIV	1.6686e-34	ENSG00000087087.14	SRRT	FALSE
7	100494949	rs17883557	100493359	rs17881696	1	1	115.955	STARNET	LIV	1.6686e-34	ENSG00000087087.14	SRRT	FALSE
7	100494949	rs17883557	100493359	rs17881696	1	1	115.955	STARNET	LIV	1.6686e-34	ENSG00000087087.14	SRRT	FALSE
7	100482720	rs3757868	100493359	rs17881696	0.991373	1	115.955	STARNET	LIV	1.6686e-34	ENSG00000087087.14	SRRT	FALSE
7	100482720	rs3757868	100493359	rs17881696	0.991373	1	115.955	STARNET	LIV	1.6686e-34	ENSG00000087087.14	SRRT	FALSE
7	100494960	rs76181418	100471044	rs6706	0.991373	1	115.953	exon_level_eQTLs	Blood	6.89669e-32	chr_7_100470246_100470455	TRIP6	FALSE
7	100494949	rs17883557	100471044	rs6706	0.991373	1	115.953	exon_level_eQTLs	Blood	6.89669e-32	chr_7_100470246_100470455	TRIP6	FALSE
7	100494949	rs17883557	100509253	rs13244629	1	1	115.956	exon_level_eQTLs	Blood	5.78282e-29	chr_7_100470794_100471076	TRIP6	FALSE
7	100482720	rs3757868	100509253	rs13244629	0.991373	1	115.956	exon_level_eQTLs	Blood	5.78282e-29	chr_7_100470794_100471076	TRIP6	FALSE
3	74783408	rs34310778	74790251	rs7630756	0.832296	1	103.205	GTEX.V6	Heart_Left_Ventricle_Analysis.snpgenes	1.71557e-27	ENSG00000113805.8	CNTN3	FALSE
19	5883973	rs12974377	5892274	rs17271904	0.986591	1	18.794	meQTLs	Blood	3.89e-26	cg03715305	NONE	FALSE
19	5873728	rs8108862	5892274	rs17271904	0.959893	0.986377	18.794	meQTLs	Blood	3.89e-26	cg03715305	NONE	FALSE
7	100494949	rs17883557	100496887	rs12705096	1	1	115.955	exon_level_eQTLs	Blood	2.75353e-25	chr_7_100465483_100465855	TRIP6	FALSE
7	100482720	rs3757868	100496887	rs12705096	0.991373	1	115.955	exon_level_eQTLs	Blood	2.75353e-25	chr_7_100465483_100465855	TRIP6	FALSE
7	100482720	rs3757868	100473550	rs12705092	1	1	115.953	GTEX.V6	Thyroid_Analysis.snpgenes	6.60556e-21	ENSG00000087085.9	ACHE	FALSE
7	100482720	rs3757868	100471044	rs6706	1	1	115.953	GTEX.V6	Thyroid_Analysis.snpgenes	6.60556e-21	ENSG00000087085.9	ACHE	FALSE
7	100494960	rs76181418	100474289	rs12667888	0.991373	1	115.953	GTEX.V6	Thyroid_Analysis.snpgenes	6.60556e-21	ENSG00000087085.9	ACHE	FALSE
7	100494960	rs76181418	100473550	rs12705092	0.991373	1	115.953	GTEX.V6	Thyroid_Analysis.snpgenes	6.60556e-21	ENSG00000087085.9	ACHE	FALSE
7	100494960	rs76181418	100471044	rs6706	0.991373	1	115.953	GTEX.V6	Thyroid_Analysis.snpgenes	6.60556e-21	ENSG00000087085.9	ACHE	FALSE
7	100494949	rs17883557	100474289	rs12667888	0.991373	1	115.953	GTEX.V6	Thyroid_Analysis.snpgenes	6.60556e-21	ENSG00000087085.9	ACHE	FALSE
7	100494949	rs17883557	100473550	rs12705092	0.991373	1	115.953	GTEX.V6	Thyroid_Analysis.snpgenes	6.60556e-21	ENSG00000087085.9	ACHE	FALSE
7	100494949	rs17883557	100471044	rs6706	0.991373	1	115.953	GTEX.V6	Thyroid_Analysis.snpgenes	6.60556e-21	ENSG00000087085.9	ACHE	FALSE
7	100494960	rs76181418	100456595	rs314373	0.925451	0.991128	115.952	GTEX.V6	Nerve_Tibial_Analysis.snpgenes	1.73777e-20	ENSG00000087085.9	ACHE	FALSE
7	100494949	rs17883557	100456595	rs314373	0.925451	0.991128	115.952	GTEX.V6	Nerve_Tibial_Analysis.snpgenes	1.73777e-20	ENSG00000087085.9	ACHE	FALSE
1	31894396	rs11589125	31880378	rs34406633	0.958253	1	55.7369	STARNET	SF	9.8442e-20	ENSG00000168528.7	SERINC2	FALSE
7	100494949	rs17883557	100497131	rs13245899	0.950023	1	115.955	GTEX.V6	Artery_Aorta_Analysis.snpgenes	1.11309e-19	ENSG00000087085.9	ACHE	FALSE
7	100482720	rs3757868	100497131	rs13245899	0.941552	0.991228	115.955	GTEX.V6	Artery_Aorta_Analysis.snpgenes	1.11309e-19	ENSG00000087085.9	ACHE	FALSE
7	100494949	rs17883557	100509253	rs13244629	1	1	115.956	GTEX.V6	Artery_Tibial_Analysis.snpgenes	2.87562e-18	ENSG00000087085.9	ACHE	FALSE
7	100482720	rs3757868	100509253	rs13244629	0.991373	1	115.956	GTEX.V6	Artery_Tibial_Analysis.snpgenes	2.87562e-18	ENSG00000087085.9	ACHE	FALSE
11	71984398	rs7130652	71995656	rs2508865	0.872916	1	80.2902	R. Jansen 2017	Peripheral_Blood	9.2e-14	11720734_s_at	INPPL1	FALSE
7	100494960	rs76181418	100484381	rs12705095	0.991373	1	115.955	GTEX.V6	Adipose_Subcutaneous_Analysis.snpgenes	1.82851e-13	ENSG00000087085.9	ACHE	FALSE
7	100494949	rs17883557	100484381	rs12705095	0.991373	1	115.955	GTEX.V6	Adipose_Subcutaneous_Analysis.snpgenes	1.82851e-13	ENSG00000087085.9	ACHE	FALSE
7	116159961	rs2109514	116130983	rs10282556	0.83334	0.956946	131.401	STARNET	AOR	2.51502e-13	ENSG00000105971.10	CAV2	FALSE
7	100494960	rs76181418	100453208	rs314370	0.925451	0.991128	115.951	meQTLs	Blood	5.6e-13	cg11844970	NONE	FALSE
7	100494949	rs17883557	100453208	rs314370	0.925451	0.991128	115.951	meQTLs	Blood	5.6e-13	cg11844970	NONE	FALSE
7	100494949	rs17883557	100509253	rs13244629	1	1	115.956	meQTLs	Blood	6e-13	cg27220968	NONE	FALSE
7	100482720	rs3757868	100509253	rs13244629	0.991373	1	115.956	meQTLs	Blood	6e-13	cg27220968	NONE	FALSE
7	100494949	rs17883557	100494949	rs17883557	1	1	115.955	meQTLs	Blood	7.7e-13	cg07634340	NONE	TRUE
7	100482720	rs3757868	100494949	rs17883557	0.991373	1	115.955	meQTLs	Blood	7.7e-13	cg07634340	NONE	FALSE
7	100494960	rs76181418	100472380	rs12705091	0.950023	1	115.953	GTEX.V6	Nerve_Tibial_Analysis.snpgenes	1.84429e-11	ENSG00000087087.14	SRRT	FALSE
7	100494949	rs17883557	100472380	rs12705091	0.950023	1	115.953	GTEX.V6	Nerve_Tibial_Analysis.snpgenes	1.84429e-11	ENSG00000087087.14	SRRT	FALSE
1	72723211	rs61765646	72753825	rs2613497	0.920456	0.97508	103.315	meQTLs	Blood	5.06e-10	cg04985396	NONE	FALSE
3	74791017	rs6549653	74783718	rs7628275	0.824095	1	103.201	GTEX.V6	Brain_Nucleus_accumbens_basal_ganglia_Analysis.snpgenes	5.1395e-10	ENSG00000113805.8	CNTN3	FALSE
7	136624621	rs17168815	136628299	rs17168819	0.891357	0.989047	147.961	GTEX.V6	Colon_Sigmoid_Analysis.snpgenes	6.21342e-10	ENSG00000223657.2	KRT8P51	FALSE
3	74783408	rs34310778	74792682	rs28844647	0.832296	1	103.207	GTEX.V6	Heart_Atrial_Appendage_Analysis.snpgenes	6.65563e-10	ENSG00000113805.8	CNTN3	FALSE
7	100494949	rs17883557	100506381	rs13226502	0.982674	1	115.956	GTEX.V6	Skin_Sun_Exposed_Lower_leg_Analysis.snpgenes	1.29829e-09	ENSG00000087085.9	ACHE	FALSE
7	100482720	rs3757868	100506381	rs13226502	0.974196	1	115.956	GTEX.V6	Skin_Sun_Exposed_Lower_leg_Analysis.snpgenes	1.29829e-09	ENSG00000087085.9	ACHE	FALSE
7	100482720	rs3757868	100472380	rs12705091	0.95829	1	115.953	STARNET	AOR	3.17317e-09	ENSG00000087087.14	SRRT	FALSE
7	100494960	rs76181418	100472380	rs12705091	0.950023	1	115.953	STARNET	AOR	3.17317e-09	ENSG00000087087.14	SRRT	FALSE
7	100494960	rs76181418	100472380	rs12705091	0.950023	1	115.953	STARNET	AOR	3.17317e-09	ENSG00000087087.14	SRRT	FALSE
7	100494949	rs17883557	100472380	rs12705091	0.950023	1	115.953	STARNET	AOR	3.17317e-09	ENSG00000087087.14	SRRT	FALSE
7	100494949	rs17883557	100472380	rs12705091	0.950023	1	115.953	STARNET	AOR	3.17317e-09	ENSG00000087087.14	SRRT	FALSE
7	100494949	rs17883557	100509253	rs13244629	1	1	115.956	GTEX.V6	Artery_Coronary_Analysis.snpgenes	3.91025e-09	ENSG00000087085.9	ACHE	FALSE
7	100482720	rs3757868	100509253	rs13244629	0.991373	1	115.956	GTEX.V6	Artery_Coronary_Analysis.snpgenes	3.91025e-09	ENSG00000087085.9	ACHE	FALSE
7	100494960	rs76181418	100453208	rs314370	0.925451	0.991128	115.951	GTEX.V6	Pancreas_Analysis.snpgenes	4.98242e-09	ENSG00000087077.7	TRIP6	FALSE
7	100494949	rs17883557	100453208	rs314370	0.925451	0.991128	115.951	GTEX.V6	Pancreas_Analysis.snpgenes	4.98242e-09	ENSG00000087077.7	TRIP6	FALSE
7	93545777	rs180253	93540958	rs28438575	0.9235	0.988301	109.88	R. Jansen 2017	Peripheral_Blood	1.48e-08	11722379_at	GNG11	FALSE
7	100494960	rs76181418	100472380	rs12705091	0.950023	1	115.953	GTEX.V6	Adrenal_Gland_Analysis.snpgenes	2.63015e-08	ENSG00000087085.9	ACHE	FALSE
7	100494960	rs76181418	100497131	rs13245899	0.950023	1	115.955	GTEX.V6	Adrenal_Gland_Analysis.snpgenes	2.63015e-08	ENSG00000087085.9	ACHE	FALSE
7	100494949	rs17883557	100472380	rs12705091	0.950023	1	115.953	GTEX.V6	Adrenal_Gland_Analysis.snpgenes	2.63015e-08	ENSG00000087085.9	ACHE	FALSE
7	100494949	rs17883557	100497131	rs13245899	0.950023	1	115.955	GTEX.V6	Adrenal_Gland_Analysis.snpgenes	2.63015e-08	ENSG00000087085.9	ACHE	FALSE
7	100494960	rs76181418	100484381	rs12705095	0.991373	1	115.955	gene_level_eQTLs	Blood	3.7e-08	ENSG00000087085	ACHE	FALSE
7	100494949	rs17883557	100484381	rs12705095	0.991373	1	115.955	gene_level_eQTLs	Blood	3.7e-08	ENSG00000087085	ACHE	FALSE
7	100494949	rs17883557	100506381	rs13226502	0.982674	1	115.956	GTEX.V6	Heart_Atrial_Appendage_Analysis.snpgenes	4.34707e-08	ENSG00000087085.9	ACHE	FALSE
7	100482720	rs3757868	100506381	rs13226502	0.974196	1	115.956	GTEX.V6	Heart_Atrial_Appendage_Analysis.snpgenes	4.34707e-08	ENSG00000087085.9	ACHE	FALSE
7	100494960	rs76181418	100482720	rs3757868	0.991373	1	115.954	meQTLs	Blood	6.06e-08	cg02607340	NONE	FALSE
7	100494949	rs17883557	100482720	rs3757868	0.991373	1	115.954	meQTLs	Blood	6.06e-08	cg02607340	NONE	FALSE
19	5883973	rs12974377	5872403	rs12982903	0.973294	0.986557	18.7844	meQTLs	Blood	1.76e-07	cg19211619	NONE	FALSE
19	5894386	rs12974440	5872403	rs12982903	0.959893	0.986377	18.7844	meQTLs	Blood	1.76e-07	cg19211619	NONE	FALSE
7	93545777	rs180253	93545777	rs180253	1	1	109.88	STARNET	VAF	1.86001e-07	ENSG00000105825.7	TFPI2	TRUE
7	93550447	rs180238	93545777	rs180253	0.902308	0.988062	109.88	STARNET	VAF	1.86001e-07	ENSG00000105825.7	TFPI2	FALSE
7	93550447	rs180238	93545777	rs180253	0.902308	0.988062	109.88	STARNET	VAF	1.86001e-07	ENSG00000105825.7	TFPI2	FALSE
7	100494960	rs76181418	100465355	rs12705089	0.925451	0.991128	115.952	GTEX.V6	Skin_Not_Sun_Exposed_Suprapubic_Analysis.snpgenes	4.86739e-07	ENSG00000087085.9	ACHE	FALSE
7	100494949	rs17883557	100465355	rs12705089	0.925451	0.991128	115.952	GTEX.V6	Skin_Not_Sun_Exposed_Suprapubic_Analysis.snpgenes	4.86739e-07	ENSG00000087085.9	ACHE	FALSE
7	100494949	rs17883557	100494949	rs17883557	1	1	115.955	GTEX.V6	Lung_Analysis.snpgenes	6.2245e-07	ENSG00000087087.14	SRRT	TRUE
7	100482720	rs3757868	100494949	rs17883557	0.991373	1	115.955	GTEX.V6	Lung_Analysis.snpgenes	6.2245e-07	ENSG00000087087.14	SRRT	FALSE
7	100482720	rs3757868	100473550	rs12705092	1	1	115.953	GTEX.V6	Artery_Aorta_Analysis.snpgenes	9.77592e-07	ENSG00000087087.14	SRRT	FALSE
7	100482720	rs3757868	100471044	rs6706	1	1	115.953	GTEX.V6	Artery_Aorta_Analysis.snpgenes	9.77592e-07	ENSG00000087087.14	SRRT	FALSE
7	100494960	rs76181418	100474289	rs12667888	0.991373	1	115.953	GTEX.V6	Artery_Aorta_Analysis.snpgenes	9.77592e-07	ENSG00000087087.14	SRRT	FALSE
7	100494960	rs76181418	100473550	rs12705092	0.991373	1	115.953	GTEX.V6	Artery_Aorta_Analysis.snpgenes	9.77592e-07	ENSG00000087087.14	SRRT	FALSE
7	100494960	rs76181418	100471044	rs6706	0.991373	1	115.953	GTEX.V6	Artery_Aorta_Analysis.snpgenes	9.77592e-07	ENSG00000087087.14	SRRT	FALSE
7	100494949	rs17883557	100474289	rs12667888	0.991373	1	115.953	GTEX.V6	Artery_Aorta_Analysis.snpgenes	9.77592e-07	ENSG00000087087.14	SRRT	FALSE
7	100494949	rs17883557	100473550	rs12705092	0.991373	1	115.953	GTEX.V6	Artery_Aorta_Analysis.snpgenes	9.77592e-07	ENSG00000087087.14	SRRT	FALSE
7	100494949	rs17883557	100471044	rs6706	0.991373	1	115.953	GTEX.V6	Artery_Aorta_Analysis.snpgenes	9.77592e-07	ENSG00000087087.14	SRRT	FALSE
