# Supplementary material for: Genetic study links components of the autonomous nervous system to heart-rate profile during exercise
Source: Nat Commun. 2018 Mar 1;9:898. doi: 10.1038/s41467-018-03395-6 (PMC5832790; doi:10.1038/s41467-018-03395-6)
Supplement: Supplementary file 8 — Supplementary Data 5 [file 41467_2018_3395_MOESM8_ESM.xlsx]

## Sheet: Supplementary Data 5
Supplementary Data 5. Results of pathway analyses using the 36 candidate genes.
GO biological process				GO cellular component				GO molecular function				KEGG				Mouse Knockout database
term_accession	term	Pvalue	nr_genes	term_accession	term	Pvalue	nr_genes	term_accession	term	Pvalue	nr_genes	term_accession	term	Pvalue	nr_genes	term_accession	term	Pvalue	nr_genes
GO:0034332	adherens junction organization	0.000165294	38	GO:0045202	synapse	0.00119454	436	GO:0030332	cyclin binding	0.000112114	12	KEGG_STEROID_BIOSYNTHESIS	Steroid biosynthesis	0.00115593	15	MP:0005643	decreased dopamine level	5.64122e-05	26
GO:0034329	cell junction assembly	0.000172841	149	GO:0022626	cytosolic ribosome	0.00322536	43	GO:0046982	protein heterodimerization activity	0.000192388	271	KEGG_ARRHYTHMOGENIC_RIGHT_VENTRICULAR_CARDIOMYOPATHY_ARVC	Arrhythmogenic right ventricular cardiomyopathy (ARVC)	0.00136203	72	MP:0009674	decreased birth weight	0.00014906	66
GO:0008038	neuron recognition	0.000184461	30	GO:0043601	nuclear replisome	0.0034994	16	GO:0002039	p53 binding	0.00150369	39	KEGG_GAP_JUNCTION	Gap junction	0.00179514	84	MP:0002834	decreased heart weight	0.000598972	35
GO:0034330	cell junction organization	0.0003114	167	GO:0030894	replisome	0.0034994	16	GO:0070403	NAD+ binding	0.00186043	11	KEGG_ASTHMA	Asthma	0.00193025	24	MP:0001073	abnormal glossopharyngeal nerve morphology	0.000822325	10
GO:0051149	positive regulation of muscle cell differentiation	0.000579478	50	GO:0043235	receptor complex	0.00493021	149	GO:0030742	GTP-dependent protein binding	0.00268517	11					MP:0005333	decreased heart rate	0.000824206	67
GO:0021545	cranial nerve development	0.000587151	32	GO:0042734	presynaptic membrane	0.00523194	45	GO:0005095	GTPase inhibitor activity	0.00470025	13					MP:0002837	dystrophic cardiac calcinosis	0.000977951	10
GO:0021675	nerve development	0.00076973	49	GO:0043596	nuclear replication fork	0.00639545	20	GO:0048185	activin binding	0.00544311	12					MP:0006065	abnormal heart position or orientation	0.00107159	14
GO:0045661	regulation of myoblast differentiation	0.000988829	16	GO:0000307	cyclin-dependent protein kinase holoenzyme complex	0.00683174	17	GO:0015929	hexosaminidase activity	0.00628345	11					MP:0009747	impaired behavioral response to xenobiotic	0.00113297	31
GO:0007411	axon guidance	0.000990316	320	GO:0005680	anaphase-promoting complex	0.00752017	18	GO:0005246	calcium channel regulator activity	0.00823781	17					MP:0010519	atrioventricular block	0.00139609	10
GO:0006695	cholesterol biosynthetic process	0.0015343	41	GO:0044445	cytosolic part	0.0076298	125	GO:0000981	sequence-specific DNA binding RNA polymerase II transcription factor activity	0.00996686	188					MP:0000003	abnormal adipose tissue morphology	0.00140635	13
GO:0018209	peptidyl-serine modification	0.00165232	110	GO:0019717	synaptosome	0.00810156	109	GO:0005245	voltage-gated calcium channel activity	0.0104259	29					MP:0000005	increased brown adipose tissue amount	0.0016004	28
GO:0002089	lens morphogenesis in camera-type eye	0.00215747	23	GO:0005814	centriole	0.0087639	48	GO:0001968	fibronectin binding	0.0119301	16					MP:0004227	increased cellular sensitivity to ionizing radiation	0.00178193	20
GO:0007413	axonal fasciculation	0.00222396	15	GO:0034704	calcium channel complex	0.00928545	29	GO:0001076	RNA polymerase II transcription factor binding transcription factor activity	0.0130182	58					MP:0001973	increased thermal nociceptive threshold	0.00199152	59
GO:0007409	axonogenesis	0.00231686	472					GO:0001191	RNA polymerase II transcription factor binding transcription factor activity involved in negative regulation of transcription	0.015933	10					MP:0010876	decreased bone volume	0.00199598	17
GO:0042391	regulation of membrane potential	0.00232478	190					GO:0001106	RNA polymerase II transcription corepressor activity	0.015933	10					MP:0008874	decreased physiological sensitivity to xenobiotic	0.00258524	109
GO:0021536	diencephalon development	0.00271594	64					GO:0015295	solute:hydrogen symporter activity	0.0172336	14					MP:0001074	abnormal vagus nerve morphology	0.00308507	13
GO:0034623	cellular macromolecular complex disassembly	0.00302458	129					GO:0005313	L-glutamate transmembrane transporter activity	0.0185404	12					MP:0009414	skeletal muscle fiber necrosis	0.00323986	15
GO:0032769	negative regulation of monooxygenase activity	0.00306398	11					GO:0004691	cAMP-dependent protein kinase activity	0.0188132	12					MP:0001732	postnatal growth retardation	0.00353617	492
GO:0048742	regulation of skeletal muscle fiber development	0.00317662	31					GO:0015267	channel activity	0.0188926	393					MP:0001636	irregular heartbeat	0.00377627	34
GO:0048284	organelle fusion	0.00330201	37					GO:0022803	passive transmembrane transporter activity	0.0188926	393					MP:0001533	abnormal skeleton physiology	0.00380872	28
GO:0021983	pituitary gland development	0.00358056	43					GO:0048037	cofactor binding	0.0202091	276					MP:0008143	abnormal dendrite morphology	0.00389786	36
GO:0048641	regulation of skeletal muscle tissue development	0.00371785	46					GO:0051219	phosphoprotein binding	0.020408	47					MP:0002798	abnormal active avoidance behavior	0.00407485	10
GO:0034394	protein localization at cell surface	0.00375706	20					GO:0080025	phosphatidylinositol-3,5-bisphosphate binding	0.0228932	11					MP:0002590	increased mean corpuscular volume	0.00422278	25
GO:0043624	cellular protein complex disassembly	0.0038014	108					GO:0005253	anion channel activity	0.0242744	74					MP:0005560	decreased circulating glucose level	0.00429693	106
GO:0014902	myotube differentiation	0.00389898	36					GO:0022838	substrate-specific channel activity	0.0243411	375					MP:0011088	partial neonatal lethality	0.00454924	207
GO:0006040	amino sugar metabolic process	0.00412061	29					GO:0030546	receptor activator activity	0.0247971	17					MP:0010404	ostium primum atrial septal defect	0.00461546	12
GO:0035914	skeletal muscle cell differentiation	0.00418236	37					GO:0005216	ion channel activity	0.0266688	368					MP:0001625	cardiac hypertrophy	0.00469052	74
GO:0060122	inner ear receptor stereocilium organization	0.00429611	11					GO:0016410	N-acyltransferase activity	0.0278109	76					MP:0001575	cyanosis	0.00498506	160
GO:0045445	myoblast differentiation	0.00446058	37					GO:0001105	RNA polymerase II transcription coactivator activity	0.0289904	11					MP:0005130	decreased follicle stimulating hormone level	0.00501598	10
GO:0045216	cell-cell junction organization	0.00454795	98					GO:0001190	RNA polymerase II transcription factor binding transcription factor activity involved in positive regulation of transcription	0.0289904	11					MP:0002804	abnormal motor learning	0.00548931	26
GO:0045005	maintenance of fidelity involved in DNA-dependent DNA replication	0.00477925	11					GO:0005254	chloride channel activity	0.029995	67					MP:0006143	increased systemic arterial diastolic blood pressure	0.00549237	28
GO:0051085	chaperone mediated protein folding requiring cofactor	0.00510309	10					GO:0005546	phosphatidylinositol-4,5-bisphosphate binding	0.0303903	24					MP:0002752	abnormal somatic nervous system morphology	0.00591478	13
GO:0006415	translational termination	0.00579433	53					GO:0000977	RNA polymerase II regulatory region sequence-specific DNA binding	0.0304065	38					MP:0005598	decreased ventricle muscle contractility	0.00645241	54
GO:0060284	regulation of cell development	0.00595031	423					GO:0003705	sequence-specific distal enhancer binding RNA polymerase II transcription factor activity	0.030527	90					MP:0000233	abnormal blood flow velocity	0.00650032	12
GO:0043241	protein complex disassembly	0.00615343	113					GO:0017147	Wnt-protein binding	0.0305641	25					MP:0010392	prolonged QRS complex duration	0.00651518	17
GO:0060425	lung morphogenesis	0.00616021	43					GO:0016628	oxidoreductase activity, acting on the CH-CH group of donors, NAD or NADP as acceptor	0.0318599	18					MP:0001388	abnormal stationary movement	0.00666357	17
GO:2000179	positive regulation of neural precursor cell proliferation	0.00617833	23					GO:0005178	integrin binding	0.0320215	75					MP:0003896	prolonged PR interval	0.00671778	18
GO:0042063	gliogenesis	0.00623755	142					GO:0017127	cholesterol transporter activity	0.0329788	10					MP:0004978	decreased B-1 B cell number	0.00696825	29
GO:0071478	cellular response to radiation	0.00643533	49					GO:0016860	intramolecular oxidoreductase activity	0.0336339	37					MP:0003105	abnormal heart atrium morphology	0.00724015	22
GO:0045666	positive regulation of neuron differentiation	0.00683671	59					GO:0016247	channel regulator activity	0.0340215	55					MP:0005595	abnormal vascular smooth muscle physiology	0.00747698	23
GO:0008037	cell recognition	0.00713298	70					GO:0004879	ligand-activated sequence-specific DNA binding RNA polymerase II transcription factor activity	0.0340292	45					MP:0002733	abnormal thermal nociception	0.0074972	12
GO:0042490	mechanoreceptor differentiation	0.00718346	44					GO:0016776	phosphotransferase activity, phosphate group as acceptor	0.0345134	34					MP:0000010	abnormal abdominal fat pad morphology	0.00757719	17
GO:0001504	neurotransmitter uptake	0.00719256	21					GO:0015248	sterol transporter activity	0.0345675	12					MP:0002864	abnormal ocular fundus morphology	0.00760243	16
GO:0035270	endocrine system development	0.00736335	169					GO:0010576	metalloenzyme regulator activity	0.0350975	12					MP:0004136	abnormal tongue muscle morphology	0.00764283	10
GO:0032984	macromolecular complex disassembly	0.00757106	134					GO:0004089	carbonate dehydratase activity	0.0357192	12					MP:0006144	increased systemic arterial systolic blood pressure	0.00798944	45
GO:0051480	cytosolic calcium ion homeostasis	0.00816834	165					GO:0015932	nucleobase-containing compound transmembrane transporter activity	0.0360443	16					MP:0011090	partial perinatal lethality	0.00806619	195
GO:0001763	morphogenesis of a branching structure	0.00823561	181					GO:0045295	gamma-catenin binding	0.0365881	12					MP:0000266	abnormal heart morphology	0.00844116	146
GO:0034644	cellular response to UV	0.00852026	18					GO:0016779	nucleotidyltransferase activity	0.0368081	108					MP:0005290	decreased oxygen consumption	0.00867662	27
GO:0051385	response to mineralocorticoid stimulus	0.00858479	28					GO:0005088	Ras guanyl-nucleotide exchange factor activity	0.037497	93					MP:0004130	abnormal muscle cell glucose uptake	0.00954766	30
GO:0016126	sterol biosynthetic process	0.0086897	47					GO:0004690	cyclic nucleotide-dependent protein kinase activity	0.0374998	14					MP:0002799	abnormal passive avoidance behavior	0.00955101	15
GO:0045664	regulation of neuron differentiation	0.00883867	288					GO:0004386	helicase activity	0.0391511	169					MP:0010019	liver vascular congestion	0.00963681	12
GO:0043269	regulation of ion transport	0.0090624	189					GO:0003993	acid phosphatase activity	0.040331	10					MP:0001263	weight loss	0.00985603	132
GO:0006401	RNA catabolic process	0.00909442	115					GO:0001012	RNA polymerase II regulatory region DNA binding	0.0409262	40					MP:0006092	abnormal olfactory neuron morphology	0.00986723	12
GO:0000288	nuclear-transcribed mRNA catabolic process, deadenylation-dependent decay	0.00912494	51					GO:0004835	tubulin-tyrosine ligase activity	0.0414807	13
GO:0051147	regulation of muscle cell differentiation	0.00932063	83					GO:0004693	cyclin-dependent protein kinase activity	0.0416407	29
GO:0051925	regulation of calcium ion transport via voltage-gated calcium channel activity	0.00939962	45					GO:0008094	DNA-dependent ATPase activity	0.0421971	64
GO:0070838	divalent metal ion transport	0.00953427	265					GO:0070888	E-box binding	0.0426487	21
GO:0008045	motor axon guidance	0.00960056	20					GO:0032403	protein complex binding	0.0435986	248
GO:0018149	peptide cross-linking	0.00966471	29					GO:0008080	N-acetyltransferase activity	0.0438665	62
GO:0043030	regulation of macrophage activation	0.00973436	17					GO:0042813	Wnt-activated receptor activity	0.0441421	20
GO:0032784	regulation of transcription elongation, DNA-dependent	0.00976935	21					GO:0015631	tubulin binding	0.0444416	123
GO:0002052	positive regulation of neuroblast proliferation	0.00981732	13					GO:0050681	androgen receptor binding	0.0465795	35
GO:0071384	cellular response to corticosteroid stimulus	0.00998515	24					GO:0008017	microtubule binding	0.0472315	82
GO:0071385	cellular response to glucocorticoid stimulus	0.00998515	24					GO:0019104	DNA N-glycosylase activity	0.0484484	11
								GO:0035258	steroid hormone receptor binding	0.0491014	58
								GO:0016407	acetyltransferase activity	0.0493451	78
								GO:0008138	protein tyrosine/serine/threonine phosphatase activity	0.0497266	47
								GO:0017002	activin-activated receptor activity	0.0504687	10
								GO:0005080	protein kinase C binding	0.0508074	42
								GO:0048551	metalloenzyme inhibitor activity	0.0520572	11
								GO:0008191	metalloendopeptidase inhibitor activity	0.0520572	11
								GO:0004540	ribonuclease activity	0.0530539	54
								GO:0016624	oxidoreductase activity, acting on the aldehyde or oxo group of donors, disulfide as acceptor	0.054748	10
								GO:0030971	receptor tyrosine kinase binding	0.0549347	27
								GO:0000287	magnesium ion binding	0.0551833	172
								GO:0005083	small GTPase regulator activity	0.0552216	255
								GO:0008395	steroid hydroxylase activity	0.0564752	17
								GO:0016725	oxidoreductase activity, acting on CH or CH2 groups	0.057665	10
								GO:0008509	anion transmembrane transporter activity	0.0576928	140
								GO:0015172	acidic amino acid transmembrane transporter activity	0.0593746	13
								GO:0016854	racemase and epimerase activity	0.0599592	13
								GO:0008374	O-acyltransferase activity	0.0603749	35
								GO:0008227	G-protein coupled amine receptor activity	0.0605651	39
								GO:0050839	cell adhesion molecule binding	0.0610509	48
								GO:0004536	deoxyribonuclease activity	0.0644168	36
								GO:0004930	G-protein coupled receptor activity	0.0645039	454
								GO:0005261	cation channel activity	0.065152	262
								GO:0001619	lysosphingolipid and lysophosphatidic acid receptor activity	0.0658541	11
								GO:0016799	hydrolase activity, hydrolyzing N-glycosyl compounds	0.0669438	20
								GO:0032266	phosphatidylinositol-3-phosphate binding	0.0678252	10
								GO:0034061	DNA polymerase activity	0.0678752	31
								GO:0005262	calcium channel activity	0.0690245	80
								GO:0016709	oxidoreductase activity, acting on paired donors, with incorporation or reduction of molecular oxygen, NADH or NADPH as one donor, and incorporation of one atom of oxygen	0.069371	27
								GO:0050662	coenzyme binding	0.0696353	199
								GO:0003730	mRNA 3'-UTR binding	0.0699424	25
								GO:0016796	exonuclease activity, active with either ribo- or deoxyribonucleic acids and producing 5'-phosphomonoesters	0.0705833	22
								GO:0032934	sterol binding	0.0706115	27
								GO:0016408	C-acyltransferase activity	0.0725255	14
								GO:0071837	HMG box domain binding	0.0730552	15
								GO:0003714	transcription corepressor activity	0.0744229	162
								GO:0016504	peptidase activator activity	0.0776108	31
								GO:0015643	toxin binding	0.0792486	11
								GO:0003707	steroid hormone receptor activity	0.0803543	52
								GO:0019205	nucleobase-containing compound kinase activity	0.0804431	43
								GO:0008307	structural constituent of muscle	0.0806942	39
								GO:0051427	hormone receptor binding	0.0807623	115
								GO:0070035	purine NTP-dependent helicase activity	0.0815992	115
								GO:0008026	ATP-dependent helicase activity	0.0815992	115
								GO:0035173	histone kinase activity	0.0840873	12
								GO:0046915	transition metal ion transmembrane transporter activity	0.0856863	41
								GO:0046625	sphingolipid binding	0.0862542	11
								GO:0022843	voltage-gated cation channel activity	0.087254	148
								GO:0033558	protein deacetylase activity	0.0876285	16
								GO:0004407	histone deacetylase activity	0.0876285	16
								GO:0005342	organic acid transmembrane transporter activity	0.0883871	94
								GO:0004553	hydrolase activity, hydrolyzing O-glycosyl compounds	0.0890545	81
								GO:0015459	potassium channel regulator activity	0.0900918	24
								GO:0022839	ion gated channel activity	0.090545	17
								GO:0004091	carboxylesterase activity	0.0906371	28
								GO:0051184	cofactor transporter activity	0.0913007	11
								GO:0003706	ligand-regulated transcription factor activity	0.0924992	10
								GO:0022836	gated channel activity	0.0935686	294
								GO:0042562	hormone binding	0.0939944	55
								GO:0015077	monovalent inorganic cation transmembrane transporter activity	0.0966182	290
								GO:0003678	DNA helicase activity	0.0968971	64
								GO:0070325	lipoprotein particle receptor binding	0.0972071	18
								GO:0005385	zinc ion transmembrane transporter activity	0.0973715	15
								GO:0000175	3'-5'-exoribonuclease activity	0.0995109	12
								GO:0004521	endoribonuclease activity	0.100039	35
								GO:0051879	Hsp90 protein binding	0.101121	14
								GO:0050997	quaternary ammonium group binding	0.101997	11
								GO:0008242	omega peptidase activity	0.101997	12
								GO:0046943	carboxylic acid transmembrane transporter activity	0.102054	92
								GO:0005523	tropomyosin binding	0.102181	12
								GO:0016798	hydrolase activity, acting on glycosyl bonds	0.104539	104
								GO:0016888	endodeoxyribonuclease activity, producing 5'-phosphomonoesters	0.10459	12
								GO:0005244	voltage-gated ion channel activity	0.106292	185
								GO:0022832	voltage-gated channel activity	0.106292	185
								GO:0008308	voltage-gated anion channel activity	0.106737	19
								GO:0019208	phosphatase regulator activity	0.110062	54
								GO:0005548	phospholipid transporter activity	0.110411	29
								GO:0016896	exoribonuclease activity, producing 5'-phosphomonoesters	0.111012	14
								GO:0008195	phosphatidate phosphatase activity	0.111527	12
								GO:0004993	serotonin receptor activity	0.112515	13
								GO:0019206	nucleoside kinase activity	0.112768	10
								GO:0016769	transferase activity, transferring nitrogenous groups	0.112782	34
								GO:0035257	nuclear hormone receptor binding	0.115694	98
								GO:0019865	immunoglobulin binding	0.116922	12
								GO:0008158	hedgehog receptor activity	0.11789	10
								GO:0004675	transmembrane receptor protein serine/threonine kinase activity	0.118032	19
								GO:0043130	ubiquitin binding	0.118252	46
								GO:0003887	DNA-directed DNA polymerase activity	0.119193	27
								GO:0031418	L-ascorbic acid binding	0.122556	20
								GO:0016505	apoptotic protease activator activity	0.123582	19
								GO:0016684	oxidoreductase activity, acting on peroxide as acceptor	0.12469	35
								GO:0004601	peroxidase activity	0.12469	35
								GO:0042162	telomeric DNA binding	0.124786	15
								GO:0030275	LRR domain binding	0.125351	13
								GO:0005024	transforming growth factor beta-activated receptor activity	0.125566	18
								GO:0019199	transmembrane receptor protein kinase activity	0.128255	86
								GO:0005086	ARF guanyl-nucleotide exchange factor activity	0.129586	18
								GO:0008060	ARF GTPase activator activity	0.132466	22
								GO:0008239	dipeptidyl-peptidase activity	0.132637	10
								GO:0008656	cysteine-type endopeptidase activator activity involved in apoptotic process	0.13266	17
								GO:0015278	calcium-release channel activity	0.133049	13
								GO:0001077	RNA polymerase II core promoter proximal region sequence-specific DNA binding transcription factor activity involved in positive regulation of transcription	0.13519	42
								GO:0004402	histone acetyltransferase activity	0.135379	38
								GO:0004714	transmembrane receptor protein tyrosine kinase activity	0.135403	67
								GO:0017046	peptide hormone binding	0.135901	33
								GO:0042605	peptide antigen binding	0.137229	12
								GO:0004437	inositol or phosphatidylinositol phosphatase activity	0.137421	21
								GO:0015175	neutral amino acid transmembrane transporter activity	0.137764	20
								GO:0005217	intracellular ligand-gated ion channel activity	0.138567	19
								GO:0016411	acylglycerol O-acyltransferase activity	0.140109	14
								GO:0000988	protein binding transcription factor activity	0.142402	440
								GO:0008171	O-methyltransferase activity	0.142501	19
								GO:0048029	monosaccharide binding	0.142764	53
								GO:0031267	small GTPase binding	0.142838	124
								GO:0015291	secondary active transmembrane transporter activity	0.144035	182
								GO:0032182	small conjugating protein binding	0.145256	49
								GO:0005089	Rho guanyl-nucleotide exchange factor activity	0.146218	71
								GO:0042623	ATPase activity, coupled	0.148265	278
								GO:0008353	RNA polymerase II carboxy-terminal domain kinase activity	0.14942	12
								GO:0008831	dTDP-4-dehydrorhamnose reductase activity	0.152079	11
								GO:0000989	transcription factor binding transcription factor activity	0.154826	431
								GO:0035254	glutamate receptor binding	0.156902	22
								GO:0016862	intramolecular oxidoreductase activity, interconverting keto- and enol-groups	0.15825	10
								GO:0030145	manganese ion binding	0.159706	36
								GO:0005537	mannose binding	0.162112	14
								GO:0022804	active transmembrane transporter activity	0.163366	321
								GO:0046527	glucosyltransferase activity	0.164454	10
								GO:0022890	inorganic cation transmembrane transporter activity	0.166525	351
								GO:0051721	protein phosphatase 2A binding	0.167646	16
								GO:0051010	microtubule plus-end binding	0.168989	10
								GO:0004532	exoribonuclease activity	0.170029	15
								GO:0070412	R-SMAD binding	0.171282	16
								GO:0017022	myosin binding	0.171424	27
								GO:0042803	protein homodimerization activity	0.171528	474
								GO:0005154	epidermal growth factor receptor binding	0.171736	17
								GO:0015079	potassium ion transmembrane transporter activity	0.173027	138
								GO:0003712	transcription cofactor activity	0.173999	422
								GO:0003746	translation elongation factor activity	0.174737	22
								GO:0000978	RNA polymerase II core promoter proximal region sequence-specific DNA binding	0.175524	10
								GO:0015298	solute:cation antiporter activity	0.17616	21
								GO:0030276	clathrin binding	0.176353	11
								GO:0043621	protein self-association	0.177369	25
								GO:0001159	core promoter proximal region DNA binding	0.179022	20
								GO:0008375	acetylglucosaminyltransferase activity	0.180118	35
								GO:0003779	actin binding	0.180707	310
								GO:0017016	Ras GTPase binding	0.182959	112
								GO:0030165	PDZ domain binding	0.183346	83
								GO:0000217	DNA secondary structure binding	0.183933	13
								GO:0016853	isomerase activity	0.184991	127
								GO:0042056	chemoattractant activity	0.187909	12
								GO:0008408	3'-5' exonuclease activity	0.188192	28
								GO:0002020	protease binding	0.188588	43
								GO:0019841	retinol binding	0.188923	12
								GO:0030545	receptor regulator activity	0.188953	31
								GO:0016780	phosphotransferase activity, for other substituted phosphate groups	0.190768	16
								GO:0008376	acetylgalactosaminyltransferase activity	0.190789	29
								GO:0004707	MAP kinase activity	0.191362	15
								GO:0004518	nuclease activity	0.193143	143
								GO:0030594	neurotransmitter receptor activity	0.193711	69
								GO:0015485	cholesterol binding	0.193991	20
								GO:0004806	triglyceride lipase activity	0.195633	18
								GO:0004003	ATP-dependent DNA helicase activity	0.195977	30
								GO:0015293	symporter activity	0.196489	120
								GO:0048038	quinone binding	0.200205	12
								GO:0019894	kinesin binding	0.201736	16
								GO:0005085	guanyl-nucleotide exchange factor activity	0.201939	169
								GO:0030291	protein serine/threonine kinase inhibitor activity	0.202056	20
								GO:0051378	serotonin binding	0.202238	10
								GO:0019212	phosphatase inhibitor activity	0.203576	24
								GO:0035035	histone acetyltransferase binding	0.204715	14
								GO:0000987	core promoter proximal region sequence-specific DNA binding	0.205147	19
								GO:0004713	protein tyrosine kinase activity	0.207281	477
								GO:0008028	monocarboxylic acid transmembrane transporter activity	0.209792	21
								GO:0022834	ligand-gated channel activity	0.21011	128
								GO:0015276	ligand-gated ion channel activity	0.21011	128
								GO:0004520	endodeoxyribonuclease activity	0.210407	27
								GO:0001948	glycoprotein binding	0.210913	55
								GO:0005275	amine transmembrane transporter activity	0.21131	74
								GO:0003684	damaged DNA binding	0.212359	48
								GO:0042379	chemokine receptor binding	0.21379	47
								GO:0015491	cation:cation antiporter activity	0.216784	17
								GO:0051287	NAD binding	0.221436	48
								GO:0000976	transcription regulatory region sequence-specific DNA binding	0.222429	58
								GO:0019838	growth factor binding	0.225707	99
								GO:0070330	aromatase activity	0.226401	20
								GO:0016903	oxidoreductase activity, acting on the aldehyde or oxo group of donors	0.227992	36
								GO:0016893	endonuclease activity, active with either ribo- or deoxyribonucleic acids and producing 5'-phosphomonoesters	0.229381	34
								GO:0005248	voltage-gated sodium channel activity	0.229685	14
								GO:0004190	aspartic-type endopeptidase activity	0.231751	25
								GO:0070001	aspartic-type peptidase activity	0.231751	25
								GO:0046873	metal ion transmembrane transporter activity	0.231975	276
								GO:0008009	chemokine activity	0.232412	39
								GO:0016894	endonuclease activity, active with either ribo- or deoxyribonucleic acids and producing 3'-phosphomonoesters	0.234472	14
								GO:0016638	oxidoreductase activity, acting on the CH-NH2 group of donors	0.234638	20
								GO:0031432	titin binding	0.236963	11
								GO:0019903	protein phosphatase binding	0.237203	68
								GO:0016887	ATPase activity	0.237958	348
								GO:0015269	calcium-activated potassium channel activity	0.242842	13
								GO:0004180	carboxypeptidase activity	0.244147	36
								GO:0016655	oxidoreductase activity, acting on NADH or NADPH, quinone or similar compound as acceptor	0.244318	43
								GO:0004725	protein tyrosine phosphatase activity	0.244342	102
								GO:0004198	calcium-dependent cysteine-type endopeptidase activity	0.244758	15
								GO:0043028	cysteine-type endopeptidase regulator activity involved in apoptotic process	0.245199	39
								GO:0005267	potassium channel activity	0.245825	123
								GO:0016831	carboxy-lyase activity	0.247672	25
								GO:0005272	sodium channel activity	0.248426	31
								GO:0005484	SNAP receptor activity	0.248772	20
								GO:0001047	core promoter binding	0.248834	24
								GO:0003682	chromatin binding	0.24969	243
								GO:0015081	sodium ion transmembrane transporter activity	0.249764	89
								GO:0019888	protein phosphatase regulator activity	0.251033	45
								GO:0001104	RNA polymerase II transcription cofactor activity	0.253961	51
								GO:0005179	hormone activity	0.25498	97
								GO:0000049	tRNA binding	0.255774	28
								GO:0001653	peptide receptor activity	0.256406	102
								GO:0050840	extracellular matrix binding	0.257102	35
								GO:0016208	AMP binding	0.259479	28
								GO:0046965	retinoid X receptor binding	0.260283	13
								GO:0030544	Hsp70 protein binding	0.260718	13
								GO:0005543	phospholipid binding	0.262166	212
								GO:0005201	extracellular matrix structural constituent	0.262282	77
								GO:0052689	carboxylic ester hydrolase activity	0.263401	93
								obsolete_molecular_function	obsolete_molecular_function	0.26411	58
								GO:0005452	inorganic anion exchanger activity	0.264873	11
								GO:0016830	carbon-carbon lyase activity	0.26687	40
								GO:0005516	calmodulin binding	0.268342	142
								GO:0003954	NADH dehydrogenase activity	0.26889	37
								GO:0008137	NADH dehydrogenase (ubiquinone) activity	0.26889	37
								GO:0050136	NADH dehydrogenase (quinone) activity	0.26889	37
								GO:0015299	solute:hydrogen antiporter activity	0.27121	14
								GO:0090079	translation regulator activity, nucleic acid binding	0.272131	11
								GO:0005097	Rab GTPase activator activity	0.277183	46
								GO:0035255	ionotropic glutamate receptor binding	0.277343	13
								GO:0008603	cAMP-dependent protein kinase regulator activity	0.27876	15
								GO:0051015	actin filament binding	0.280048	57
								GO:0030983	mismatched DNA binding	0.282028	10
								GO:0005506	iron ion binding	0.282339	189
								GO:0051119	sugar transmembrane transporter activity	0.282352	22
								GO:0032041	NAD-dependent histone deacetylase activity (H3-K14 specific)	0.284085	11
								GO:0046970	NAD-dependent histone deacetylase activity (H4-K16 specific)	0.284085	11
								GO:0031078	histone deacetylase activity (H3-K14 specific)	0.284085	11
								GO:0034739	histone deacetylase activity (H3-K16 specific)	0.284085	11
								GO:0005416	cation:amino acid symporter activity	0.28418	12
								GO:0008528	G-protein coupled peptide receptor activity	0.28509	100
								GO:0019902	phosphatase binding	0.290662	79
								GO:0035240	dopamine binding	0.294162	10
								GO:0030170	pyridoxal phosphate binding	0.29533	54
								GO:0070279	vitamin B6 binding	0.29533	54
								GO:0005158	insulin receptor binding	0.295706	30
								GO:0008083	growth factor activity	0.296041	151
								GO:0004602	glutathione peroxidase activity	0.296711	11
								GO:0016706	oxidoreductase activity, acting on paired donors, with incorporation or reduction of molecular oxygen, 2-oxoglutarate as one donor, and incorporation of one atom each of oxygen into both donors	0.2972	43
								GO:0035586	purinergic receptor activity	0.298755	32
								GO:0015297	antiporter activity	0.299865	55
								GO:0043014	alpha-tubulin binding	0.302136	16
								GO:0004896	cytokine receptor activity	0.302165	78
								GO:0008430	selenium binding	0.302179	10
								GO:0004683	calmodulin-dependent protein kinase activity	0.306784	21
								GO:0008536	Ran GTPase binding	0.307341	11
								GO:0004864	protein phosphatase inhibitor activity	0.307384	22
								GO:0030331	estrogen receptor binding	0.308831	23
								GO:0005159	insulin-like growth factor receptor binding	0.309894	14
								GO:0031369	translation initiation factor binding	0.310368	10
								GO:0019239	deaminase activity	0.314227	25
								GO:0050661	NADP binding	0.315652	41
								GO:0004576	oligosaccharyl transferase activity	0.316526	10
								GO:0016866	intramolecular transferase activity	0.31689	26
								GO:0001637	G-protein coupled chemoattractant receptor activity	0.318484	24
								GO:0004950	chemokine receptor activity	0.318484	24
								GO:0043236	laminin binding	0.321038	20
								GO:0015662	ATPase activity, coupled to transmembrane movement of ions, phosphorylative mechanism	0.325072	52
								GO:0070566	adenylyltransferase activity	0.325087	18
								GO:0016712	oxidoreductase activity, acting on paired donors, with incorporation or reduction of molecular oxygen, reduced flavin or flavoprotein as one donor, and incorporation of one atom of oxygen	0.325087	23
								GO:0008201	heparin binding	0.326216	117
								GO:0004620	phospholipase activity	0.326796	95
								GO:0005247	voltage-gated chloride channel activity	0.328452	14
								GO:0001158	enhancer sequence-specific DNA binding	0.328676	17
								GO:0005123	death receptor binding	0.328735	12
								GO:0033764	steroid dehydrogenase activity, acting on the CH-OH group of donors, NAD or NADP as acceptor	0.329034	27
								GO:0050750	low-density lipoprotein particle receptor binding	0.329483	14
								GO:0016627	oxidoreductase activity, acting on the CH-CH group of donors	0.331628	48
								GO:0008565	protein transporter activity	0.334129	86
								GO:0045502	dynein binding	0.33763	10
								GO:0015300	solute:solute antiporter activity	0.337934	43
								GO:0016917	GABA receptor activity	0.338041	21
								GO:0052745	inositol phosphate phosphatase activity	0.338041	14
								GO:0001871	pattern binding	0.340344	172
								GO:0030247	polysaccharide binding	0.340344	172
								GO:0017137	Rab GTPase binding	0.342411	40
								GO:0008066	glutamate receptor activity	0.344471	29
								GO:0005507	copper ion binding	0.345983	47
								GO:0016229	steroid dehydrogenase activity	0.347746	30
								GO:0022829	wide pore channel activity	0.347932	19
								GO:0019955	cytokine binding	0.349982	51
								GO:0042809	vitamin D receptor binding	0.350512	17
								GO:0005044	scavenger receptor activity	0.350823	44
								GO:0008188	neuropeptide receptor activity	0.351041	38
								GO:0030374	ligand-dependent nuclear receptor transcription coactivator activity	0.352509	37
								GO:0055102	lipase inhibitor activity	0.356524	12
								GO:0046906	tetrapyrrole binding	0.358037	120
								GO:0001078	RNA polymerase II core promoter proximal region sequence-specific DNA binding transcription factor activity involved in negative regulation of transcription	0.359286	19
								GO:0004527	exonuclease activity	0.362522	56
								GO:0042974	retinoic acid receptor binding	0.363174	17
								GO:0003777	microtubule motor activity	0.364242	70
								GO:0016918	retinal binding	0.366576	12
								GO:0008514	organic anion transmembrane transporter activity	0.36818	12
								GO:0017025	TBP-class protein binding	0.369934	11
								GO:0001882	nucleoside binding	0.371515	15
								GO:0008289	lipid binding	0.371725	433
								GO:0004497	monooxygenase activity	0.374186	85
								GO:0005104	fibroblast growth factor receptor binding	0.374202	18
								GO:0016863	intramolecular oxidoreductase activity, transposing C=C bonds	0.374689	11
								GO:0050664	oxidoreductase activity, acting on NADH or NADPH, oxygen as acceptor	0.377701	11
								GO:0016634	oxidoreductase activity, acting on the CH-CH group of donors, oxygen as acceptor	0.37819	10
								GO:0005227	calcium activated cation channel activity	0.380202	17
								GO:0015035	protein disulfide oxidoreductase activity	0.382912	28
								GO:0004715	non-membrane spanning protein tyrosine kinase activity	0.383224	44
								GO:0016813	hydrolase activity, acting on carbon-nitrogen (but not peptide) bonds, in linear amidines	0.383702	10
								GO:0004861	cyclin-dependent protein kinase inhibitor activity	0.384494	11
								GO:0051537	2 iron, 2 sulfur cluster binding	0.38603	14
								GO:0051539	4 iron, 4 sulfur cluster binding	0.386361	23
								GO:0016881	acid-amino acid ligase activity	0.387503	283
								GO:0005212	structural constituent of eye lens	0.387984	18
								GO:0045182	translation regulator activity	0.390877	22
								GO:0047485	protein N-terminus binding	0.395846	84
								GO:0008378	galactosyltransferase activity	0.396434	31
								GO:0015078	hydrogen ion transmembrane transporter activity	0.399415	87
								GO:0016620	oxidoreductase activity, acting on the aldehyde or oxo group of donors, NAD or NADP as acceptor	0.403989	24
								GO:0004519	endonuclease activity	0.404023	87
								GO:0005539	glycosaminoglycan binding	0.404364	156
								GO:0034979	NAD-dependent protein deacetylase activity	0.40976	14
								GO:0017136	NAD-dependent histone deacetylase activity	0.40976	14
								GO:0044212	transcription regulatory region DNA binding	0.412508	237
								GO:0004970	ionotropic glutamate receptor activity	0.414197	18
								GO:0038024	cargo receptor activity	0.416807	61
								GO:0019003	GDP binding	0.416876	28
								GO:0000030	mannosyltransferase activity	0.416963	14
								GO:0005099	Ras GTPase activator activity	0.417361	101
								GO:0015296	anion:cation symporter activity	0.417448	32
								GO:0019213	deacetylase activity	0.418854	26
								GO:0016878	acid-thiol ligase activity	0.419636	14
								GO:0019198	transmembrane receptor protein phosphatase activity	0.420175	17
								GO:0005001	transmembrane receptor protein tyrosine phosphatase activity	0.420175	17
								GO:0019825	oxygen binding	0.420592	29
								GO:0017048	Rho GTPase binding	0.421254	47
								GO:0020037	heme binding	0.421899	112
								GO:0003899	DNA-directed RNA polymerase activity	0.422528	37
								GO:0034062	RNA polymerase activity	0.422528	37
								GO:0051183	vitamin transporter activity	0.42258	15
								GO:0005547	phosphatidylinositol-3,4,5-trisphosphate binding	0.422615	16
								GO:0004303	estradiol 17-beta-dehydrogenase activity	0.423139	10
								GO:0035591	signaling adaptor activity	0.425081	63
								GO:0031072	heat shock protein binding	0.427133	81
								GO:0034185	apolipoprotein binding	0.427573	13
								GO:0016747	transferase activity, transferring acyl groups other than amino-acyl groups	0.428259	169
								GO:0043498	cell surface binding	0.429403	47
								GO:0004653	polypeptide N-acetylgalactosaminyltransferase activity	0.439427	17
								GO:0016775	phosphotransferase activity, nitrogenous group as acceptor	0.44177	16
								GO:0015144	carbohydrate transmembrane transporter activity	0.445271	27
								GO:0003735	structural constituent of ribosome	0.445667	115
								GO:0016667	oxidoreductase activity, acting on a sulfur group of donors	0.446459	50
								GO:0032947	protein complex scaffold	0.44718	40
								GO:0045309	protein phosphorylated amino acid binding	0.447216	20
								GO:0000975	regulatory region DNA binding	0.447433	244
								GO:0001067	regulatory region nucleic acid binding	0.447433	244
								GO:0017069	snRNA binding	0.448733	11
								GO:0015002	heme-copper terminal oxidase activity	0.450488	24
								GO:0016676	oxidoreductase activity, acting on a heme group of donors, oxygen as acceptor	0.450488	24
								GO:0004129	cytochrome-c oxidase activity	0.450488	24
								GO:0001530	lipopolysaccharide binding	0.451703	10
								GO:0046332	SMAD binding	0.454119	56
								GO:0033549	MAP kinase phosphatase activity	0.45784	14
								GO:0005487	nucleocytoplasmic transporter activity	0.458956	11
								GO:0008235	metalloexopeptidase activity	0.459212	34
								GO:0016840	carbon-nitrogen lyase activity	0.45956	10
								GO:0051861	glycolipid binding	0.460385	13
								GO:0051087	chaperone binding	0.461779	45
								GO:0016502	nucleotide receptor activity	0.464042	29
								GO:0001614	purinergic nucleotide receptor activity	0.464042	29
								GO:0015116	sulfate transmembrane transporter activity	0.464318	12
								GO:0016790	thiolester hydrolase activity	0.465646	86
								GO:0003924	GTPase activity	0.466126	250
								GO:0016702	oxidoreductase activity, acting on single donors with incorporation of molecular oxygen, incorporation of two atoms of oxygen	0.466975	77
								GO:0032813	tumor necrosis factor receptor superfamily binding	0.46827	35
								GO:0016757	transferase activity, transferring glycosyl groups	0.469344	228
								GO:0030695	GTPase regulator activity	0.469734	401
								GO:0005234	extracellular-glutamate-gated ion channel activity	0.471033	19
								GO:0019842	vitamin binding	0.472482	132
								GO:0008483	transaminase activity	0.473692	23
								GO:0005003	ephrin receptor activity	0.475016	17
								GO:0016879	ligase activity, forming carbon-nitrogen bonds	0.475875	309
								GO:0016538	cyclin-dependent protein kinase regulator activity	0.475987	18
								GO:0005249	voltage-gated potassium channel activity	0.476192	100
								GO:0015179	L-amino acid transmembrane transporter activity	0.476379	39
								GO:0004623	phospholipase A2 activity	0.477445	21
								GO:0047555	3',5'-cyclic-GMP phosphodiesterase activity	0.478887	11
								GO:0070411	I-SMAD binding	0.480312	11
								GO:0051428	peptide hormone receptor binding	0.480406	13
								GO:0004984	olfactory receptor activity	0.483679	72
								GO:0008093	cytoskeletal adaptor activity	0.487758	20
								GO:0016493	C-C chemokine receptor activity	0.488913	11
								GO:0005319	lipid transporter activity	0.489918	59
								GO:0060589	nucleoside-triphosphatase regulator activity	0.490355	413
								GO:0004222	metalloendopeptidase activity	0.491038	100
								GO:0042301	phosphate ion binding	0.492331	13
								GO:0003713	transcription coactivator activity	0.493816	245
								GO:0008146	sulfotransferase activity	0.494655	47
								GO:0050699	WW domain binding	0.494807	18
								GO:0016701	oxidoreductase activity, acting on single donors with incorporation of molecular oxygen	0.495189	79
								GO:0005126	cytokine receptor binding	0.495781	180
								GO:0016597	amino acid binding	0.496659	76
								GO:0005243	gap junction channel activity	0.49886	13
								GO:0005160	transforming growth factor beta receptor binding	0.50049	16
								GO:0016646	oxidoreductase activity, acting on the CH-NH group of donors, NAD or NADP as acceptor	0.50145	19
								GO:0016829	lyase activity	0.501949	149
								GO:0016409	palmitoyltransferase activity	0.502295	18
								GO:0019829	cation-transporting ATPase activity	0.503508	32
								GO:0001085	RNA polymerase II transcription factor binding	0.504085	22
								GO:0030552	cAMP binding	0.504856	18
								GO:0061134	peptidase regulator activity	0.505763	176
								GO:0048306	calcium-dependent protein binding	0.507056	40
								GO:0016594	glycine binding	0.508062	12
								GO:0070717	poly-purine tract binding	0.50841	10
								GO:0016765	transferase activity, transferring alkyl or aryl (other than methyl) groups	0.508991	40
								GO:0051213	dioxygenase activity	0.509107	79
								GO:0005528	FK506 binding	0.516337	12
								GO:0005527	macrolide binding	0.516337	12
								GO:0016805	dipeptidase activity	0.516649	11
								GO:0043560	insulin receptor substrate binding	0.519033	13
								GO:0033293	monocarboxylic acid binding	0.520912	56
								GO:0009055	electron carrier activity	0.52101	172
								GO:0008234	cysteine-type peptidase activity	0.522167	129
								GO:0004860	protein kinase inhibitor activity	0.523227	41
								GO:0019002	GMP binding	0.524859	13
								GO:0000149	SNARE binding	0.525685	37
								GO:0005242	inward rectifier potassium channel activity	0.526276	22
								GO:0005031	tumor necrosis factor-activated receptor activity	0.528031	10
								GO:0015036	disulfide oxidoreductase activity	0.530421	31
								GO:0017171	serine hydrolase activity	0.531213	160
								GO:0016811	hydrolase activity, acting on carbon-nitrogen (but not peptide) bonds, in linear amides	0.532044	53
								GO:0005372	water transmembrane transporter activity	0.537307	10
								GO:0015171	amino acid transmembrane transporter activity	0.537645	61
								GO:0008527	taste receptor activity	0.537825	13
								GO:0000062	fatty-acyl-CoA binding	0.538622	19
								GO:0001786	phosphatidylserine binding	0.538681	10
								GO:0019783	small conjugating protein-specific protease activity	0.540197	45
								GO:0070491	repressing transcription factor binding	0.541915	24
								GO:0016755	transferase activity, transferring amino-acyl groups	0.547186	18
								GO:0005283	sodium:amino acid symporter activity	0.547749	10
								GO:0008236	serine-type peptidase activity	0.549257	157
								GO:0035091	phosphatidylinositol binding	0.551292	133
								GO:0043394	proteoglycan binding	0.551917	15
								GO:0008417	fucosyltransferase activity	0.55222	13
								GO:0004859	phospholipase inhibitor activity	0.553068	10
								GO:0005518	collagen binding	0.559732	46
								GO:0060090	binding, bridging	0.559813	132
								GO:0008135	translation factor activity, nucleic acid binding	0.559874	88
								GO:0005504	fatty acid binding	0.562518	42
								GO:0016846	carbon-sulfur lyase activity	0.562661	10
								GO:0016874	ligase activity	0.564148	462
								GO:0008320	protein transmembrane transporter activity	0.564719	17
								GO:0022884	macromolecule transmembrane transporter activity	0.564719	17
								GO:0000982	RNA polymerase II core promoter proximal region sequence-specific DNA binding transcription factor activity	0.565617	55
								GO:0005070	SH3/SH2 adaptor activity	0.565862	50
								GO:0019900	kinase binding	0.565883	335
								GO:0016836	hydro-lyase activity	0.565964	37
								GO:0016741	transferase activity, transferring one-carbon groups	0.567456	188
								GO:0032129	histone deacetylase activity (H3-K9 specific)	0.568745	13
								GO:0046969	NAD-dependent histone deacetylase activity (H3-K9 specific)	0.568745	13
								GO:0000155	two-component sensor activity	0.569052	13
								GO:0004673	protein histidine kinase activity	0.569052	13
								GO:0005520	insulin-like growth factor binding	0.571368	23
								GO:0043492	ATPase activity, coupled to movement of substances	0.575972	101
								GO:0004197	cysteine-type endopeptidase activity	0.577291	70
								GO:0008175	tRNA methyltransferase activity	0.577972	16
								GO:0051020	GTPase binding	0.579024	140
								GO:0034483	heparan sulfate sulfotransferase activity	0.579024	11
								GO:0005230	extracellular ligand-gated ion channel activity	0.581628	68
								GO:0016500	protein-hormone receptor activity	0.581959	10
								GO:0070410	co-SMAD binding	0.583098	10
								GO:0030296	protein tyrosine kinase activator activity	0.583222	10
								GO:0004890	GABA-A receptor activity	0.583657	18
								GO:0043395	heparan sulfate proteoglycan binding	0.584943	11
								GO:0019887	protein kinase regulator activity	0.585067	100
								GO:0016782	transferase activity, transferring sulfur-containing groups	0.585254	55
								GO:0016758	transferase activity, transferring hexosyl groups	0.587414	157
								GO:0009982	pseudouridine synthase activity	0.588828	14
								GO:0019210	kinase inhibitor activity	0.59262	43
								GO:0015450	P-P-bond-hydrolysis-driven protein transmembrane transporter activity	0.593079	10
								GO:0019905	syntaxin binding	0.593372	30
								GO:0016614	oxidoreductase activity, acting on CH-OH group of donors	0.59544	125
								GO:0003854	3-beta-hydroxy-delta5-steroid dehydrogenase activity	0.596047	12
								GO:0042054	histone methyltransferase activity	0.596759	48
								GO:0003995	acyl-CoA dehydrogenase activity	0.596759	17
								GO:0043178	alcohol binding	0.598498	32
								GO:0001608	G-protein coupled nucleotide receptor activity	0.602655	22
								GO:0045028	G-protein coupled purinergic nucleotide receptor activity	0.602655	22
								GO:0031434	mitogen-activated protein kinase kinase binding	0.606298	12
								GO:0030674	protein binding, bridging	0.607584	123
								GO:0048020	CCR chemokine receptor binding	0.60957	12
								GO:0001965	G-protein alpha-subunit binding	0.6105	11
								GO:0030228	lipoprotein particle receptor activity	0.610606	15
								GO:0008556	potassium-transporting ATPase activity	0.611918	11
								GO:0030295	protein kinase activator activity	0.614567	34
								GO:0046961	proton-transporting ATPase activity, rotational mechanism	0.615118	19
								GO:0045296	cadherin binding	0.615225	22
								GO:0016675	oxidoreductase activity, acting on a heme group of donors	0.616881	25
								GO:0016641	oxidoreductase activity, acting on the CH-NH2 group of donors, oxygen as acceptor	0.617263	14
								GO:0016820	hydrolase activity, acting on acid anhydrides, catalyzing transmembrane movement of substances	0.618497	102
								GO:0005231	excitatory extracellular ligand-gated ion channel activity	0.618624	49
								GO:0004869	cysteine-type endopeptidase inhibitor activity	0.620072	44
								GO:0008047	enzyme activator activity	0.620924	357
								GO:0004221	ubiquitin thiolesterase activity	0.621563	62
								GO:0015085	calcium ion transmembrane transporter activity	0.626047	16
								GO:0005310	dicarboxylic acid transmembrane transporter activity	0.627759	15
								GO:0016645	oxidoreductase activity, acting on the CH-NH group of donors	0.629065	28
								GO:0030551	cyclic nucleotide binding	0.62943	27
								GO:0051540	metal cluster binding	0.63063	44
								GO:0051536	iron-sulfur cluster binding	0.63063	44
								GO:0016298	lipase activity	0.630802	115
								GO:0035326	enhancer binding	0.630952	20
								GO:0008168	methyltransferase activity	0.633035	183
								GO:0043499	eukaryotic cell surface binding	0.633636	19
								GO:0015370	solute:sodium symporter activity	0.634045	49
								GO:0042287	MHC protein binding	0.642129	16
								GO:0015923	mannosidase activity	0.642691	15
								GO:0019787	small conjugating protein ligase activity	0.64518	248
								GO:0004721	phosphoprotein phosphatase activity	0.650973	165
								GO:0070742	C2H2 zinc finger domain binding	0.651408	13
								GO:0008237	metallopeptidase activity	0.651756	166
								GO:0033613	activating transcription factor binding	0.652191	25
								GO:0019001	guanyl nucleotide binding	0.653453	353
								GO:0032561	guanyl ribonucleotide binding	0.653453	353
								GO:0003727	single-stranded RNA binding	0.655436	37
								GO:0008329	pattern recognition receptor activity	0.655981	15
								GO:0032393	MHC class I receptor activity	0.659757	12
								GO:0015405	P-P-bond-hydrolysis-driven transmembrane transporter activity	0.661419	110
								GO:0015399	primary active transmembrane transporter activity	0.661419	110
								GO:0005355	glucose transmembrane transporter activity	0.663302	12
								GO:0043027	cysteine-type endopeptidase inhibitor activity involved in apoptotic process	0.663937	19
								GO:0017075	syntaxin-1 binding	0.664573	13
								GO:0019201	nucleotide kinase activity	0.666108	22
								GO:0005048	signal sequence binding	0.666876	22
								GO:0042626	ATPase activity, coupled to transmembrane movement of substances	0.667095	100
								GO:0015108	chloride transmembrane transporter activity	0.668215	13
								GO:0003725	double-stranded RNA binding	0.668545	35
								GO:0015924	mannosyl-oligosaccharide mannosidase activity	0.670655	10
								GO:0005100	Rho GTPase activator activity	0.670699	34
								GO:0005343	organic acid:sodium symporter activity	0.671183	25
								GO:0004867	serine-type endopeptidase inhibitor activity	0.67169	82
								GO:0004889	acetylcholine-activated cation-selective channel activity	0.672614	16
								GO:0005109	frizzled binding	0.67473	24
								GO:0016877	ligase activity, forming carbon-sulfur bonds	0.675524	25
								GO:0004697	protein kinase C activity	0.680052	15
								GO:0016307	phosphatidylinositol phosphate kinase activity	0.682199	11
								GO:0015301	anion:anion antiporter activity	0.683794	18
								GO:0046875	ephrin receptor binding	0.684548	25
								GO:0005041	low-density lipoprotein receptor activity	0.684636	11
								GO:0016209	antioxidant activity	0.687055	52
								GO:0004549	tRNA-specific ribonuclease activity	0.690188	10
								GO:0003906	DNA-(apurinic or apyrimidinic site) lyase activity	0.691145	12
								GO:0016289	CoA hydrolase activity	0.691345	13
								GO:0016891	endoribonuclease activity, producing 5'-phosphomonoesters	0.691657	23
								GO:0003743	translation initiation factor activity	0.694597	54
								GO:0004298	threonine-type endopeptidase activity	0.695333	18
								GO:0070003	threonine-type peptidase activity	0.695333	18
								GO:0017153	sodium:dicarboxylate symporter activity	0.697319	10
								GO:0070851	growth factor receptor binding	0.698368	86
								GO:0017017	MAP kinase tyrosine/serine/threonine phosphatase activity	0.698704	13
								GO:0004716	receptor signaling protein tyrosine kinase activity	0.700223	11
								GO:0016861	intramolecular oxidoreductase activity, interconverting aldoses and ketoses	0.700872	10
								GO:0015926	glucosidase activity	0.701342	12
								GO:0050780	dopamine receptor binding	0.701767	10
								GO:0001540	beta-amyloid binding	0.703312	24
								GO:0042393	histone binding	0.704118	86
								GO:0003950	NAD+ ADP-ribosyltransferase activity	0.705418	21
								GO:0008484	sulfuric ester hydrolase activity	0.706449	19
								GO:0004114	3',5'-cyclic-nucleotide phosphodiesterase activity	0.706786	24
								GO:0016763	transferase activity, transferring pentosyl groups	0.712178	43
								GO:0043022	ribosome binding	0.712313	21
								GO:0035064	methylated histone residue binding	0.715375	31
								GO:0015093	ferrous iron transmembrane transporter activity	0.717088	17
								GO:0019200	carbohydrate kinase activity	0.723977	20
								GO:0005161	platelet-derived growth factor receptor binding	0.724316	13
								GO:0043021	ribonucleoprotein complex binding	0.725357	43
								GO:0072509	divalent inorganic cation transmembrane transporter activity	0.728506	50
								GO:0030246	carbohydrate binding	0.730571	376
								GO:0051635	bacterial cell surface binding	0.731138	16
								GO:0017091	AU-rich element binding	0.732046	13
								GO:0005125	cytokine activity	0.732205	180
								GO:0042826	histone deacetylase binding	0.7325	53
								GO:0050660	flavin adenine dinucleotide binding	0.732637	75
								GO:0042169	SH2 domain binding	0.733773	31
								GO:0032452	histone demethylase activity	0.73789	12
								GO:0042578	phosphoric ester hydrolase activity	0.739872	352
								GO:0060590	ATPase regulator activity	0.739963	12
								GO:0030553	cGMP binding	0.740031	12
								GO:0015645	fatty acid ligase activity	0.740784	14
								GO:0004181	metallocarboxypeptidase activity	0.748113	22
								GO:0031625	ubiquitin protein ligase binding	0.74896	108
								GO:0003724	RNA helicase activity	0.749738	29
								GO:0008601	protein phosphatase type 2A regulator activity	0.749875	19
								GO:0004842	ubiquitin-protein ligase activity	0.750218	234
								GO:0005057	receptor signaling protein activity	0.75047	106
								GO:0031490	chromatin DNA binding	0.754915	18
								GO:0016651	oxidoreductase activity, acting on NADH or NADPH	0.755925	77
								GO:0005164	tumor necrosis factor receptor binding	0.757462	23
								GO:0005542	folic acid binding	0.757784	13
								GO:0016278	lysine N-methyltransferase activity	0.758794	41
								GO:0016279	protein-lysine N-methyltransferase activity	0.758794	41
								GO:0031683	G-protein beta/gamma-subunit complex binding	0.760518	22
								GO:0070064	proline-rich region binding	0.760955	13
								GO:0052742	phosphatidylinositol kinase activity	0.762979	15
								GO:0003697	single-stranded DNA binding	0.763002	60
								GO:0019207	kinase regulator activity	0.763048	116
								GO:0008173	RNA methyltransferase activity	0.764889	31
								GO:0017134	fibroblast growth factor binding	0.765879	18
								GO:0043531	ADP binding	0.766571	22
								GO:0051082	unfolded protein binding	0.767216	115
								GO:0043325	phosphatidylinositol-3,4-bisphosphate binding	0.768207	12
								GO:0015103	inorganic anion transmembrane transporter activity	0.769799	43
								GO:0032451	demethylase activity	0.771045	16
								GO:0042800	histone methyltransferase activity (H3-K4 specific)	0.77213	12
								GO:0015145	monosaccharide transmembrane transporter activity	0.772361	14
								GO:0016835	carbon-oxygen lyase activity	0.773654	54
								GO:0005035	death receptor activity	0.774116	12
								GO:0008022	protein C-terminus binding	0.774324	152
								GO:0003823	antigen binding	0.777677	32
								GO:0005149	interleukin-1 receptor binding	0.777978	11
								GO:0004385	guanylate kinase activity	0.778395	10
								GO:0001046	core promoter sequence-specific DNA binding	0.779136	19
								GO:0003729	mRNA binding	0.779367	85
								GO:0016248	channel inhibitor activity	0.78078	16
								GO:0008200	ion channel inhibitor activity	0.78078	16
								GO:0008198	ferrous iron binding	0.782193	13
								GO:0016746	transferase activity, transferring acyl groups	0.782425	216
								GO:0071855	neuropeptide receptor binding	0.784187	19
								GO:0030159	receptor signaling complex scaffold activity	0.78479	16
								GO:0004364	glutathione transferase activity	0.787924	14
								GO:0008252	nucleotidase activity	0.789062	11
								GO:0004702	receptor signaling protein serine/threonine kinase activity	0.789271	52
								GO:0008194	UDP-glycosyltransferase activity	0.78955	104
								GO:0001727	lipid kinase activity	0.792014	28
								GO:0005072	transforming growth factor beta receptor, cytoplasmic mediator activity	0.794387	10
								GO:0072341	modified amino acid binding	0.795924	10
								GO:0015026	coreceptor activity	0.79907	23
								GO:0008757	S-adenosylmethionine-dependent methyltransferase activity	0.799233	104
								GO:0061135	endopeptidase regulator activity	0.799559	145
								GO:0048487	beta-tubulin binding	0.801635	22
								GO:0004112	cyclic-nucleotide phosphodiesterase activity	0.802615	25
								GO:0030675	Rac GTPase activator activity	0.802848	12
								GO:0001664	G-protein coupled receptor binding	0.803269	172
								GO:0004843	ubiquitin-specific protease activity	0.805651	41
								GO:0042805	actinin binding	0.806305	12
								GO:0005184	neuropeptide hormone activity	0.806749	20
								GO:0042288	MHC class I protein binding	0.807754	10
								GO:0016303	1-phosphatidylinositol-3-kinase activity	0.80897	12
								GO:0035004	phosphatidylinositol 3-kinase activity	0.80897	12
								GO:0043548	phosphatidylinositol 3-kinase binding	0.813299	19
								GO:0016884	carbon-nitrogen ligase activity, with glutamine as amido-N-donor	0.813323	13
								GO:0008186	RNA-dependent ATPase activity	0.813487	22
								GO:0016922	ligand-dependent nuclear receptor binding	0.81358	15
								GO:0016875	ligase activity, forming carbon-oxygen bonds	0.816017	49
								GO:0004812	aminoacyl-tRNA ligase activity	0.816017	49
								GO:0016876	ligase activity, forming aminoacyl-tRNA and related compounds	0.816017	49
								GO:0005381	iron ion transmembrane transporter activity	0.816743	20
								GO:0005501	retinoid binding	0.817025	20
								GO:0015238	drug transmembrane transporter activity	0.819065	13
								GO:0043168	anion binding	0.820707	18
								GO:0051059	NF-kappaB binding	0.822656	19
								GO:0043566	structure-specific DNA binding	0.824371	200
								GO:0018024	histone-lysine N-methyltransferase activity	0.826956	39
								GO:0004004	ATP-dependent RNA helicase activity	0.829425	21
								GO:0004622	lysophospholipase activity	0.830061	13
								GO:0050431	transforming growth factor beta binding	0.830225	11
								GO:0015020	glucuronosyltransferase activity	0.831544	15
								GO:0008238	exopeptidase activity	0.833145	92
								GO:0016814	hydrolase activity, acting on carbon-nitrogen (but not peptide) bonds, in cyclic amidines	0.833898	30
								GO:0005328	neurotransmitter:sodium symporter activity	0.834582	19
								GO:0004953	icosanoid receptor activity	0.836821	10
								GO:0004954	prostanoid receptor activity	0.836821	10
								GO:0000146	microfilament motor activity	0.838683	14
								GO:0019209	kinase activator activity	0.841066	40
								GO:0005096	GTPase activator activity	0.842105	223
								GO:0042166	acetylcholine binding	0.843096	13
								GO:0004435	phosphatidylinositol phospholipase C activity	0.84371	35
								GO:0000979	RNA polymerase II core promoter sequence-specific DNA binding	0.845435	14
								GO:0043425	bHLH transcription factor binding	0.84969	13
								GO:0017124	SH3 domain binding	0.84995	114
								GO:0019840	isoprenoid binding	0.852056	21
								GO:0004866	endopeptidase inhibitor activity	0.853878	140
								GO:0004708	MAP kinase kinase activity	0.854281	15
								GO:0016616	oxidoreductase activity, acting on the CH-OH group of donors, NAD or NADP as acceptor	0.856886	116
								GO:0016810	hydrolase activity, acting on carbon-nitrogen (but not peptide) bonds	0.857194	105
								GO:0030414	peptidase inhibitor activity	0.857952	147
								GO:0004467	long-chain fatty acid-CoA ligase activity	0.85909	11
								GO:0008013	beta-catenin binding	0.859588	55
								GO:0009975	cyclase activity	0.861485	22
								GO:0009378	four-way junction helicase activity	0.863074	26
								GO:0004722	protein serine/threonine phosphatase activity	0.866064	45
								GO:0042165	neurotransmitter binding	0.868249	21
								GO:0004252	serine-type endopeptidase activity	0.870244	131
								GO:0015464	acetylcholine receptor activity	0.871789	18
								GO:0008134	transcription factor binding	0.87312	351
								GO:0004745	retinol dehydrogenase activity	0.873738	11
								GO:0042277	peptide binding	0.880758	124
								GO:0035250	UDP-galactosyltransferase activity	0.883235	20
								GO:0016859	cis-trans isomerase activity	0.884712	33
								GO:0042625	ATPase activity, coupled to transmembrane movement of ions	0.885045	69
								GO:0015294	solute:cation symporter activity	0.885069	82
								GO:0005112	Notch binding	0.886785	10
								GO:0043176	amine binding	0.886785	126
								GO:0005545	1-phosphatidylinositol binding	0.888192	21
								GO:0015149	hexose transmembrane transporter activity	0.888955	13
								GO:0030169	low-density lipoprotein particle binding	0.889312	13
								GO:0050321	tau-protein kinase activity	0.889432	10
								GO:0048365	Rac GTPase binding	0.889909	15
								GO:0015114	phosphate ion transmembrane transporter activity	0.891817	14
								GO:0003774	motor activity	0.897188	124
								GO:0004016	adenylate cyclase activity	0.898143	12
								GO:0030547	receptor inhibitor activity	0.898262	13
								GO:0048019	receptor antagonist activity	0.898262	13
								GO:0009881	photoreceptor activity	0.900508	13
								GO:0004709	MAP kinase kinase kinase activity	0.901726	19
								GO:0004012	phospholipid-translocating ATPase activity	0.902157	15
								GO:0004115	3',5'-cyclic-AMP phosphodiesterase activity	0.906986	11
								GO:0016849	phosphorus-oxygen lyase activity	0.91055	22
								GO:0004857	enzyme inhibitor activity	0.913111	263
								GO:0051019	mitogen-activated protein kinase binding	0.915888	14
								GO:0005540	hyaluronic acid binding	0.917517	18
								GO:0005200	structural constituent of cytoskeleton	0.919888	69
								GO:0004033	aldo-keto reductase (NADP) activity	0.920128	15
								GO:0004629	phospholipase C activity	0.923051	46
								GO:0046933	hydrogen ion transporting ATP synthase activity, rotational mechanism	0.925976	12
								GO:0004065	arylsulfatase activity	0.928782	11
								GO:0008081	phosphoric diester hydrolase activity	0.929118	102
								GO:0070008	serine-type exopeptidase activity	0.931013	10
								GO:0031406	carboxylic acid binding	0.931037	157
								GO:0008170	N-methyltransferase activity	0.931468	64
								GO:0005251	delayed rectifier potassium channel activity	0.933268	12
								GO:0016705	oxidoreductase activity, acting on paired donors, with incorporation or reduction of molecular oxygen	0.934468	144
								GO:0015101	organic cation transmembrane transporter activity	0.936076	13
								GO:0004177	aminopeptidase activity	0.937756	30
								GO:0008641	small protein activating enzyme activity	0.940493	10
								GO:0019843	rRNA binding	0.941814	22
								GO:0008144	drug binding	0.94227	74
								GO:0008301	DNA binding, bending	0.943399	47
								GO:0004175	endopeptidase activity	0.947579	343
								GO:0003690	double-stranded DNA binding	0.949021	138
								GO:0010181	FMN binding	0.949069	13
								GO:0051018	protein kinase A binding	0.951376	16
								GO:0043015	gamma-tubulin binding	0.953107	12
								GO:0019901	protein kinase binding	0.955992	292
								GO:0043274	phospholipase binding	0.959863	11
								GO:0005525	GTP binding	0.968836	340
								GO:0048407	platelet-derived growth factor binding	0.969221	11
								GO:0019203	carbohydrate phosphatase activity	0.96963	10
								GO:0050308	sugar-phosphatase activity	0.96963	10
								GO:0004659	prenyltransferase activity	0.971315	14
								GO:0003785	actin monomer binding	0.972638	11
								GO:0031593	polyubiquitin binding	0.972686	18
								GO:0005326	neurotransmitter transporter activity	0.973577	23
								GO:0004712	protein serine/threonine/tyrosine kinase activity	0.974997	32
								GO:0005496	steroid binding	0.978198	67
								GO:0016791	phosphatase activity	0.978367	247
								GO:0004143	diacylglycerol kinase activity	0.980076	13
								GO:0034593	phosphatidylinositol bisphosphate phosphatase activity	0.981255	10
								GO:0051117	ATPase binding	0.984867	23
								GO:0008276	protein methyltransferase activity	0.985348	73
								GO:0071814	protein-lipid complex binding	0.985613	20
								GO:0071813	lipoprotein particle binding	0.985613	20
								GO:0005529	sugar binding	0.990115	181
								GO:0005544	calcium-dependent phospholipid binding	0.991416	19
								GO:0046966	thyroid hormone receptor binding	0.99286	29
								GO:0004428	inositol or phosphatidylinositol kinase activity	0.994739	11
								GO:0003755	peptidyl-prolyl cis-trans isomerase activity	0.994883	32
								GO:0001784	phosphotyrosine binding	0.995316	14
								GO:0031435	mitogen-activated protein kinase kinase kinase binding	0.995581	16
								GO:0008373	sialyltransferase activity	0.998712	18
