# Supplementary material for: Genetic study links components of the autonomous nervous system to heart-rate profile during exercise
Source: Nat Commun. 2018 Mar 1;9:898. doi: 10.1038/s41467-018-03395-6 (PMC5832790; doi:10.1038/s41467-018-03395-6)
Supplement: Supplementary file 9 — Supplementary Data 6 [file 41467_2018_3395_MOESM9_ESM.xlsx]

## Sheet: Supplementary Data 6
Supplementary Data 6. Sentinel SNPs identified to be associated with heart rate increase or recovery were intersected with previously identified heart rate SNPs using a 1 MB window (at either side of the Sentinel SNP). Eleven sentinel SNPs are in high LD with previously reported heart rate traits, one other is in low LD. The columns r2 and D' are colored green according to the degree of LD using …
LocusID	Sentinel SNP	Gene	Literature-SNP (heart rate)	CHR	BP	Heart rate trait	Source	r2	D'
2	rs272570	RNF220	rs272564	1	45012273	Resting Heart Rate	Eppinga 2016, Nat Gen	0.514917	0.988764
2	rs272564	RNF220	rs272564	1	45012273	Resting Heart Rate	Eppinga 2016, Nat Gen	1	1
4	rs1899492	-	rs12713404	2	60006705	Resting Heart Rate	Eppinga 2016, Nat Gen	0.50568	1
4	rs12713403	-	rs12713404	2	60006705	Resting Heart Rate	Eppinga 2016, Nat Gen	1	1
4	rs13022107	-	rs12713404	2	60006705	Resting Heart Rate	Eppinga 2016, Nat Gen	0.508192	1
4	rs1442875	-	rs12713404	2	60006705	Resting Heart Rate	Eppinga 2016, Nat Gen	0.741937	0.911079
4	rs4672317	-	rs12713404	2	60006705	Resting Heart Rate	Eppinga 2016, Nat Gen	0.651319	0.81143
5	rs17362588	CCDC141,TTN	rs151041685	2	179725237	Resting Heart Rate	Eppinga 2016, Nat Gen	1	1
5	rs35596070	CCDC141,TTN	rs151041685	2	179725237	Resting Heart Rate	Eppinga 2016, Nat Gen	0.013325	0.817014
11	rs180253	GNG11,GNGT1,TFPI2	rs180239	7	93550415	Resting Heart Rate	Eppinga 2016, Nat Gen	0.912864	0.988182
11	rs180253	GNG11,GNGT1,TFPI2	rs180238	7	93550447	RMSSD	Nolte et al 2017, Nat Gen	0.902308	0.988062
11	rs180253	GNG11,GNGT1,TFPI2	rs4262	7	93551428	SDNN, pvRSA/HF	Nolte et al 2017, Nat Gen	0.638936	0.913523
11	rs180238	GNG11,GNGT1,TFPI2	rs180239	7	93550415	Resting Heart Rate	Eppinga 2016, Nat Gen	0.988676	1
11	rs180238	GNG11,GNGT1,TFPI2	rs180238	7	93550447	RMSSD	Nolte et al 2017, Nat Gen	1	1
11	rs180238	GNG11,GNGT1,TFPI2	rs4262	7	93551428	SDNN, pvRSA/HF	Nolte et al 2017, Nat Gen	0.707629	1
12	rs3757868	SRRT,ACHE,TRIP6,C7orf43,UFSP1	rs17881696	7	100493359	Resting Heart Rate	Eppinga 2016, Nat Gen	0.991373	1
12	rs17883557	SRRT,ACHE,TRIP6,C7orf43	rs17881696	7	100493359	Resting Heart Rate	Eppinga 2016, Nat Gen	1	1
12	rs76181418	SRRT,ACHE,TRIP6,C7orf43,UFSP1	rs17881696	7	100493359	Resting Heart Rate	Eppinga 2016, Nat Gen	1	1
13	rs2109514	CAV1,CAV2	rs41748	7	116446573	Resting Heart Rate	Eppinga 2016, Nat Gen	0.0113617	0.120073
13	rs1997571	CAV1,CAV2	rs41748	7	116446573	Resting Heart Rate	Eppinga 2016, Nat Gen	0.00471207	0.0943723
14	rs17168815	CHRM2	rs73158705	7	136576100	Resting Heart Rate	Eppinga 2016, Nat Gen	0.691	0.888159
14	rs6943656	CHRM2	rs73158705	7	136576100	Resting Heart Rate	Eppinga 2016, Nat Gen	0.774918	0.897818
14	rs6952499	CHRM2	rs73158705	7	136576100	Resting Heart Rate	Eppinga 2016, Nat Gen	0.260119	0.699319
17	rs4963772	BCAT1	rs4963772	12	24758480	Resting Heart Rate	Eppinga 2016, Nat Gen	1	1
17	rs4963772	BCAT1	rs10842383	12	24771967	RMSSD, SDNN, pvRSA/HF	Nolte et al 2017, Nat Gen	0.981728	0.990822
18	rs6488162	SYT10, ALG10	rs1994135	12	33682405	Resting Heart Rate	Eppinga 2016, Nat Gen	0.700885	0.887184
18	rs6488162	SYT10, ALG10	rs7980799	12	33576990	RMSSD	Nolte et al 2017, Nat Gen	0.877232	0.98339
18	rs6488162	SYT10, ALG10	rs1351682	12	33598775	pvRSA/HF	Nolte et al 2017, Nat Gen	0.77936	0.933194
18	rs6488162	SYT10, ALG10	rs1384598	12	33622899	SDNN	Nolte et al 2017, Nat Gen	0.77936	0.933194
21	rs17180489	RGS6	rs17180489	14	72885471	Resting Heart Rate	Eppinga 2016, Nat Gen	1	1
21	rs17180489	RGS6	rs36423	14	72353202	RMSSD	Nolte et al 2017, Nat Gen	9.23315e-05	0.0136695	x
21	rs17180489	RGS6	rs4899412	14	72464262	SDNN	Nolte et al 2017, Nat Gen	0.00240421	0.062805
21	rs17180489	RGS6	rs2052015	14	72487053	RMSSD	Nolte et al 2017, Nat Gen	0.00101658	0.0341813
21	rs17180489	RGS6	rs2529471	14	72813269	SDNN	Nolte et al 2017, Nat Gen	0.000888749	0.0811831
23	rs8108862	FUT5,NDUFA11	rs12980262	19	5893058	SDNN	Nolte et al 2017, Nat Gen	0.959893	0.986377	x
23	rs8108862	FUT5,NDUFA11	rs12974440	19	5894386	pvRSA/HF	Nolte et al 2017, Nat Gen	0.959893	0.986377
23	rs8108862	FUT5,NDUFA11	rs12974991	19	5894584	RMSSD	Nolte et al 2017, Nat Gen	0.959893	0.986377
23	rs12974377	FUT5,NDUFA11	rs12980262	19	5893058	SDNN	Nolte et al 2017, Nat Gen	0.986591	1
23	rs12974377	FUT5,NDUFA11	rs12974440	19	5894386	pvRSA/HF	Nolte et al 2017, Nat Gen	0.986591	1
23	rs12974377	FUT5,NDUFA11	rs12974991	19	5894584	RMSSD	Nolte et al 2017, Nat Gen	0.986591	1
23	rs12974440	NDUFA11	rs12980262	19	5893058	SDNN	Nolte et al 2017, Nat Gen	1	1
23	rs12974440	NDUFA11	rs12974440	19	5894386	pvRSA/HF	Nolte et al 2017, Nat Gen	1	1
23	rs12974440	NDUFA11	rs12974991	19	5894584	RMSSD	Nolte et al 2017, Nat Gen	1	1
