# Supplementary material for: Genetic study links components of the autonomous nervous system to heart-rate profile during exercise
Source: Nat Commun. 2018 Mar 1;9:898. doi: 10.1038/s41467-018-03395-6 (PMC5832790; doi:10.1038/s41467-018-03395-6)
Supplement: Supplementary file 10 — Supplementary Data 7 [file 41467_2018_3395_MOESM10_ESM.xlsx]

## Sheet: Supplementary Data 7
Supplementary Data 7. Previous reported traits associated with SNPs at the novel loci. The GWAS-Catalog was interrogated for all variants in 1 MB at either side of the Genome wide variants. The LD(r2) and distance column indicates the correlation and distance between the sentinel variant and the genetic variant as reported in the GWAS catalog. R2 lookups were filtered with r2>0.5 and P value of <…
LocusID	SNP	R2	D'	Distance (Kb)	hg38	DATE ADDED TO CATALOG	PUBMEDID	FIRST AUTHOR	DATE	JOURNAL	LINK	STUDY	DISEASE/TRAIT	INITIAL SAMPLE SIZE	REPLICATION SAMPLE SIZE	REGION	CHR_ID	CHR_POS	REPORTED GENE(S)	MAPPED_GENE	UPSTREAM_GENE_ID	DOWNSTREAM_GENE_ID	SNP_GENE_IDS	UPSTREAM_GENE_DISTANCE	DOWNSTREAM_GENE_DISTANCE	STRONGEST SNP-RISK ALLELE	SNPS	MERGED	SNP_ID_CURRENT	CONTEXT	INTERGENIC	RISK ALLELE FREQUENCY	P-VALUE	PVALUE_MLOG	P-VALUE (TEXT)	OR or BETA	95% CI (TEXT)	PLATFORM [SNPS PASSING QC]	CNV	MAPPED_TRAIT	MAPPED_TRAIT_URI	STUDY ACCESSION
2	rs272564	1	1	0	44546601	2017-03-27	27798624	Eppinga RN	2016-10-31	Nat Genet	www.ncbi.nlm.nih.gov/pubmed/27798624	Identification of genomic loci associated with resting heart rate and shared genetic predictors with all-cause mortality.	Resting heart rate	127,919 European ancestry individuals, 2,478 Asian ancestry individuals, 1,734 Black individuals, 684 Mixed ancestry individuals, 1,436 individuals	130,795 European ancestry individuals	1p34.1	1	44546601	RNF220	RNF220			55182			rs272564-C	rs272564	0	272564	intron_variant	0	0.28	5e-21	20.301		0.351	[0.28-0.42] unit increase	Affymetrix [19941912] (imputed)	N	resting heart rate	http://www.ebi.ac.uk/efo/EFO_0004351	GCST003818
2	rs272570	0.514917	0.988764	-6.277	44540324	2017-03-27	27798624	Eppinga RN	2016-10-31	Nat Genet	www.ncbi.nlm.nih.gov/pubmed/27798624	Identification of genomic loci associated with resting heart rate and shared genetic predictors with all-cause mortality.	Resting heart rate	127,919 European ancestry individuals, 2,478 Asian ancestry individuals, 1,734 Black individuals, 684 Mixed ancestry individuals, 1,436 individuals	130,795 European ancestry individuals	1p34.1	1	44546601	RNF220	RNF220			55182			rs272564-C	rs272564	0	272564	intron_variant	0	0.28	5e-21	20.301		0.351	[0.28-0.42] unit increase	Affymetrix [19941912] (imputed)	N	resting heart rate	http://www.ebi.ac.uk/efo/EFO_0004351	GCST003818
3	rs12740789	0.960192	1	-86.456	72286390	2013-10-24	23563609	Wheeler E	2013-04-07	Nat Genet	www.ncbi.nlm.nih.gov/pubmed/23563609	Genome-wide SNP and CNV analysis identifies common and low-frequency variants associated with severe early-onset obesity.	Obesity (early onset extreme)	1,509 European ancestry cases, 5,380 European ancestry controls	971 European ancestry cases, 1,990 European ancestry controls	1p31.1	1	72372846	NEGR1	LOC105378797			105378797			rs1993709-G	rs1993709	0	1993709	intergenic_variant	0	0.81	5e-13	12.301		1.38	[1.26-1.50]	Affymetrix [~ 2000000] (imputed)	N	obesity	http://www.ebi.ac.uk/efo/EFO_0001073	GCST001957
3	rs12740789	0.83922	0.957326	-133.208	72286390	2016-09-28	26604143	Felix JF	2015-11-24	Hum Mol Genet	www.ncbi.nlm.nih.gov/pubmed/26604143	Genome-wide association analysis identifies three new susceptibility loci for childhood body mass index.	Childhood body mass index	34,744 European ancestry children	11,313 European ancestry children	1p31.1	1	72419598	NEGR1	LOC105378796, LOC105378797			105378796, 105378797			rs2590942-T	rs2590942	0	2590942	intergenic_variant	0	0.82	2e-07	6.69897		0.047	[0.029-0.065] unit increase	Affymetrix, Illumina [2499691] (imputed)	N	body mass index	http://www.ebi.ac.uk/efo/EFO_0004340	GCST003177
3	rs61765646	0.889933	0.943363	-115.318	72257528	2013-10-24	23563609	Wheeler E	2013-04-07	Nat Genet	www.ncbi.nlm.nih.gov/pubmed/23563609	Genome-wide SNP and CNV analysis identifies common and low-frequency variants associated with severe early-onset obesity.	Obesity (early onset extreme)	1,509 European ancestry cases, 5,380 European ancestry controls	971 European ancestry cases, 1,990 European ancestry controls	1p31.1	1	72372846	NEGR1	LOC105378797			105378797			rs1993709-G	rs1993709	0	1993709	intergenic_variant	0	0.81	5e-13	12.301		1.38	[1.26-1.50]	Affymetrix [~ 2000000] (imputed)	N	obesity	http://www.ebi.ac.uk/efo/EFO_0001073	GCST001957
3	rs61765646	0.773584	0.900647	-162.07	72257528	2016-09-28	26604143	Felix JF	2015-11-24	Hum Mol Genet	www.ncbi.nlm.nih.gov/pubmed/26604143	Genome-wide association analysis identifies three new susceptibility loci for childhood body mass index.	Childhood body mass index	34,744 European ancestry children	11,313 European ancestry children	1p31.1	1	72419598	NEGR1	LOC105378796, LOC105378797			105378796, 105378797			rs2590942-T	rs2590942	0	2590942	intergenic_variant	0	0.82	2e-07	6.69897		0.047	[0.029-0.065] unit increase	Affymetrix, Illumina [2499691] (imputed)	N	body mass index	http://www.ebi.ac.uk/efo/EFO_0004340	GCST003177
4	rs12713403	1	1	-0.039	59779531	2017-03-27	27798624	Eppinga RN	2016-10-31	Nat Genet	www.ncbi.nlm.nih.gov/pubmed/27798624	Identification of genomic loci associated with resting heart rate and shared genetic predictors with all-cause mortality.	Resting heart rate	127,919 European ancestry individuals, 2,478 Asian ancestry individuals, 1,734 Black individuals, 684 Mixed ancestry individuals, 1,436 individuals	130,795 European ancestry individuals	2p16.1	2	59779570	BCL11A	RNA5SP94 - MIR4432HG	100873327	106660609		84701	579646	rs12713404-T	rs12713404	0	12713404	intron_variant	1	0.38	9e-09	8.04576		0.1992	[0.13-0.27] unit decrease	Affymetrix [19941912] (imputed)	N	resting heart rate	http://www.ebi.ac.uk/efo/EFO_0004351	GCST003818
4	rs13022107	0.508192	1	1.561	59781131	2017-03-27	27798624	Eppinga RN	2016-10-31	Nat Genet	www.ncbi.nlm.nih.gov/pubmed/27798624	Identification of genomic loci associated with resting heart rate and shared genetic predictors with all-cause mortality.	Resting heart rate	127,919 European ancestry individuals, 2,478 Asian ancestry individuals, 1,734 Black individuals, 684 Mixed ancestry individuals, 1,436 individuals	130,795 European ancestry individuals	2p16.1	2	59779570	BCL11A	RNA5SP94 - MIR4432HG	100873327	106660609		84701	579646	rs12713404-T	rs12713404	0	12713404	intron_variant	1	0.38	9e-09	8.04576		0.1992	[0.13-0.27] unit decrease	Affymetrix [19941912] (imputed)	N	resting heart rate	http://www.ebi.ac.uk/efo/EFO_0004351	GCST003818
4	rs1442875	0.741937	0.911079	20.201	59799771	2017-03-27	27798624	Eppinga RN	2016-10-31	Nat Genet	www.ncbi.nlm.nih.gov/pubmed/27798624	Identification of genomic loci associated with resting heart rate and shared genetic predictors with all-cause mortality.	Resting heart rate	127,919 European ancestry individuals, 2,478 Asian ancestry individuals, 1,734 Black individuals, 684 Mixed ancestry individuals, 1,436 individuals	130,795 European ancestry individuals	2p16.1	2	59779570	BCL11A	RNA5SP94 - MIR4432HG	100873327	106660609		84701	579646	rs12713404-T	rs12713404	0	12713404	intron_variant	1	0.38	9e-09	8.04576		0.1992	[0.13-0.27] unit decrease	Affymetrix [19941912] (imputed)	N	resting heart rate	http://www.ebi.ac.uk/efo/EFO_0004351	GCST003818
4	rs1899492	0.50568	1	-6.401	59773169	2017-03-27	27798624	Eppinga RN	2016-10-31	Nat Genet	www.ncbi.nlm.nih.gov/pubmed/27798624	Identification of genomic loci associated with resting heart rate and shared genetic predictors with all-cause mortality.	Resting heart rate	127,919 European ancestry individuals, 2,478 Asian ancestry individuals, 1,734 Black individuals, 684 Mixed ancestry individuals, 1,436 individuals	130,795 European ancestry individuals	2p16.1	2	59779570	BCL11A	RNA5SP94 - MIR4432HG	100873327	106660609		84701	579646	rs12713404-T	rs12713404	0	12713404	intron_variant	1	0.38	9e-09	8.04576		0.1992	[0.13-0.27] unit decrease	Affymetrix [19941912] (imputed)	N	resting heart rate	http://www.ebi.ac.uk/efo/EFO_0004351	GCST003818
4	rs4672317	0.651319	0.81143	23.806	59803376	2017-03-27	27798624	Eppinga RN	2016-10-31	Nat Genet	www.ncbi.nlm.nih.gov/pubmed/27798624	Identification of genomic loci associated with resting heart rate and shared genetic predictors with all-cause mortality.	Resting heart rate	127,919 European ancestry individuals, 2,478 Asian ancestry individuals, 1,734 Black individuals, 684 Mixed ancestry individuals, 1,436 individuals	130,795 European ancestry individuals	2p16.1	2	59779570	BCL11A	RNA5SP94 - MIR4432HG	100873327	106660609		84701	579646	rs12713404-T	rs12713404	0	12713404	intron_variant	1	0.38	9e-09	8.04576		0.1992	[0.13-0.27] unit decrease	Affymetrix [19941912] (imputed)	N	resting heart rate	http://www.ebi.ac.uk/efo/EFO_0004351	GCST003818
5	rs17362588	1	1	0	178856319	2013-08-20	23583979	den Hoed M	2013-04-14	Nat Genet	www.ncbi.nlm.nih.gov/pubmed/23583979	Identification of heart rate-associated loci and their effects on cardiac conduction and rhythm disorders.	Heart rate	85,787 European ancestry individuals, 6,568 Indian Asian ancestry indiviudals	88,823 European ancestry individuals	2q31.2	2	178856319	CCDC141	CCDC141			285025			rs17362588-A	rs17362588	0	17362588	missense_variant	0	0.114	4e-26	25.3979		0.736	[0.59-0.89] unit increase	Affymetrix, Illumina [2516789] (imputed)	N	heart rate	http://www.ebi.ac.uk/efo/EFO_0004326	GCST001969
5	rs17362588	1	1	-4.191	178856319	2017-03-27	27798624	Eppinga RN	2016-10-31	Nat Genet	www.ncbi.nlm.nih.gov/pubmed/27798624	Identification of genomic loci associated with resting heart rate and shared genetic predictors with all-cause mortality.	Resting heart rate	127,919 European ancestry individuals, 2,478 Asian ancestry individuals, 1,734 Black individuals, 684 Mixed ancestry individuals, 1,436 individuals	130,795 European ancestry individuals	2q31.2	2	178860510	CCDC141, TTN	CCDC141			285025			rs151041685-T	rs151041685	0	151041685	intron_variant	0	0.09	8e-75	74.0969		1.0613	[0.95-1.17] unit increase	Affymetrix [19941912] (imputed)	N	resting heart rate	http://www.ebi.ac.uk/efo/EFO_0004351	GCST003818
5	rs17362588	0.854551	0.924419	-65.022	178856319	2017-07-01	28135244	Warren HR	2017-01-30	Nat Genet	www.ncbi.nlm.nih.gov/pubmed/28135244	Genome-wide association analysis identifies novel blood pressure loci and offers biological insights into cardiovascular risk.	Diastolic blood pressure	140,886 European ancestry individuals	190,318 European ancestry individuals	2q31.2	2	178921341	CCDC141	LOC105373766, CCDC141			105373766, 285025			rs79146658-T	rs79146658	0	79146658	intron_variant	0	0.91	2e-10	9.69897		0.311	[0.21-0.41] unit decrease	Affymetrix [~ 9800000] (imputed)	N	diastolic blood pressure	http://www.ebi.ac.uk/efo/EFO_0006336	GCST004280
8	rs151283	0.526396	0.891176	-7.686	123110924	2015-06-12	25342443	Lindstrom S	2014-10-24	Nat Commun	www.ncbi.nlm.nih.gov/pubmed/25342443	Genome-wide association study identifies multiple loci associated with both mammographic density and breast cancer risk.	Mammographic density (dense area)	7,600 European ancestry individuals	343 European ancestry individuals, 1,472 Old Order Amish individuals, 8,564 individuals	5q23.2	5	123118610	PRDM6	PRDM6			93166			rs186749-A	rs186749	0	186749	intron_variant	0	0.28	3e-07	6.52288				Affymetrix, Illumina [~ 2500000] (imputed)	N	dense area measurement, mammographic density measurement	http://www.ebi.ac.uk/efo/EFO_0006503, http://www.ebi.ac.uk/efo/EFO_0005941	GCST002667
8	rs151283	0.526396	0.891176	-7.686	123110924	2015-06-13	25342443	Lindstrom S	2014-10-24	Nat Commun	www.ncbi.nlm.nih.gov/pubmed/25342443	Genome-wide association study identifies multiple loci associated with both mammographic density and breast cancer risk.	Percent mammographic density	7,916 European ancestry individuals	343 European ancestry individuals, 1,472 Old Order Amish individuals, 8,564 individuals	5q23.2	5	123118610	PRDM6	PRDM6			93166			rs186749-A	rs186749	0	186749	intron_variant	0	0.28	3e-09	8.52288		0.1	[0.061-0.139] unit increase	Affymetrix, Illumina [~ 2500000] (imputed)	N	mammographic density percentage, mammographic density measurement	http://www.ebi.ac.uk/efo/EFO_0006502, http://www.ebi.ac.uk/efo/EFO_0005941	GCST002669
11	rs180238	0.988676	1	0.851	93921135	2013-08-20	23583979	den Hoed M	2013-04-14	Nat Genet	www.ncbi.nlm.nih.gov/pubmed/23583979	Identification of heart rate-associated loci and their effects on cardiac conduction and rhythm disorders.	Heart rate	85,787 European ancestry individuals, 6,568 Indian Asian ancestry indiviudals	88,823 European ancestry individuals	7q21.3	7	93920284	GNG11	LOC105375402			105375402			rs180242-T	rs180242	0	180242	upstream_gene_variant	0	0.333	7e-12	11.1549		0.316	[0.21-0.42] unit increase	Affymetrix, Illumina [2516789] (imputed)	N	heart rate	http://www.ebi.ac.uk/efo/EFO_0004326	GCST001969
11	rs180238	0.988676	1	0.032	93921135	2017-03-27	27798624	Eppinga RN	2016-10-31	Nat Genet	www.ncbi.nlm.nih.gov/pubmed/27798624	Identification of genomic loci associated with resting heart rate and shared genetic predictors with all-cause mortality.	Resting heart rate	127,919 European ancestry individuals, 2,478 Asian ancestry individuals, 1,734 Black individuals, 684 Mixed ancestry individuals, 1,436 individuals	130,795 European ancestry individuals	7q21.3	7	93921103	GNGT1, GNG11	LOC105375402			105375402			rs180239-C	rs180239	0	180239	upstream_gene_variant	0	0.35	5e-21	20.301		0.326	[0.26-0.39] unit decrease	Affymetrix [19941912] (imputed)	N	resting heart rate	http://www.ebi.ac.uk/efo/EFO_0004351	GCST003818
11	rs180253	0.912864	0.988182	-3.819	93916465	2013-08-20	23583979	den Hoed M	2013-04-14	Nat Genet	www.ncbi.nlm.nih.gov/pubmed/23583979	Identification of heart rate-associated loci and their effects on cardiac conduction and rhythm disorders.	Heart rate	85,787 European ancestry individuals, 6,568 Indian Asian ancestry indiviudals	88,823 European ancestry individuals	7q21.3	7	93920284	GNG11	LOC105375402			105375402			rs180242-T	rs180242	0	180242	upstream_gene_variant	0	0.333	7e-12	11.1549		0.316	[0.21-0.42] unit increase	Affymetrix, Illumina [2516789] (imputed)	N	heart rate	http://www.ebi.ac.uk/efo/EFO_0004326	GCST001969
11	rs180253	0.912864	0.988182	-4.638	93916465	2017-03-27	27798624	Eppinga RN	2016-10-31	Nat Genet	www.ncbi.nlm.nih.gov/pubmed/27798624	Identification of genomic loci associated with resting heart rate and shared genetic predictors with all-cause mortality.	Resting heart rate	127,919 European ancestry individuals, 2,478 Asian ancestry individuals, 1,734 Black individuals, 684 Mixed ancestry individuals, 1,436 individuals	130,795 European ancestry individuals	7q21.3	7	93921103	GNGT1, GNG11	LOC105375402			105375402			rs180239-C	rs180239	0	180239	upstream_gene_variant	0	0.35	5e-21	20.301		0.326	[0.26-0.39] unit decrease	Affymetrix [19941912] (imputed)	N	resting heart rate	http://www.ebi.ac.uk/efo/EFO_0004351	GCST003818
12	rs17883557	0.925451	0.991128	41.743	100897329	2010-09-02	20639392	Eijgelsheim M	2010-07-16	Hum Mol Genet	www.ncbi.nlm.nih.gov/pubmed/20639392	Genome-wide association analysis identifies multiple loci related to resting heart rate.	Resting heart rate	38,991 European ancestry individuals	NA	7q22.1	7	100855586	SLC12A9	SLC12A9			56996			rs314370-C	rs314370	0	314370	non_coding_transcript_exon_variant	0	0.19	6e-10	9.22185		7.6	[5.23-9.97] ms decrease	Affymetrix, Illumina [~ 2500000] (imputed)	N	resting heart rate	http://www.ebi.ac.uk/efo/EFO_0004351	GCST000731
12	rs17883557	0.991373	1	8.196	100897329	2010-09-02	20639392	Eijgelsheim M	2010-07-16	Hum Mol Genet	www.ncbi.nlm.nih.gov/pubmed/20639392	Genome-wide association analysis identifies multiple loci related to resting heart rate.	Resting heart rate	38,991 European ancestry individuals	NA	7q22.1	7	100889133	UFSP1	UFSP1			402682			rs12666989-C	rs12666989	0	12666989	missense_variant	0	0.18	2e-08	7.69897		7	[4.63-9.37] ms decrease	Affymetrix, Illumina [~ 2500000] (imputed)	N	resting heart rate	http://www.ebi.ac.uk/efo/EFO_0004351	GCST000731
12	rs17883557	0.950023	1	-2.182	100897329	2013-08-20	23583979	den Hoed M	2013-04-14	Nat Genet	www.ncbi.nlm.nih.gov/pubmed/23583979	Identification of heart rate-associated loci and their effects on cardiac conduction and rhythm disorders.	Heart rate	85,787 European ancestry individuals, 6,568 Indian Asian ancestry indiviudals	88,823 European ancestry individuals	7q22.1	7	100899511	ACHE	ACHE - RN7SL549P	43	106481071		3378	6780	rs13245899-G	rs13245899	0	13245899	upstream_gene_variant	1	0.195	8e-27	26.0969		0.447	[0.34-0.55] unit increase	Affymetrix, Illumina [2516789] (imputed)	N	heart rate	http://www.ebi.ac.uk/efo/EFO_0004326	GCST001969
12	rs17883557	1	1	1.591	100897329	2017-03-27	27798624	Eppinga RN	2016-10-31	Nat Genet	www.ncbi.nlm.nih.gov/pubmed/27798624	Identification of genomic loci associated with resting heart rate and shared genetic predictors with all-cause mortality.	Resting heart rate	127,919 European ancestry individuals, 2,478 Asian ancestry individuals, 1,734 Black individuals, 684 Mixed ancestry individuals, 1,436 individuals	130,795 European ancestry individuals	7q22.1	7	100895738	UFSP1, SRRT, ACHE, EPHB4, GIGYF1, PCOLCE	ACHE			43			rs17881696-A	rs17881696	0	17881696	intron_variant	0	0.18	1e-41	41		0.5784	[0.49-0.66] unit increase	Affymetrix [19941912] (imputed)	N	resting heart rate	http://www.ebi.ac.uk/efo/EFO_0004351	GCST003818
12	rs3757868	0.933645	0.991203	29.513	100885099	2010-09-02	20639392	Eijgelsheim M	2010-07-16	Hum Mol Genet	www.ncbi.nlm.nih.gov/pubmed/20639392	Genome-wide association analysis identifies multiple loci related to resting heart rate.	Resting heart rate	38,991 European ancestry individuals	NA	7q22.1	7	100855586	SLC12A9	SLC12A9			56996			rs314370-C	rs314370	0	314370	non_coding_transcript_exon_variant	0	0.19	6e-10	9.22185		7.6	[5.23-9.97] ms decrease	Affymetrix, Illumina [~ 2500000] (imputed)	N	resting heart rate	http://www.ebi.ac.uk/efo/EFO_0004351	GCST000731
12	rs3757868	1	1	-4.034	100885099	2010-09-02	20639392	Eijgelsheim M	2010-07-16	Hum Mol Genet	www.ncbi.nlm.nih.gov/pubmed/20639392	Genome-wide association analysis identifies multiple loci related to resting heart rate.	Resting heart rate	38,991 European ancestry individuals	NA	7q22.1	7	100889133	UFSP1	UFSP1			402682			rs12666989-C	rs12666989	0	12666989	missense_variant	0	0.18	2e-08	7.69897		7	[4.63-9.37] ms decrease	Affymetrix, Illumina [~ 2500000] (imputed)	N	resting heart rate	http://www.ebi.ac.uk/efo/EFO_0004351	GCST000731
12	rs3757868	0.941552	0.991228	-14.412	100885099	2013-08-20	23583979	den Hoed M	2013-04-14	Nat Genet	www.ncbi.nlm.nih.gov/pubmed/23583979	Identification of heart rate-associated loci and their effects on cardiac conduction and rhythm disorders.	Heart rate	85,787 European ancestry individuals, 6,568 Indian Asian ancestry indiviudals	88,823 European ancestry individuals	7q22.1	7	100899511	ACHE	ACHE - RN7SL549P	43	106481071		3378	6780	rs13245899-G	rs13245899	0	13245899	upstream_gene_variant	1	0.195	8e-27	26.0969		0.447	[0.34-0.55] unit increase	Affymetrix, Illumina [2516789] (imputed)	N	heart rate	http://www.ebi.ac.uk/efo/EFO_0004326	GCST001969
12	rs3757868	0.991373	1	-10.639	100885099	2017-03-27	27798624	Eppinga RN	2016-10-31	Nat Genet	www.ncbi.nlm.nih.gov/pubmed/27798624	Identification of genomic loci associated with resting heart rate and shared genetic predictors with all-cause mortality.	Resting heart rate	127,919 European ancestry individuals, 2,478 Asian ancestry individuals, 1,734 Black individuals, 684 Mixed ancestry individuals, 1,436 individuals	130,795 European ancestry individuals	7q22.1	7	100895738	UFSP1, SRRT, ACHE, EPHB4, GIGYF1, PCOLCE	ACHE			43			rs17881696-A	rs17881696	0	17881696	intron_variant	0	0.18	1e-41	41		0.5784	[0.49-0.66] unit increase	Affymetrix [19941912] (imputed)	N	resting heart rate	http://www.ebi.ac.uk/efo/EFO_0004351	GCST003818
12	rs76181418	0.925451	0.991128	41.754	100897340	2010-09-02	20639392	Eijgelsheim M	2010-07-16	Hum Mol Genet	www.ncbi.nlm.nih.gov/pubmed/20639392	Genome-wide association analysis identifies multiple loci related to resting heart rate.	Resting heart rate	38,991 European ancestry individuals	NA	7q22.1	7	100855586	SLC12A9	SLC12A9			56996			rs314370-C	rs314370	0	314370	non_coding_transcript_exon_variant	0	0.19	6e-10	9.22185		7.6	[5.23-9.97] ms decrease	Affymetrix, Illumina [~ 2500000] (imputed)	N	resting heart rate	http://www.ebi.ac.uk/efo/EFO_0004351	GCST000731
12	rs76181418	0.991373	1	8.207	100897340	2010-09-02	20639392	Eijgelsheim M	2010-07-16	Hum Mol Genet	www.ncbi.nlm.nih.gov/pubmed/20639392	Genome-wide association analysis identifies multiple loci related to resting heart rate.	Resting heart rate	38,991 European ancestry individuals	NA	7q22.1	7	100889133	UFSP1	UFSP1			402682			rs12666989-C	rs12666989	0	12666989	missense_variant	0	0.18	2e-08	7.69897		7	[4.63-9.37] ms decrease	Affymetrix, Illumina [~ 2500000] (imputed)	N	resting heart rate	http://www.ebi.ac.uk/efo/EFO_0004351	GCST000731
12	rs76181418	0.950023	1	-2.171	100897340	2013-08-20	23583979	den Hoed M	2013-04-14	Nat Genet	www.ncbi.nlm.nih.gov/pubmed/23583979	Identification of heart rate-associated loci and their effects on cardiac conduction and rhythm disorders.	Heart rate	85,787 European ancestry individuals, 6,568 Indian Asian ancestry indiviudals	88,823 European ancestry individuals	7q22.1	7	100899511	ACHE	ACHE - RN7SL549P	43	106481071		3378	6780	rs13245899-G	rs13245899	0	13245899	upstream_gene_variant	1	0.195	8e-27	26.0969		0.447	[0.34-0.55] unit increase	Affymetrix, Illumina [2516789] (imputed)	N	heart rate	http://www.ebi.ac.uk/efo/EFO_0004326	GCST001969
12	rs76181418	1	1	1.602	100897340	2017-03-27	27798624	Eppinga RN	2016-10-31	Nat Genet	www.ncbi.nlm.nih.gov/pubmed/27798624	Identification of genomic loci associated with resting heart rate and shared genetic predictors with all-cause mortality.	Resting heart rate	127,919 European ancestry individuals, 2,478 Asian ancestry individuals, 1,734 Black individuals, 684 Mixed ancestry individuals, 1,436 individuals	130,795 European ancestry individuals	7q22.1	7	100895738	UFSP1, SRRT, ACHE, EPHB4, GIGYF1, PCOLCE	ACHE			43			rs17881696-A	rs17881696	0	17881696	intron_variant	0	0.18	1e-41	41		0.5784	[0.49-0.66] unit increase	Affymetrix [19941912] (imputed)	N	resting heart rate	http://www.ebi.ac.uk/efo/EFO_0004351	GCST003818
13	rs1997571	1	1	12.38	116558567	2012-07-19	22544366	Ellinor PT	2012-04-29	Nat Genet	www.ncbi.nlm.nih.gov/pubmed/22544366	Meta-analysis identifies six new susceptibility loci for atrial fibrillation.	Atrial fibrillation	6,707 European ancestry cases, 52,426 European ancestry controls	5,381 European ancestry casses, 10,030 European ancestry controls	7q31.2	7	116546187	CAV1	CAV1			857			rs3807989-G	rs3807989	0	3807989	intron_variant	0	0.6	4e-12	11.3979		1.11	[1.09-1.15]	Affymetrix, Illumina [~ 2500000] (imputed)	N	atrial fibrillation	http://www.ebi.ac.uk/efo/EFO_0000275	GCST001499
13	rs1997571	1	1	12.38	116558567	2010-02-02	20062063	Holm H	2010-01-10	Nat Genet	www.ncbi.nlm.nih.gov/pubmed/20062063	Several common variants modulate heart rate, PR interval and QRS duration.	Electrocardiographic traits	Up to 12,670 European ancestry individuals	Up to 10,352 European ancestry individuals	7q31.2	7	116546187	CAV1	CAV1			857			rs3807989-A	rs3807989	0	3807989	intron_variant	0	0.4	7e-13	12.1549	(PR interval)	6.4	[4.65-8.15] % s.d. increase	Illumina [306060]	N	PR interval	http://www.ebi.ac.uk/efo/EFO_0004462	GCST000561
13	rs1997571	1	1	12.38	116558567	2010-02-04	20062060	Pfeufer A	2010-01-10	Nat Genet	www.ncbi.nlm.nih.gov/pubmed/20062060	Genome-wide association study of PR interval.	PR interval	28,517 European ancestry individuals	NA	7q31.2	7	116546187	CAV1, CAV2	CAV1			857			rs3807989-A	rs3807989	0	3807989	intron_variant	0	0.4	4e-28	27.3979		2.3	[1.89-2.71] ms increase	Affymetrix, Illumina [~ 2500000] (imputed)	N	PR interval	http://www.ebi.ac.uk/efo/EFO_0004462	GCST000562
13	rs1997571	1	1	12.38	116558567	2014-11-21	24850809	Verweij N	2014-05-21	Circ Cardiovasc Genet	www.ncbi.nlm.nih.gov/pubmed/24850809	Genetic determinants of P wave duration and PR segment.	PR segment	16,468 European ancestry individuals	NA	7q31.2	7	116546187	CAV1, MET	CAV1			857			rs3807989-A	rs3807989	0	3807989	intron_variant	0	0.435	5e-12	11.301		1.396	[1.00-1.79] unit increase	Illumina [2300000] (imputed)	N	PR segment	http://www.ebi.ac.uk/efo/EFO_0005095	GCST002456
13	rs1997571	1	1	7.32	116558567	2013-01-18	23139255	Butler AM	2012-11-08	Circ Cardiovasc Genet	www.ncbi.nlm.nih.gov/pubmed/23139255	Novel loci associated with PR interval in a genome-wide association study of 10 African American cohorts.	PR interval	13,415 African American individuals	NA	7q31.2	7	116551247	CAV1	CAV1			857			rs11773845-A	rs11773845	0	11773845	intron_variant	0	0.36	4e-12	11.3979		2.29	[1.64-2.94] unit decrease	Affymetrix, Illumina [2845108] (imputed)	N	PR interval	http://www.ebi.ac.uk/efo/EFO_0004462	GCST001735
13	rs1997571	1	1	12.38	116558567	2015-05-11	25055868	Sano M	2014-07-23	Hum Mol Genet	www.ncbi.nlm.nih.gov/pubmed/25055868	Genome-wide association study of electrocardiographic parameters identifies a new association for PR interval and confirms previously reported associations.	Electrocardiographic traits	2,994 Japnese ancestry individuals	6,805 Korean ancestry individuals	7q31.2	7	116546187	CAV1	CAV1			857			rs3807989-A	rs3807989	0	3807989	intron_variant	0	0.337	2e-06	5.69897	(PR)	2.423	[NR] unit increase	Illumina [~ 2500000]	N	PR interval	http://www.ebi.ac.uk/efo/EFO_0004462	GCST002542
13	rs1997571	1	1	7.32	116558567	2015-04-01	25035420	Hong KW	2014-07-17	Hum Mol Genet	www.ncbi.nlm.nih.gov/pubmed/25035420	Identification of three novel genetic variations associated with electrocardiographic traits (QRS duration and PR interval) in East Asians.	PR interval	6,085 Korean ancestry individuals	7,295 Japanese ancestry individuals	7q31.2	7	116551247	CAV1, CAV2	CAV1			857			rs11773845-C	rs11773845	0	11773845	intron_variant	0	0.34	3e-14	13.5229		3.21	[2.39-4.03] unit increase	Affymetrix [2100000] (imputed)	N	PR interval	http://www.ebi.ac.uk/efo/EFO_0004462	GCST002535
13	rs1997571	0.51159	0.872926	38.66	116558567	2017-07-10	28416818	Christophersen IE	2017-04-17	Nat Genet	www.ncbi.nlm.nih.gov/pubmed/28416818	Large-scale analyses of common and rare variants identify 12 new loci associated with atrial fibrillation.	Prevalent atrial fibrillation	8,656 European ancestry cases, 102,776 European ancestry controls.		7q31.2	7	116519907	CAV1/2	CAV2 - CAV1	858	857		11366	4878	rs2109514-A	rs2109514	0	2109514	upstream_gene_variant	1	0.51	7e-13	12.1549		1.15	1.11-1.19	Affymetrix, Illumina [at least 3187278] (imputed)	N	atrial fibrillation	http://www.ebi.ac.uk/efo/EFO_0000275	GCST004301
13	rs1997571	1	1	7.32	116558567	2017-07-10	28416818	Christophersen IE	2017-04-17	Nat Genet	www.ncbi.nlm.nih.gov/pubmed/28416818	Large-scale analyses of common and rare variants identify 12 new loci associated with atrial fibrillation.	Atrial fibrillation	15,979 European ancestry cases, 102,776 European ancestry controls.	NA	7q31.2	7	116551247	CAV1/2	CAV1			857			rs11773845-A	rs11773845	0	11773845	intron_variant	0	0.6	3e-13	12.5229		1.1	[1.07-1.13]	Affymetrix, Illumina [11795432] (imputed)	N	atrial fibrillation	http://www.ebi.ac.uk/efo/EFO_0000275	GCST004297
13	rs1997571	1	1	-0.207	116558567	2017-07-10	28416818	Christophersen IE	2017-04-17	Nat Genet	www.ncbi.nlm.nih.gov/pubmed/28416818	Large-scale analyses of common and rare variants identify 12 new loci associated with atrial fibrillation.	Atrial fibrillation	15,979 European ancestry cases, 102,776 European ancestry controls, 641 African American cases, 5,234 African American controls, 837 Japanese ancestry cases, 3,293 Japanese controls, 277 Hispanic cases, 3,081 Hispanic controls,197 Brazilian ancestry cases, 758 Brazilian ancestry controls.	8,180 Japanese ancestry cases, 28,612 Japanese ancestry controls.	7q31.2	7	116558774	CAV1/2	CAV1			857			rs1997572-G	rs1997572	0	1997572	intron_variant	0	0.59	7e-15	14.1549		1.1	[1.08-1.17]	Affymetrix, Illumina [11795432] (imputed)	N	atrial fibrillation	http://www.ebi.ac.uk/efo/EFO_0000275	GCST004295
13	rs1997571	1	1	-0.207	116558567	2017-07-10	28416818	Christophersen IE	2017-04-17	Nat Genet	www.ncbi.nlm.nih.gov/pubmed/28416818	Large-scale analyses of common and rare variants identify 12 new loci associated with atrial fibrillation.	Atrial fibrillation	15,979 European ancestry cases, 102,776 European ancestry controls, 641 African American cases, 5,234 African American controls, 837 Japanese ancestry cases, 3,293 Japanese controls, 277 Hispanic cases, 3,081 Hispanic controls,197 Brazilian ancestry cases, 758 Brazilian ancestry controls.	3,666 cases, 139,852 controls	7q31.2	7	116558774	CAV1/2	CAV1			857			rs1997572-G	rs1997572	0	1997572	intron_variant	0	0.59	5e-09	8.30103		1.16	[1.11-1.22]	Affymetrix, Illumina [11795432] (imputed)	N	atrial fibrillation	http://www.ebi.ac.uk/efo/EFO_0000275	GCST004296
13	rs2109514	0.51159	0.872926	-26.28	116519907	2012-07-19	22544366	Ellinor PT	2012-04-29	Nat Genet	www.ncbi.nlm.nih.gov/pubmed/22544366	Meta-analysis identifies six new susceptibility loci for atrial fibrillation.	Atrial fibrillation	6,707 European ancestry cases, 52,426 European ancestry controls	5,381 European ancestry casses, 10,030 European ancestry controls	7q31.2	7	116546187	CAV1	CAV1			857			rs3807989-G	rs3807989	0	3807989	intron_variant	0	0.6	4e-12	11.3979		1.11	[1.09-1.15]	Affymetrix, Illumina [~ 2500000] (imputed)	N	atrial fibrillation	http://www.ebi.ac.uk/efo/EFO_0000275	GCST001499
13	rs2109514	0.51159	0.872926	-26.28	116519907	2010-02-02	20062063	Holm H	2010-01-10	Nat Genet	www.ncbi.nlm.nih.gov/pubmed/20062063	Several common variants modulate heart rate, PR interval and QRS duration.	Electrocardiographic traits	Up to 12,670 European ancestry individuals	Up to 10,352 European ancestry individuals	7q31.2	7	116546187	CAV1	CAV1			857			rs3807989-A	rs3807989	0	3807989	intron_variant	0	0.4	7e-13	12.1549	(PR interval)	6.4	[4.65-8.15] % s.d. increase	Illumina [306060]	N	PR interval	http://www.ebi.ac.uk/efo/EFO_0004462	GCST000561
13	rs2109514	0.51159	0.872926	-26.28	116519907	2010-02-04	20062060	Pfeufer A	2010-01-10	Nat Genet	www.ncbi.nlm.nih.gov/pubmed/20062060	Genome-wide association study of PR interval.	PR interval	28,517 European ancestry individuals	NA	7q31.2	7	116546187	CAV1, CAV2	CAV1			857			rs3807989-A	rs3807989	0	3807989	intron_variant	0	0.4	4e-28	27.3979		2.3	[1.89-2.71] ms increase	Affymetrix, Illumina [~ 2500000] (imputed)	N	PR interval	http://www.ebi.ac.uk/efo/EFO_0004462	GCST000562
13	rs2109514	0.51159	0.872926	-26.28	116519907	2014-11-21	24850809	Verweij N	2014-05-21	Circ Cardiovasc Genet	www.ncbi.nlm.nih.gov/pubmed/24850809	Genetic determinants of P wave duration and PR segment.	PR segment	16,468 European ancestry individuals	NA	7q31.2	7	116546187	CAV1, MET	CAV1			857			rs3807989-A	rs3807989	0	3807989	intron_variant	0	0.435	5e-12	11.301		1.396	[1.00-1.79] unit increase	Illumina [2300000] (imputed)	N	PR segment	http://www.ebi.ac.uk/efo/EFO_0005095	GCST002456
13	rs2109514	0.51159	0.872926	-31.34	116519907	2013-01-18	23139255	Butler AM	2012-11-08	Circ Cardiovasc Genet	www.ncbi.nlm.nih.gov/pubmed/23139255	Novel loci associated with PR interval in a genome-wide association study of 10 African American cohorts.	PR interval	13,415 African American individuals	NA	7q31.2	7	116551247	CAV1	CAV1			857			rs11773845-A	rs11773845	0	11773845	intron_variant	0	0.36	4e-12	11.3979		2.29	[1.64-2.94] unit decrease	Affymetrix, Illumina [2845108] (imputed)	N	PR interval	http://www.ebi.ac.uk/efo/EFO_0004462	GCST001735
13	rs2109514	0.51159	0.872926	-26.28	116519907	2015-05-11	25055868	Sano M	2014-07-23	Hum Mol Genet	www.ncbi.nlm.nih.gov/pubmed/25055868	Genome-wide association study of electrocardiographic parameters identifies a new association for PR interval and confirms previously reported associations.	Electrocardiographic traits	2,994 Japnese ancestry individuals	6,805 Korean ancestry individuals	7q31.2	7	116546187	CAV1	CAV1			857			rs3807989-A	rs3807989	0	3807989	intron_variant	0	0.337	2e-06	5.69897	(PR)	2.423	[NR] unit increase	Illumina [~ 2500000]	N	PR interval	http://www.ebi.ac.uk/efo/EFO_0004462	GCST002542
13	rs2109514	0.51159	0.872926	-31.34	116519907	2015-04-01	25035420	Hong KW	2014-07-17	Hum Mol Genet	www.ncbi.nlm.nih.gov/pubmed/25035420	Identification of three novel genetic variations associated with electrocardiographic traits (QRS duration and PR interval) in East Asians.	PR interval	6,085 Korean ancestry individuals	7,295 Japanese ancestry individuals	7q31.2	7	116551247	CAV1, CAV2	CAV1			857			rs11773845-C	rs11773845	0	11773845	intron_variant	0	0.34	3e-14	13.5229		3.21	[2.39-4.03] unit increase	Affymetrix [2100000] (imputed)	N	PR interval	http://www.ebi.ac.uk/efo/EFO_0004462	GCST002535
13	rs2109514	1	1	0	116519907	2017-07-10	28416818	Christophersen IE	2017-04-17	Nat Genet	www.ncbi.nlm.nih.gov/pubmed/28416818	Large-scale analyses of common and rare variants identify 12 new loci associated with atrial fibrillation.	Prevalent atrial fibrillation	8,656 European ancestry cases, 102,776 European ancestry controls.		7q31.2	7	116519907	CAV1/2	CAV2 - CAV1	858	857		11366	4878	rs2109514-A	rs2109514	0	2109514	upstream_gene_variant	1	0.51	7e-13	12.1549		1.15	1.11-1.19	Affymetrix, Illumina [at least 3187278] (imputed)	N	atrial fibrillation	http://www.ebi.ac.uk/efo/EFO_0000275	GCST004301
13	rs2109514	0.51159	0.872926	-31.34	116519907	2017-07-10	28416818	Christophersen IE	2017-04-17	Nat Genet	www.ncbi.nlm.nih.gov/pubmed/28416818	Large-scale analyses of common and rare variants identify 12 new loci associated with atrial fibrillation.	Atrial fibrillation	15,979 European ancestry cases, 102,776 European ancestry controls.	NA	7q31.2	7	116551247	CAV1/2	CAV1			857			rs11773845-A	rs11773845	0	11773845	intron_variant	0	0.6	3e-13	12.5229		1.1	[1.07-1.13]	Affymetrix, Illumina [11795432] (imputed)	N	atrial fibrillation	http://www.ebi.ac.uk/efo/EFO_0000275	GCST004297
13	rs2109514	0.51159	0.872926	-38.867	116519907	2017-07-10	28416818	Christophersen IE	2017-04-17	Nat Genet	www.ncbi.nlm.nih.gov/pubmed/28416818	Large-scale analyses of common and rare variants identify 12 new loci associated with atrial fibrillation.	Atrial fibrillation	15,979 European ancestry cases, 102,776 European ancestry controls, 641 African American cases, 5,234 African American controls, 837 Japanese ancestry cases, 3,293 Japanese controls, 277 Hispanic cases, 3,081 Hispanic controls,197 Brazilian ancestry cases, 758 Brazilian ancestry controls.	8,180 Japanese ancestry cases, 28,612 Japanese ancestry controls.	7q31.2	7	116558774	CAV1/2	CAV1			857			rs1997572-G	rs1997572	0	1997572	intron_variant	0	0.59	7e-15	14.1549		1.1	[1.08-1.17]	Affymetrix, Illumina [11795432] (imputed)	N	atrial fibrillation	http://www.ebi.ac.uk/efo/EFO_0000275	GCST004295
13	rs2109514	0.51159	0.872926	-38.867	116519907	2017-07-10	28416818	Christophersen IE	2017-04-17	Nat Genet	www.ncbi.nlm.nih.gov/pubmed/28416818	Large-scale analyses of common and rare variants identify 12 new loci associated with atrial fibrillation.	Atrial fibrillation	15,979 European ancestry cases, 102,776 European ancestry controls, 641 African American cases, 5,234 African American controls, 837 Japanese ancestry cases, 3,293 Japanese controls, 277 Hispanic cases, 3,081 Hispanic controls,197 Brazilian ancestry cases, 758 Brazilian ancestry controls.	3,666 cases, 139,852 controls	7q31.2	7	116558774	CAV1/2	CAV1			857			rs1997572-G	rs1997572	0	1997572	intron_variant	0	0.59	5e-09	8.30103		1.16	[1.11-1.22]	Affymetrix, Illumina [11795432] (imputed)	N	atrial fibrillation	http://www.ebi.ac.uk/efo/EFO_0000275	GCST004296
14	rs17168815	0.691106	0.985045	-18.013	136939874	2013-08-20	23583979	den Hoed M	2013-04-14	Nat Genet	www.ncbi.nlm.nih.gov/pubmed/23583979	Identification of heart rate-associated loci and their effects on cardiac conduction and rhythm disorders.	Heart rate	85,787 European ancestry individuals, 6,568 Indian Asian ancestry indiviudals	88,823 European ancestry individuals	7q33	7	136957887	CHRM2	LOC349160, CHRM2			349160, 1129			rs2350782-C	rs2350782	0	2350782	intron_variant	0	0.116	1e-12	12		0.505	[0.35-0.66] unit increase	Affymetrix, Illumina [2516789] (imputed)	N	heart rate	http://www.ebi.ac.uk/efo/EFO_0004326	GCST001969
14	rs17168815	0.691	0.888159	48.521	136939874	2017-03-27	27798624	Eppinga RN	2016-10-31	Nat Genet	www.ncbi.nlm.nih.gov/pubmed/27798624	Identification of genomic loci associated with resting heart rate and shared genetic predictors with all-cause mortality.	Resting heart rate	127,919 European ancestry individuals, 2,478 Asian ancestry individuals, 1,734 Black individuals, 684 Mixed ancestry individuals, 1,436 individuals	130,795 European ancestry individuals	7q33	7	136891353	CHRM2	CHRM2			1129			rs73158705-G	rs73158705	0	73158705	intron_variant	0	0.16	3e-18	17.5229		0.3929	[0.3-0.48] unit increase	Affymetrix [19941912] (imputed)	N	resting heart rate	http://www.ebi.ac.uk/efo/EFO_0004351	GCST003818
14	rs6943656	0.649009	1	-3.198	136954689	2013-08-20	23583979	den Hoed M	2013-04-14	Nat Genet	www.ncbi.nlm.nih.gov/pubmed/23583979	Identification of heart rate-associated loci and their effects on cardiac conduction and rhythm disorders.	Heart rate	85,787 European ancestry individuals, 6,568 Indian Asian ancestry indiviudals	88,823 European ancestry individuals	7q33	7	136957887	CHRM2	LOC349160, CHRM2			349160, 1129			rs2350782-C	rs2350782	0	2350782	intron_variant	0	0.116	1e-12	12		0.505	[0.35-0.66] unit increase	Affymetrix, Illumina [2516789] (imputed)	N	heart rate	http://www.ebi.ac.uk/efo/EFO_0004326	GCST001969
14	rs6943656	0.774918	0.897818	63.336	136954689	2017-03-27	27798624	Eppinga RN	2016-10-31	Nat Genet	www.ncbi.nlm.nih.gov/pubmed/27798624	Identification of genomic loci associated with resting heart rate and shared genetic predictors with all-cause mortality.	Resting heart rate	127,919 European ancestry individuals, 2,478 Asian ancestry individuals, 1,734 Black individuals, 684 Mixed ancestry individuals, 1,436 individuals	130,795 European ancestry individuals	7q33	7	136891353	CHRM2	CHRM2			1129			rs73158705-G	rs73158705	0	73158705	intron_variant	0	0.16	3e-18	17.5229		0.3929	[0.3-0.48] unit increase	Affymetrix [19941912] (imputed)	N	resting heart rate	http://www.ebi.ac.uk/efo/EFO_0004351	GCST003818
14	rs6952499	0.503738	0.768363	42.591	136961160	2017-07-01	28135244	Warren HR	2017-01-30	Nat Genet	www.ncbi.nlm.nih.gov/pubmed/28135244	Genome-wide association analysis identifies novel blood pressure loci and offers biological insights into cardiovascular risk.	Pulse pressure	140,886 European ancestry individuals	190,318 European ancestry individuals	7q33	7	136918569	chr7mb136	LOC349160, CHRM2			349160, 1129			rs71784944-?	rs71784944	0	71784944	intron_variant	0	0.212859	3e-07	6.52288		0.2016	[0.12-0.28] unit decrease	Affymetrix [~ 9800000] (imputed)	N	pulse pressure measurement	http://www.ebi.ac.uk/efo/EFO_0005763	GCST004278
15	rs7072737	0.74311	0.942689	-48.339	100796418	2017-07-01	28135244	Warren HR	2017-01-30	Nat Genet	www.ncbi.nlm.nih.gov/pubmed/28135244	Genome-wide association analysis identifies novel blood pressure loci and offers biological insights into cardiovascular risk.	Systolic blood pressure	140,882 European ancestry individuals	190,318 European ancestry individuals	10q24.31	10	100844757	PAX2	PAX2 - FAM178A	5076	55719		14816	65473	rs112184198-A	rs112184198	0	112184198	intergenic_variant	1	0.1	4e-18	17.3979		0.659	[0.5-0.82] unit decrease	Affymetrix [~ 9800000] (imputed)	N	systolic blood pressure	http://www.ebi.ac.uk/efo/EFO_0006335	GCST004279
17	rs4963772	0.981728	0.990822	-12.398	24605546	2010-09-02	20639392	Eijgelsheim M	2010-07-16	Hum Mol Genet	www.ncbi.nlm.nih.gov/pubmed/20639392	Genome-wide association analysis identifies multiple loci related to resting heart rate.	Resting heart rate	38,991 European ancestry individuals	NA	12p12.1	12	24617944	intergenic	LOC105369698			105369698			rs17287293-G	rs17287293	0	17287293	intergenic_variant	0	0.15	2e-10	9.69897		8.6	[6.03-11.17] ms increase	Affymetrix, Illumina [~ 2500000] (imputed)	N	resting heart rate	http://www.ebi.ac.uk/efo/EFO_0004351	GCST000731
17	rs4963772	0.981728	0.990822	-29.859	24605546	2010-02-04	20062060	Pfeufer A	2010-01-10	Nat Genet	www.ncbi.nlm.nih.gov/pubmed/20062060	Genome-wide association study of PR interval.	PR interval	28,517 European ancestry individuals	NA	12p12.1	12	24635405	C12orf67, SOX5	LOC105369698			105369698			rs11047543-A	rs11047543	0	11047543	intergenic_variant	0	0.15	3e-13	12.5229		2.09	[1.53-2.65] ms decrease	Affymetrix, Illumina [~ 2500000] (imputed)	N	PR interval	http://www.ebi.ac.uk/efo/EFO_0004462	GCST000562
17	rs4963772	0.981728	0.990822	-12.398	24605546	2013-08-20	23583979	den Hoed M	2013-04-14	Nat Genet	www.ncbi.nlm.nih.gov/pubmed/23583979	Identification of heart rate-associated loci and their effects on cardiac conduction and rhythm disorders.	Heart rate	85,787 European ancestry individuals, 6,568 Indian Asian ancestry indiviudals	88,823 European ancestry individuals	12p12.1	12	24617944	LINC00477, C12orf67	LOC105369698			105369698			rs17287293-A	rs17287293	0	17287293	intergenic_variant	0	0.85	3e-20	19.5229		0.444	[0.32-0.57] unit increase	Affymetrix, Illumina [2516789] (imputed)	N	heart rate	http://www.ebi.ac.uk/efo/EFO_0004326	GCST001969
17	rs4963772	1	1	0	24605546	2017-03-27	27798624	Eppinga RN	2016-10-31	Nat Genet	www.ncbi.nlm.nih.gov/pubmed/27798624	Identification of genomic loci associated with resting heart rate and shared genetic predictors with all-cause mortality.	Resting heart rate	127,919 European ancestry individuals, 2,478 Asian ancestry individuals, 1,734 Black individuals, 684 Mixed ancestry individuals, 1,436 individuals	130,795 European ancestry individuals	12p12.1	12	24605546	SOX5	KNOP1P1 - LOC105369698	100129937	105369698		20433	9811	rs4963772-A	rs4963772	0	4963772	intergenic_variant	1	0.15	3e-53	52.5229		0.7139	[0.62-0.81] unit decrease	Affymetrix [19941912] (imputed)	N	resting heart rate	http://www.ebi.ac.uk/efo/EFO_0004351	GCST003818
17	rs4963772	1	1	0	24605546	2017-07-01	28135244	Warren HR	2017-01-30	Nat Genet	www.ncbi.nlm.nih.gov/pubmed/28135244	Genome-wide association analysis identifies novel blood pressure loci and offers biological insights into cardiovascular risk.	Pulse pressure	140,886 European ancestry individuals	190,318 European ancestry individuals	12p12.1	12	24605546	chr12mb24	KNOP1P1 - LOC105369698	100129937	105369698		20433	9811	rs4963772-A	rs4963772	0	4963772	intergenic_variant	1	0.151566	2e-06	5.69897		0.2103	[0.12-0.3] unit increase	Affymetrix [~ 9800000] (imputed)	N	pulse pressure measurement	http://www.ebi.ac.uk/efo/EFO_0005763	GCST004278
18	rs6488162	0.877232	0.98339	16.137	33440192	2013-08-20	23583979	den Hoed M	2013-04-14	Nat Genet	www.ncbi.nlm.nih.gov/pubmed/23583979	Identification of heart rate-associated loci and their effects on cardiac conduction and rhythm disorders.	Heart rate	85,787 European ancestry individuals, 6,568 Indian Asian ancestry indiviudals	88,823 European ancestry individuals	12p11.1	12	33424055	SYT10	SYT10			341359			rs7980799-A	rs7980799	0	7980799	intron_variant	0	0.401	6e-24	23.2218		0.377	[0.29-0.47] unit increase	Affymetrix, Illumina [2516789] (imputed)	N	heart rate	http://www.ebi.ac.uk/efo/EFO_0004326	GCST001969
18	rs6488162	0.700885	0.887184	-89.278	33440192	2017-03-27	27798624	Eppinga RN	2016-10-31	Nat Genet	www.ncbi.nlm.nih.gov/pubmed/27798624	Identification of genomic loci associated with resting heart rate and shared genetic predictors with all-cause mortality.	Resting heart rate	127,919 European ancestry individuals, 2,478 Asian ancestry individuals, 1,734 Black individuals, 684 Mixed ancestry individuals, 1,436 individuals	130,795 European ancestry individuals	12p11.1	12	33529470	SYT10	ST13P9 - RNU6-400P	390301	106481304		74015	46625	rs1994135-C	rs1994135	0	1994135	intergenic_variant	1	0.47	7e-34	33.1549		0.4	[0.34-0.46] unit increase	Affymetrix [19941912] (imputed)	N	resting heart rate	http://www.ebi.ac.uk/efo/EFO_0004351	GCST003818
18	rs6488162	0.569456	0.865951	36.77	33440192	2017-03-17	27089181	Okbay A	2016-04-18	Nat Genet	www.ncbi.nlm.nih.gov/pubmed/27089181	Genetic variants associated with subjective well-being, depressive symptoms, and neuroticism identified through genome-wide analyses.	Life satisfaction	166,205 European ancestry individuals	NA	12p11.1	12	33403422	NR	SYT10			341359			rs12424970-T	rs12424970	0	12424970	intron_variant	0	0.506	7e-06	5.1549		0.0159	[0.009-0.0228] unit decrease	Affymetrix, Illumina, Perlegen [at least 5170349] (imputed)	N	wellbeing measurement	http://www.ebi.ac.uk/efo/EFO_0007869	GCST003767
20	rs17180489	1	1	0	72418763	2017-03-27	27798624	Eppinga RN	2016-10-31	Nat Genet	www.ncbi.nlm.nih.gov/pubmed/27798624	Identification of genomic loci associated with resting heart rate and shared genetic predictors with all-cause mortality.	Resting heart rate	127,919 European ancestry individuals, 2,478 Asian ancestry individuals, 1,734 Black individuals, 684 Mixed ancestry individuals, 1,436 individuals	130,795 European ancestry individuals	14q24.2	14	72418763	RGS6	LOC105370559, RGS6			105370559, 9628			rs17180489-C	rs17180489	0	17180489	intron_variant	0	0.14	9e-19	18.0458		0.4896	[0.38-0.6] unit decrease	Affymetrix [19941912] (imputed)	N	resting heart rate	http://www.ebi.ac.uk/efo/EFO_0004351	GCST003818
21	rs12906962	1	1	0	94768842	2017-07-01	28135244	Warren HR	2017-01-30	Nat Genet	www.ncbi.nlm.nih.gov/pubmed/28135244	Genome-wide association analysis identifies novel blood pressure loci and offers biological insights into cardiovascular risk.	Diastolic blood pressure	140,886 European ancestry individuals	190,318 European ancestry individuals	15q26.2	15	94768842	chr15mb95	LOC105370988			105370988			rs12906962-T	rs12906962	0	12906962	intergenic_variant	0	0.68	6e-14	13.2218		0.221	[0.16-0.28] unit decrease	Affymetrix [~ 9800000] (imputed)	N	diastolic blood pressure	http://www.ebi.ac.uk/efo/EFO_0006336	GCST004280
