# Supplementary material for: Genetic study links components of the autonomous nervous system to heart-rate profile during exercise
Source: Nat Commun. 2018 Mar 1;9:898. doi: 10.1038/s41467-018-03395-6 (PMC5832790; doi:10.1038/s41467-018-03395-6)
Supplement: Supplementary file 11 — Supplementary Data 8 [file 41467_2018_3395_MOESM11_ESM.xlsx]

## Sheet: Supplementary Data 8
Supplementary Data 8. Lookup of the novel loci in GWAS summary results of phenomescanner (http://www.phenoscanner.medschl.cam.ac.uk/phenoscanner), which included non-GWAS significant results. Rows in green are bonferonni significant (P<2.8e-06). R2 and Dprime indicates the Linkage disequilibrium between the Proxy SNP (Proxy rsID/pos/Alleles) and the gwas SNP (SNP). Pheno Scanner settings were: rs…
SNP	Pos (hg19)	Alleles	Proxy rsID	Proxy Pos (hg19)	Proxy Alleles	r2	Dprime	Proxy Indicator	Trait	Study	PMID	Year of Publication	Ancestry	Source	Effect Allele	Association Alleles	EAF	MAF	Beta	SE	P	Direction	P Het	N	N Cases	N Controls	N Studies	Unit	BonferonniSign
rs1997571	chr7:116198621	A/G	rs3807989	chr7:116186241	G/A	0.988	1	1	Electrocardiography	Pfeufer A	20062060	2010	European	NHGRI-EBI GWAS Catalog							4e-28								TRUE
rs1997571	chr7:116198621	A/G	rs3807989	chr7:116186241	G/A	0.988	1	1	PR interval	Pfeufer A	20062060	2010	European	NHGRI-EBI GWAS Catalog	G	G/A	0.6	0.4	-2.3	0.2092	4e-28	-						ms increase	TRUE
rs17362588	chr2:179721046	A/G	rs17362588	chr2:179721046	A/G	1	1	0	Heart rate	HRGene	23583979	2013	Mixed	HRGene	A	A/G	0.1162	0.1162	0.7789	0.0895	1.268e-16	+		82115	0	82115	36	bpm	TRUE
rs17362588	chr2:179721046	A/G	rs17362588	chr2:179721046	A/G	1	1	0	Heart rate in non diabetics T2D	HRgene Consortium	23583979	2013	Mixed	NHLBI GRASP Catalog (version 2)							3.5e-16			181178					TRUE
rs17362588	chr2:179721046	A/G	rs17362588	chr2:179721046	A/G	1	1	0	Heart rate in non hypertensives	HRgene Consortium	23583979	2013	Mixed	NHLBI GRASP Catalog (version 2)							5e-16			181178					TRUE
rs17362588	chr2:179721046	A/G	rs17362588	chr2:179721046	A/G	1	1	0	Heart rate in non obese non cancer and non kidney stone individuals	HRgene Consortium	23583979	2013	Mixed	NHLBI GRASP Catalog (version 2)							1.6e-15			181178					TRUE
rs17362588	chr2:179721046	A/G	rs17362588	chr2:179721046	A/G	1	1	0	Heart rate with age12	HRgene Consortium	23583979	2013	Mixed	NHLBI GRASP Catalog (version 2)							2.7e-14			181178					TRUE
rs1997571	chr7:116198621	A/G	rs11773845	chr7:116191301	A/C	1	1	1	PR interval	Hong KW	25035420	2014	Asian	NHGRI-EBI GWAS Catalog	A	A/C	0.66	0.34	-3.21	0.4225	3e-14	-						unit increase	TRUE
rs17362588	chr2:179721046	A/G	rs17362588	chr2:179721046	A/G	1	1	0	Heart rate in non diabetics T2D with additional exclusion of MI HF Afib Heart block heart rate altering medications extremes of HR	HRgene Consortium	23583979	2013	Mixed	NHLBI GRASP Catalog (version 2)							9.3e-14			181178					TRUE
rs3757868	chr7:100482720	A/G	rs3757868	chr7:100482720	A/G	1	1	0	Heart rate	HRGene	23583979	2013	Mixed	HRGene	A	A/G	0.1858	0.1858	0.5194	0.0674	2.271e-13	+		91238	0	91238	36	bpm	TRUE
rs17362588	chr2:179721046	A/G	rs17362588	chr2:179721046	A/G	1	1	0	Heart rate in non obese non cancer and non kidney stone individuals with additional exclusion of MI HF Afib Heart block heart rate altering medications extremes of HR	HRgene Consortium	23583979	2013	Mixed	NHLBI GRASP Catalog (version 2)							2.4e-13			181178					TRUE
rs17362588	chr2:179721046	A/G	rs17362588	chr2:179721046	A/G	1	1	0	Heart rate with additional exclusion of MI HF Afib Heart block heart rate altering medications extremes of HR	HRgene Consortium	23583979	2013	Mixed	NHLBI GRASP Catalog (version 2)							4e-13			181178					TRUE
rs4963772	chr12:24758480	A/G	rs17287293	chr12:24770878	G/A	0.985	0.992	1	PR duration	HRgene Consortium	23583979	2013	Mixed	NHLBI GRASP Catalog (version 2)							4.91e-13			181178					TRUE
rs17362588	chr2:179721046	A/G	rs17362588	chr2:179721046	A/G	1	1	0	Heart rate in non hypertensives with additional exclusion of MI HF Afib Heart block heart rate altering medications extremes of HR	HRgene Consortium	23583979	2013	Mixed	NHLBI GRASP Catalog (version 2)							5.9e-13			181178					TRUE
rs1997571	chr7:116198621	A/G	rs3807989	chr7:116186241	G/A	0.988	1	1	Electrocardiographic traits	Holm H	20062063	2010	European	NHGRI-EBI GWAS Catalog	G	G/A	0.6	0.4	-6.4	0.8914	7e-13	-						% SD increase	TRUE
rs1997571	chr7:116198621	A/G	rs3807989	chr7:116186241	G/A	0.988	1	1	Electrocardiography	Holm H	20062063	2010	European	NHGRI-EBI GWAS Catalog							7e-13								TRUE
rs1997571	chr7:116198621	A/G	rs3807989	chr7:116186241	G/A	0.988	1	1	PR interval	Holm H	20062063	2010	European	NHLBI GRASP Catalog (version 2)							7.4e-13			23022					TRUE
rs17362588	chr2:179721046	A/G	rs17362588	chr2:179721046	A/G	1	1	0	Heart rate with age12 with additional exclusion of MI HF Afib Heart block heart rate altering medications extremes of HR	HRgene Consortium	23583979	2013	Mixed	NHLBI GRASP Catalog (version 2)							2.5e-12			181178					TRUE
rs1997571	chr7:116198621	A/G	rs3807989	chr7:116186241	G/A	0.988	1	1	Atrial fibrillation	Ellinor PT	22544366	2012	European	NHGRI-EBI GWAS Catalog	G	G/A	0.6	0.4	0.1044	0.01504	4e-12	+						log(OR)	TRUE
rs1997571	chr7:116198621	A/G	rs11773845	chr7:116191301	A/C	1	1	1	PR interval	Butler AM	23139255	2012	African	NHGRI-EBI GWAS Catalog	A	A/C	0.36	0.36	2.29	0.3301	4e-12	+						unit decrease	TRUE
rs6488162	chr12:33593127	C/T	rs7980799	chr12:33576990	C/A	0.862	0.987	1	Heart rate with additional exclusion of MI HF Afib Heart block heart rate altering medications extremes of HR	HRgene Consortium	23583979	2013	Mixed	NHLBI GRASP Catalog (version 2)							4.2e-12			181178					TRUE
rs1997571	chr7:116198621	A/G	rs3807989	chr7:116186241	G/A	0.988	1	1	PR segment	Verweij N	24850809	2014	European	NHGRI-EBI GWAS Catalog	G	G/A	0.565	0.435	-1.396	0.2022	5e-12	-						unit increase	TRUE
rs6488162	chr12:33593127	C/T	rs7980799	chr12:33576990	C/A	0.862	0.987	1	Heart rate in non hypertensives	HRgene Consortium	23583979	2013	Mixed	NHLBI GRASP Catalog (version 2)							2.1e-11			181178					TRUE
rs6488162	chr12:33593127	C/T	rs7980799	chr12:33576990	C/A	0.862	0.987	1	Heart rate in non diabetics T2D	HRgene Consortium	23583979	2013	Mixed	NHLBI GRASP Catalog (version 2)							3.5e-11			181178					TRUE
rs4963772	chr12:24758480	A/G	rs17287293	chr12:24770878	G/A	0.985	0.992	1	RR interval	Eijgelsheim M	20639392	2010	European	NHLBI GRASP Catalog (version 2)							5.7e-11			38991					TRUE
rs6488162	chr12:33593127	C/T	rs6488162	chr12:33593127	C/T	1	1	0	Heart rate	HRGene	23583979	2013	Mixed	HRGene	C	C/T	0.5653	0.4347	-0.3871	0.0562	5.836e-11	-		79696	0	79696	36	bpm	TRUE
rs6488162	chr12:33593127	C/T	rs7980799	chr12:33576990	C/A	0.862	0.987	1	Heart rate in non hypertensives with additional exclusion of MI HF Afib Heart block heart rate altering medications extremes of HR	HRgene Consortium	23583979	2013	Mixed	NHLBI GRASP Catalog (version 2)							5.9e-11			181178					TRUE
rs4963772	chr12:24758480	A/G	rs17287293	chr12:24770878	G/A	0.985	0.992	1	Heart rate	HRGene	23583979	2013	Mixed	HRGene	G	G/A	0.1515	0.1515	-0.4908	0.0716	6.844e-11	-		93148	0	93148	36	bpm	TRUE
rs6488162	chr12:33593127	C/T	rs7980799	chr12:33576990	C/A	0.862	0.987	1	Heart rate in non obese non cancer and non kidney stone individuals	HRgene Consortium	23583979	2013	Mixed	NHLBI GRASP Catalog (version 2)							7.6e-11			181178					TRUE
rs6488162	chr12:33593127	C/T	rs7980799	chr12:33576990	C/A	0.862	0.987	1	Heart rate in non diabetics T2D with additional exclusion of MI HF Afib Heart block heart rate altering medications extremes of HR	HRgene Consortium	23583979	2013	Mixed	NHLBI GRASP Catalog (version 2)							7.9e-11			181178					TRUE
rs6488162	chr12:33593127	C/T	rs7980799	chr12:33576990	C/A	0.862	0.987	1	Heart rate with age12	HRgene Consortium	23583979	2013	Mixed	NHLBI GRASP Catalog (version 2)							7.9e-11			181178					TRUE
rs6488162	chr12:33593127	C/T	rs7980799	chr12:33576990	C/A	0.862	0.987	1	Heart rate in non obese non cancer and non kidney stone individuals with additional exclusion of MI HF Afib Heart block heart rate altering medications extremes of HR	HRgene Consortium	23583979	2013	Mixed	NHLBI GRASP Catalog (version 2)							8.9e-11			181178					TRUE
rs4963772	chr12:24758480	A/G	rs17287293	chr12:24770878	G/A	0.985	0.992	1	Heart Rate	Eijgelsheim M	20639392	2010	European	NHGRI-EBI GWAS Catalog							2e-10								TRUE
rs4963772	chr12:24758480	A/G	rs17287293	chr12:24770878	G/A	0.985	0.992	1	Resting heart rate	Eijgelsheim M	20639392	2010	European	NHGRI-EBI GWAS Catalog	G	G/A	0.15	0.15	8.6	1.352	2e-10	+						ms increase	TRUE
rs6488162	chr12:33593127	C/T	rs7980799	chr12:33576990	C/A	0.862	0.987	1	Heart rate with age12 with additional exclusion of MI HF Afib Heart block heart rate altering medications extremes of HR	HRgene Consortium	23583979	2013	Mixed	NHLBI GRASP Catalog (version 2)							2.2e-10			181178					TRUE
rs4963772	chr12:24758480	A/G	rs17287293	chr12:24770878	G/A	0.985	0.992	1	Heart rate in non obese non cancer and non kidney stone individuals	HRgene Consortium	23583979	2013	Mixed	NHLBI GRASP Catalog (version 2)							2e-09			181178					TRUE
rs4963772	chr12:24758480	A/G	rs17287293	chr12:24770878	G/A	0.985	0.992	1	Heart rate in non obese non cancer and non kidney stone individuals with additional exclusion of MI HF Afib Heart block heart rate altering medications extremes of HR	HRgene Consortium	23583979	2013	Mixed	NHLBI GRASP Catalog (version 2)							2.4e-09			181178					TRUE
rs4963772	chr12:24758480	A/G	rs17287293	chr12:24770878	G/A	0.985	0.992	1	Heart rate in non diabetics T2D	HRgene Consortium	23583979	2013	Mixed	NHLBI GRASP Catalog (version 2)							3.2e-09			181178					TRUE
rs4963772	chr12:24758480	A/G	rs17287293	chr12:24770878	G/A	0.985	0.992	1	Heart rate in non hypertensives	HRgene Consortium	23583979	2013	Mixed	NHLBI GRASP Catalog (version 2)							3.4e-09			181178					TRUE
rs4963772	chr12:24758480	A/G	rs17287293	chr12:24770878	G/A	0.985	0.992	1	Heart rate with additional exclusion of MI HF Afib Heart block heart rate altering medications extremes of HR	HRgene Consortium	23583979	2013	Mixed	NHLBI GRASP Catalog (version 2)							3.5e-09			181178					TRUE
rs4963772	chr12:24758480	A/G	rs17287293	chr12:24770878	G/A	0.985	0.992	1	Heart rate with age12	HRgene Consortium	23583979	2013	Mixed	NHLBI GRASP Catalog (version 2)							6.2e-09			181178					TRUE
rs3757868	chr7:100482720	A/G	rs3757868	chr7:100482720	A/G	1	1	0	RR interval	Eijgelsheim M	20639392	2010	European	NHLBI GRASP Catalog (version 2)							6.25e-09			38991					TRUE
rs4963772	chr12:24758480	A/G	rs17287293	chr12:24770878	G/A	0.985	0.992	1	Heart rate in non hypertensives with additional exclusion of MI HF Afib Heart block heart rate altering medications extremes of HR	HRgene Consortium	23583979	2013	Mixed	NHLBI GRASP Catalog (version 2)							9e-09			181178					TRUE
rs4963772	chr12:24758480	A/G	rs17287293	chr12:24770878	G/A	0.985	0.992	1	Heart rate with age12 with additional exclusion of MI HF Afib Heart block heart rate altering medications extremes of HR	HRgene Consortium	23583979	2013	Mixed	NHLBI GRASP Catalog (version 2)							9.6e-09			181178					TRUE
rs180238	chr7:93550447	T/C	rs180242	chr7:93549596	A/T	0.991	1	1	Heart rate with age12	HRgene Consortium	23583979	2013	Mixed	NHLBI GRASP Catalog (version 2)							9.8e-09			181178					TRUE
rs4963772	chr12:24758480	A/G	rs17287293	chr12:24770878	G/A	0.985	0.992	1	Heart rate in non diabetics T2D with additional exclusion of MI HF Afib Heart block heart rate altering medications extremes of HR	HRgene Consortium	23583979	2013	Mixed	NHLBI GRASP Catalog (version 2)							1e-08			181178					TRUE
rs180238	chr7:93550447	T/C	rs180242	chr7:93549596	A/T	0.991	1	1	Heart rate in non obese non cancer and non kidney stone individuals	HRgene Consortium	23583979	2013	Mixed	NHLBI GRASP Catalog (version 2)							1.5e-08			181178					TRUE
rs3757868	chr7:100482720	A/G	rs12666989	chr7:100486754	C/G	1	1	1	Heart Rate	Eijgelsheim M	20639392	2010	European	NHGRI-EBI GWAS Catalog							2e-08								TRUE
rs3757868	chr7:100482720	A/G	rs12666989	chr7:100486754	C/G	1	1	1	Resting heart rate	Eijgelsheim M	20639392	2010	European	NHGRI-EBI GWAS Catalog	C	C/G	0.18	0.18	7	1.247	2e-08	+						m SD increase	TRUE
rs17362588	chr2:179721046	A/G	rs17362588	chr2:179721046	A/G	1	1	0	RR interval	Eijgelsheim M	20639392	2010	European	NHLBI GRASP Catalog (version 2)							5.2e-08			38991					TRUE
rs180238	chr7:93550447	T/C	rs180242	chr7:93549596	A/T	0.991	1	1	Heart rate in non diabetics T2D	HRgene Consortium	23583979	2013	Mixed	NHLBI GRASP Catalog (version 2)							6e-08			181178					TRUE
rs4963772	chr12:24758480	A/G	rs17287293	chr12:24770878	G/A	0.985	0.992	1	Atrial fibrillation	HRgene Consortium	23583979	2013	Mixed	NHLBI GRASP Catalog (version 2)							2.38e-07			181178					TRUE
rs180238	chr7:93550447	T/C	rs180242	chr7:93549596	A/T	0.991	1	1	Heart rate in non hypertensives	HRgene Consortium	23583979	2013	Mixed	NHLBI GRASP Catalog (version 2)							2.5e-07			181178					TRUE
rs17362588	chr2:179721046	A/G	rs17362588	chr2:179721046	A/G	1	1	0	QRS interval	HRgene Consortium	23583979	2013	Mixed	NHLBI GRASP Catalog (version 2)							4.75e-07			181178					TRUE
rs17168815	chr7:136624621	G/T	rs17168815	chr7:136624621	G/T	1	1	0	Heart rate	HRGene	23583979	2013	Mixed	HRGene	G	G/T	0.8247	0.1753	-0.3523	0.0684	9.786e-07	-		89266	0	89266	36	bpm	TRUE
rs180238	chr7:93550447	T/C	rs180242	chr7:93549596	A/T	0.991	1	1	Heart rate with age12 with additional exclusion of MI HF Afib Heart block heart rate altering medications extremes of HR	HRgene Consortium	23583979	2013	Mixed	NHLBI GRASP Catalog (version 2)							1.5e-06			181178					TRUE
rs180238	chr7:93550447	T/C	rs180242	chr7:93549596	A/T	0.991	1	1	Heart rate in non obese non cancer and non kidney stone individuals with additional exclusion of MI HF Afib Heart block heart rate altering medications extremes of HR	HRgene Consortium	23583979	2013	Mixed	NHLBI GRASP Catalog (version 2)							1.8e-06			181178					TRUE
rs1997571	chr7:116198621	A/G	rs3807989	chr7:116186241	G/A	0.988	1	1	Electrocardiographic traits	Sano M	25055868	2014	Asian	NHGRI-EBI GWAS Catalog	G	G/A	0.663	0.337	-2.423	0.5097	2e-06	-						unit increase	TRUE
rs180238	chr7:93550447	T/C	rs180242	chr7:93549596	A/T	0.991	1	1	Heart rate in non hypertensives with additional exclusion of MI HF Afib Heart block heart rate altering medications extremes of HR	HRgene Consortium	23583979	2013	Mixed	NHLBI GRASP Catalog (version 2)							2.2e-06			181178					TRUE
rs180238	chr7:93550447	T/C	rs180242	chr7:93549596	A/T	0.991	1	1	Heart rate in non diabetics T2D with additional exclusion of MI HF Afib Heart block heart rate altering medications extremes of HR	HRgene Consortium	23583979	2013	Mixed	NHLBI GRASP Catalog (version 2)							2.6e-06			181178					TRUE
rs1899492	chr2:60000304	T/C	rs4672315	chr2:60000136	C/T	0.88	1	1	Serum ratio of C glycosyltryptophanurate	Suhre K	21886157	2011	European	NHLBI GRASP Catalog (version 2)							2.6e-06			2820					TRUE
rs11589125	chr1:31894396	C/T	rs11578034	chr1:31842153	C/T	0.78	0.977	1	Serum ratio of catechol sulfategamma glutamylisoleucine	Suhre K	21886157	2011	European	NHLBI GRASP Catalog (version 2)							3.1e-06			2820					FALSE
rs1997571	chr7:116198621	A/G	rs3807989	chr7:116186241	G/A	0.988	1	1	Pulse pressure	BPExome	27618447	2016	Mixed	BPExome							4.253e-06			192763	0	192763	51	IVNT	FALSE
rs180238	chr7:93550447	T/C	rs180238	chr7:93550447	T/C	1	1	0	Heart rate	HRGene	23583979	2013	Mixed	HRGene	T	T/C	0.6763	0.3237	-0.2788	0.0581	5.083e-06	-		86815	0	86815	36	bpm	FALSE
rs1997571	chr7:116198621	A/G	rs3807989	chr7:116186241	G/A	0.988	1	1	QRS interval	Sotoodehnia N	21076409	2010	European	NHLBI GRASP Catalog (version 2)							5.84e-06			47577					FALSE
rs17180489	chr14:72885471	C/G	rs17180489	chr14:72885471	C/G	1	1	0	N-(2-furoyl)glycine	Shin S	24816252	2014	European	Shin S	C	C/G	0.012		0.611	0.137	8.202e-06			99			1		FALSE
rs7130652	chr11:71984398	G/T	rs2508865	chr11:71995656	T/G	0.904	1	1	Chemotherapeutic susceptibility in lymphoblastoid cell lines cisplatinIC50	Wheeler	21755009	2011	African	NHLBI GRASP Catalog (version 2)							1e-05			259					FALSE
rs1997571	chr7:116198621	A/G	rs3807989	chr7:116186241	G/A	0.988	1	1	Atrial fibrillation	Pfeufer A	20062060	2010	European	NHLBI GRASP Catalog (version 2)							2.2e-05			28517					FALSE
rs180238	chr7:93550447	T/C	rs180242	chr7:93549596	A/T	0.991	1	1	Heart rate with additional exclusion of MI HF Afib Heart block heart rate altering medications extremes of HR	HRgene Consortium	23583979	2013	Mixed	NHLBI GRASP Catalog (version 2)							4.5e-05			181178					FALSE
rs3757868	chr7:100482720	A/G	rs3757868	chr7:100482720	A/G	1	1	0	Total cholesterol	GLGC	24097068	2013	European	GLGC	A	A/G	0.1953	0.1953	0.0279	0.0068	4.826e-05	+		94595	0	94595	60	IVNT	FALSE
rs7072737	chr10:102556175	A/G	rs7072737	chr10:102556175	A/G	1	1	0	BMI	GIANT	25673413	2015	European	GIANT	A	A/G	0.125	0.125	0.0203	0.005	5.874e-05	+		318445	0	318445	114	IVNT	FALSE
rs1997571	chr7:116198621	A/G	rs3807989	chr7:116186241	G/A	0.988	1	1	PR interval	Smith JG	21347284	2011	African	NHLBI GRASP Catalog (version 2)							6e-05			8269					FALSE
rs272564	chr1:45012273	C/A	rs156653	chr1:45003255	T/C	0.854	0.954	1	Serum concentration of epiandrosterone sulfate	Suhre K	21886157	2011	European	NHLBI GRASP Catalog (version 2)							6.3e-05			2820					FALSE
rs7072737	chr10:102556175	A/G	rs10883543	chr10:102552752	G/T	0.989	1	1	Alzheimers disease	Harold D	19734902	2009	European	NHLBI GRASP Catalog (version 2)							6.5e-05			16152					FALSE
rs3757868	chr7:100482720	A/G	rs3757868	chr7:100482720	A/G	1	1	0	Total cholesterol	GLGC	20686565	2010	Mixed	GLGC	A	A/G			0.026	0.0068	9.532e-05	+		100184	0	100184	46	Z-score	FALSE
rs1997571	chr7:116198621	A/G	rs3807989	chr7:116186241	G/A	0.988	1	1	PR interval	Denny JC	21041692	2010	European	NHLBI GRASP Catalog (version 2)							9.64e-05			2334					FALSE
rs151283	chr5:122446619	A/C	rs151283	chr5:122446619	A/C	1	1	0	Parkinsons disease	Pankratz N	22451204	2012	European	NHLBI GRASP Catalog (version 2)							0.000103			14326					FALSE
rs1997571	chr7:116198621	A/G	rs3807989	chr7:116186241	G/A	0.988	1	1	QRS interval	Holm H	20062063	2010	European	NHLBI GRASP Catalog (version 2)							0.00011			23022					FALSE
rs17168815	chr7:136624621	G/T	rs17168815	chr7:136624621	G/T	1	1	0	N-acetylornithine	Shin S	24816252	2014	European	Shin S	G	G/T	0.8646		0.0234	0.0061	0.0001163			7146			2		FALSE
rs4963772	chr12:24758480	A/G	rs10842383	chr12:24771967	T/C	0.985	0.992	1	Height in controls	Saxena R	17463246	2007	European	NHLBI GRASP Catalog (version 2)							0.0001399			5217					FALSE
rs61765646	chr1:72723211	A/T	rs61765646	chr1:72723211	A/T	1	1	0	Genetic generalised epilepsy	ILAE	25087078	2014	Mixed	ILAE	A	A/T					0.0001475	-		21596	2606	18990	8	log(OR)	FALSE
rs272564	chr1:45012273	C/A	rs272564	chr1:45012273	C/A	1	1	0	Heart rate	HRGene	23583979	2013	Mixed	HRGene	C	C/A	0.2984	0.2984	0.2307	0.0581	0.0001601	+		87444	0	87444	36	bpm	FALSE
rs73043051	chr3:18883863	C/T	rs7430675	chr3:18875039	T/C	0.979	0.995	1	Height	GIANT	25282103	2014	European	GIANT	T	T/C	0.202	0.202	-0.013	0.0035	0.00026	-		233997	0	233997	79	Z-score	FALSE
rs1997571	chr7:116198621	A/G	rs3807989	chr7:116186241	G/A	0.988	1	1	Atrial fibrillation	Holm H	20062063	2010	European	NHLBI GRASP Catalog (version 2)							0.00032			23022					FALSE
rs1997571	chr7:116198621	A/G	rs3807989	chr7:116186241	G/A	0.988	1	1	SBP	BPExome	27618447	2016	Mixed	BPExome							0.0003334			192763	0	192763	51	IVNT	FALSE
rs11589125	chr1:31894396	C/T	rs11578034	chr1:31842153	C/T	0.78	0.977	1	Iron	Tanaka T	19880490	2009	European	dbGaP							0.000336								FALSE
rs17362588	chr2:179721046	A/G	rs17362588	chr2:179721046	A/G	1	1	0	DBP	BPExome	27618447	2016	Mixed	BPExome							0.0003456			192763	0	192763	51	IVNT	FALSE
rs2158712	chr7:26582733	A/T	rs2158712	chr7:26582733	A/T	1	1	0	log(eGFR creatinine in non diabetics)	CKD-Gen	26831199	2016	European	CKD-Gen	A	A/T	0.469	0.469	0.0032	0.00092	0.00036	+		118374	0	118374	45	ml/min/1.73m2	FALSE
rs17168815	chr7:136624621	G/T	rs17168815	chr7:136624621	G/T	1	1	0	Neuroticism	GPC	25993607	2015	European	GPC	G	G/T		0.151	-0.0264	0.0075	0.0003906	-		63661	0	63661	29		FALSE
rs34310778	chr3:74783408	C/T	rs7635818	chr3:74783476	C/G	1	1	1	Abdominal aortic aneurysm with smoking	Elmore JR	19497516	2009	Unspecified	NHLBI GRASP Catalog (version 2)							0.00041			1656					FALSE
rs3757868	chr7:100482720	A/G	rs3757868	chr7:100482720	A/G	1	1	0	DBP	ICBP	21909115	2011	European	ICBP	A	A/G					0.000425			69395	0	69395	29	mmHg	FALSE
rs3757868	chr7:100482720	A/G	rs3757868	chr7:100482720	A/G	1	1	0	Diastolic blood pressure DBP	ICBP	21909115	2011	European	NHLBI GRASP Catalog (version 2)							0.000425			203056					FALSE
rs7072737	chr10:102556175	A/G	rs7072737	chr10:102556175	A/G	1	1	0	Waist circumference	GIANT	25673412	2015	European	GIANT	A	A/G	0.125	0.125	0.02	0.0056	0.00043	+		228398	0	228398	101	IVNT	FALSE
rs272564	chr1:45012273	C/A	rs272564	chr1:45012273	C/A	1	1	0	Glucose	Kettunen J	27005778	2016	European	Kettunen J	C	C/A	0.3076		0.03702	0.01053	0.00045			22451			13		FALSE
rs1899492	chr2:60000304	T/C	rs4672315	chr2:60000136	C/T	0.88	1	1	Bipolar disorder and schizophrenia	Djurovic	20451256	2010	European	NHLBI GRASP Catalog (version 2)							0.000497			11453					FALSE
rs1997571	chr7:116198621	A/G	rs1997572	chr7:116198828	G/A	1	1	1	Bilirubin (E;E)*	Shin S	24816252	2014	European	Shin S	G	G/A	0.5983		0.0331	0.0095	0.000503			1768			1		FALSE
rs1997571	chr7:116198621	A/G	rs3807989	chr7:116186241	G/A	0.988	1	1	Transmission distortion	Meyer	22377632	2012	European	NHLBI GRASP Catalog (version 2)							0.000506			4728					FALSE
rs2224202	chr6:102053814	G/A	rs2224202	chr6:102053814	G/A	1	1	0	Double bonds in fatty acids	Kettunen J	27005778	2016	European	Kettunen J	G	G/A	0.7949		-0.0521	0.01506	0.000544			13500			10		FALSE
rs7072737	chr10:102556175	A/G	rs7072737	chr10:102556175	A/G	1	1	0	BMI in females	GIANT	25673413	2015	Mixed	GIANT	A	A/G	0.125	0.125	0.0222	0.0065	0.0005785	+		170180	0	170180	107	IVNT	FALSE
rs1997571	chr7:116198621	A/G	rs1997571	chr7:116198621	A/G	1	1	0	Concentration of small LDL particles	Kettunen J	27005778	2016	European	Kettunen J	A	A/G	0.565		-0.0358	0.01039	0.000695			19268			11		FALSE
rs12974440	chr19:5894386	A/G	rs12974991	chr19:5894584	A/G	1	1	1	Autism	Anney R	20663923	2010	Mixed	NHLBI GRASP Catalog (version 2)							0.000725			4436					FALSE
rs2158712	chr7:26582733	A/T	rs2158712	chr7:26582733	A/T	1	1	0	Gamma-glutamylmethionine*	Shin S	24816252	2014	European	Shin S	A	A/T	0.4939		-0.0129	0.0038	0.0007338			2212			2		FALSE
rs1899492	chr2:60000304	T/C	rs1899491	chr2:60000394	T/G	1	1	1	Diastolic blood pressure DBP	Hiura	20877124	2010	Asian	NHLBI GRASP Catalog (version 2)							0.0007428			7059					FALSE
rs1997571	chr7:116198621	A/G	rs1997571	chr7:116198621	A/G	1	1	0	Total cholesterol in small LDL	Kettunen J	27005778	2016	European	Kettunen J	A	A/G	0.5708		-0.03393	0.009947	0.000764			21551			12		FALSE
rs151283	chr5:122446619	A/C	rs151283	chr5:122446619	A/C	1	1	0	Hypertension early onset hypertension	Yang	22479346	2012	Mixed	NHLBI GRASP Catalog (version 2)							0.0008043			6118					FALSE
rs2224202	chr6:102053814	G/A	rs2224202	chr6:102053814	G/A	1	1	0	MonoLunsaturated fatty acids	Kettunen J	27005778	2016	European	Kettunen J	G	G/A	0.7946		0.05089	0.01507	0.00082			13534			10		FALSE
rs7130652	chr11:71984398	G/T	rs7130652	chr11:71984398	G/T	1	1	0	Glutamine	Shin S	24816252	2014	European	Shin S	G	G/T	0.9648		-0.0168	0.005	0.0008275			1768			1		FALSE
rs73043051	chr3:18883863	C/T	rs7640928	chr3:18840933	T/A	0.721	0.877	1	APOA1 apolipoprotein AI	Saxena R	17463246	2007	European	NHLBI GRASP Catalog (version 2)							0.00084			5217					FALSE
rs35596070	chr2:179759692	A/C	rs35596070	chr2:179759692	A/C	1	1	0	Citrate	Kettunen J	27005778	2016	European	Kettunen J	A	A/C	0.1266		0.04756	0.01425	0.000851			24767			14		FALSE
rs17180489	chr14:72885471	C/G	rs17180489	chr14:72885471	C/G	1	1	0	Triglycerides in small HDL	Kettunen J	27005778	2016	European	Kettunen J	C	C/G	0.1006		-0.07527	0.02233	0.000856			19268			11		FALSE
rs12974440	chr19:5894386	A/G	rs12980262	chr19:5893058	A/G	1	1	1	Advanced age related macular degeneration	Fritsche L	23455636	2013	Mixed	NHLBI GRASP Catalog (version 2)							0.0008691			77255					FALSE
rs17362588	chr2:179721046	A/G	rs17362588	chr2:179721046	A/G	1	1	0	Serum concentration of docosapentaenoate n3 DPA 225n3	Suhre K	21886157	2011	European	NHLBI GRASP Catalog (version 2)							0.00087			2820					FALSE
rs180238	chr7:93550447	T/C	rs180238	chr7:93550447	T/C	1	1	0	3-methyl-2-oxobutyrate	Shin S	24816252	2014	European	Shin S	T	T/C	0.6556		0.0073	0.0022	0.0008862			7203			2		FALSE
rs61928421	chr12:116227249	C/T	rs11067789	chr12:116248016	T/C	0.712	0.944	1	Diastolic blood pressure DBP	Saxena R	17463246	2007	European	NHLBI GRASP Catalog (version 2)							0.0009008			5217					FALSE
rs6488162	chr12:33593127	C/T	rs6488162	chr12:33593127	C/T	1	1	0	Ascorbate (Vitamin C)	Shin S	24816252	2014	European	Shin S	C	C/T	0.6025		0.0426	0.0129	0.0009464			1567			1		FALSE
rs1997571	chr7:116198621	A/G	rs1997571	chr7:116198621	A/G	1	1	0	Total lipids in small LDL	Kettunen J	27005778	2016	European	Kettunen J	A	A/G	0.565		-0.03488	0.01038	0.000949			19268			11		FALSE
rs1997571	chr7:116198621	A/G	rs1997571	chr7:116198621	A/G	1	1	0	Total cholesterol in LDL	Kettunen J	27005778	2016	European	Kettunen J	A	A/G	0.5708		-0.03304	0.009951	0.00109			21554			12		FALSE
rs17362588	chr2:179721046	A/G	rs17362588	chr2:179721046	A/G	1	1	0	Multiple sclerosis	Baranzini S	19010793	2009	European	Baranzini S	A	A/G					0.0012			1861	978	883	1	log(OR)	FALSE
rs2224202	chr6:102053814	G/A	rs2224202	chr6:102053814	G/A	1	1	0	OmegaL7 and L9 and saturated fatty acids	Kettunen J	27005778	2016	European	Kettunen J	G	G/A	0.7949		0.049	0.01508	0.00124			13505			10		FALSE
rs1899492	chr2:60000304	T/C	rs1899491	chr2:60000394	T/G	1	1	1	Arthritis including non Rheumatoid	Julia A	18668548	2008	European	NHLBI GRASP Catalog (version 2)							0.001249			1604					FALSE
rs2224202	chr6:102053814	G/A	rs2224202	chr6:102053814	G/A	1	1	0	Glycerol 3-phosphate (G3P)	Shin S	24816252	2014	European	Shin S	G	G/A	0.8201		-0.0088	0.0027	0.001256			7337			2		FALSE
rs2224202	chr6:102053814	G/A	rs2224202	chr6:102053814	G/A	1	1	0	CH2.DB.ratio	Kettunen J	27005778	2016	European	Kettunen J	G	G/A	0.7947		0.04863	0.01505	0.001283			13531			10		FALSE
rs7130652	chr11:71984398	G/T	rs7130652	chr11:71984398	G/T	1	1	0	Histidine	Kettunen J	27005778	2016	European	Kettunen J	G	G/T	0.8984		-0.05531	0.01708	0.001286			19241			11		FALSE
rs12974440	chr19:5894386	A/G	rs12974440	chr19:5894386	A/G	1	1	0	Cysteine-glutathione disulfide	Shin S	24816252	2014	European	Shin S	A	A/G	0.0757		-0.0385	0.012	0.001294			1982			2		FALSE
rs4963772	chr12:24758480	A/G	rs17287293	chr12:24770878	G/A	0.985	0.992	1	Gamma-glutamylglutamine	Shin S	24816252	2014	European	Shin S	G	G/A	0.1499		0.009	0.0028	0.001297			7226			2		FALSE
rs3757868	chr7:100482720	A/G	rs3757868	chr7:100482720	A/G	1	1	0	Free cholesterol in IDL	Kettunen J	27005778	2016	European	Kettunen J	A	A/G	0.2048		0.03953	0.01214	0.001307			21556			12		FALSE
rs61765646	chr1:72723211	A/T	rs61765646	chr1:72723211	A/T	1	1	0	Depressive symptoms	SSGAC	27089181	2016	European	SSGAC	A	A/T	0.1884	0.1884	-0.014	0.004	0.001385	-		180866	0	180866	3	SD	FALSE
rs6488162	chr12:33593127	C/T	rs6488162	chr12:33593127	C/T	1	1	0	Gamma-glutamylglutamate	Shin S	24816252	2014	European	Shin S	C	C/T	0.5977		0.0238	0.0075	0.001429			648			1		FALSE
rs61765646	chr1:72723211	A/T	rs61765646	chr1:72723211	A/T	1	1	0	Epilepsy	ILAE	25087078	2014	Mixed	ILAE	A	A/T					0.001481	-		34853	8696	26157	12	log(OR)	FALSE
rs2224202	chr6:102053814	G/A	rs2224202	chr6:102053814	G/A	1	1	0	Ratio of bisLallylic bonds to total fatty acids in lipids	Kettunen J	27005778	2016	European	Kettunen J	G	G/A	0.7949		-0.04846	0.01526	0.001608			13170			10		FALSE
rs1997571	chr7:116198621	A/G	rs1997571	chr7:116198621	A/G	1	1	0	M.LDL.C	Kettunen J	27005778	2016	European	Kettunen J	A	A/G	0.5708		-0.0318	0.009954	0.00167			21554			12		FALSE
rs4963772	chr12:24758480	A/G	rs17287293	chr12:24770878	G/A	0.985	0.992	1	Serotonin (5HT)	Shin S	24816252	2014	European	Shin S	G	G/A	0.1495		-0.0147	0.0047	0.001681			5791			2		FALSE
rs1899492	chr2:60000304	T/C	rs1899491	chr2:60000394	T/G	1	1	1	Plasma aldosterone concentration corrected by plasma renin activity	Hiura	20877124	2010	Asian	NHLBI GRASP Catalog (version 2)							0.001777			7059					FALSE
rs4836027	chr5:121866990	C/T	rs6595376	chr5:121868933	T/A	0.991	0.996	1	Hexanoylcarnitine	Shin S	24816252	2014	European	Shin S	T	T/A	0.3174		-0.0106	0.0034	0.001787			7340			2		FALSE
rs180238	chr7:93550447	T/C	rs180238	chr7:93550447	T/C	1	1	0	log(DI)	MAGIC	24699409	2014	European	MAGIC	T	T/C		0.336	-0.076	0.024	0.001896	-		5130	0	5130	7	Z-score	FALSE
rs17180489	chr14:72885471	C/G	rs17180489	chr14:72885471	C/G	1	1	0	Glycine	Shin S	24816252	2014	European	Shin S	C	C/G	0.012		-0.059	0.019	0.001901			5596			1		FALSE
rs1899492	chr2:60000304	T/C	rs1899491	chr2:60000394	T/G	1	1	1	Hypoxanthine	Shin S	24816252	2014	European	Shin S	T	T/G	0.4779		0.0075	0.0024	0.001941			6941			2		FALSE
rs1899492	chr2:60000304	T/C	rs1899491	chr2:60000394	T/G	1	1	1	Plasma renin activity	Hiura	20877124	2010	Asian	NHLBI GRASP Catalog (version 2)							0.001945			7059					FALSE
rs17168815	chr7:136624621	G/T	rs17168819	chr7:136628299	T/C	0.918	0.993	1	Lp PLA2 mass	Suchindran S	20442857	2010	European	NHLBI GRASP Catalog (version 2)							0.00196			6668					FALSE
rs7130652	chr11:71984398	G/T	rs7130652	chr11:71984398	G/T	1	1	0	Glutaroyl carnitine	Shin S	24816252	2014	European	Shin S	G	G/T	0.9641		0.0442	0.0143	0.001965			1718			1		FALSE
rs12906962	chr15:95312071	C/T	rs12906962	chr15:95312071	C/T	1	1	0	Overweight	GIANT	23563607	2013	European	GIANT	C	C/T	0.333	0.333	0.031	0.01	0.0021	+		158070	92586	65485	51	log(OR)	FALSE
rs151283	chr5:122446619	A/C	rs151283	chr5:122446619	A/C	1	1	0	Glycerate	Shin S	24816252	2014	European	Shin S	A	A/C	0.286		0.0075	0.0024	0.002125			7333			2		FALSE
rs1997571	chr7:116198621	A/G	rs1997572	chr7:116198828	G/A	1	1	1	Tetradecanedioate	Shin S	24816252	2014	European	Shin S	G	G/A	0.5958		0.0365	0.0119	0.002149			659			1		FALSE
rs6488162	chr12:33593127	C/T	rs2892701	chr12:33547395	C/T	0.816	0.96	1	Diabetic nephropathy in type 2 diabetes mellitus end stage renal disease	McDonough CW	21150874	2010	African	NHLBI GRASP Catalog (version 2)							0.00223			3393					FALSE
rs1997571	chr7:116198621	A/G	rs1997571	chr7:116198621	A/G	1	1	0	Serum total cholesterol	Kettunen J	27005778	2016	European	Kettunen J	A	A/G	0.5706		-0.03076	0.009984	0.002281			21486			12		FALSE
rs151283	chr5:122446619	A/C	rs151283	chr5:122446619	A/C	1	1	0	Femoral neck mineral density	GEFOS	26367794	2015	European	GEFOS	A	A/C	0.2974	0.2974	-0.02591	0.008311	0.002294	-	0.154239	32735	0	32735	14	Z-score	FALSE
rs7072737	chr10:102556175	A/G	rs7072737	chr10:102556175	A/G	1	1	0	Waist circumference in females	GIANT	25673412	2015	Mixed	GIANT	A	A/G	0.125	0.125	0.022	0.0071	0.0023	+		132045	0	132045	101	IVNT	FALSE
rs3757868	chr7:100482720	A/G	rs3757868	chr7:100482720	A/G	1	1	0	Inflammatory bowel disease	IBDGC	26192919	2015	European	IBDGC	A	A/G	0.181	0.181	0.0658	0.0216	0.002329	+	0.8036	34652	12882	21770	15	log(OR)	FALSE
rs7072737	chr10:102556175	A/G	rs7072737	chr10:102556175	A/G	1	1	0	Weight	GIANT	23754948	2013	European	GIANT	A	A/G	0.125	0.125	0.0215	0.007071	0.002361	+		125896	0	125896	46	IVNT	FALSE
rs1997571	chr7:116198621	A/G	rs1997571	chr7:116198621	A/G	1	1	0	Concentration of medium LDL particles	Kettunen J	27005778	2016	European	Kettunen J	A	A/G	0.565		-0.0321	0.01039	0.002372			19268			11		FALSE
rs3757868	chr7:100482720	A/G	rs3757868	chr7:100482720	A/G	1	1	0	Phospholipids in IDL	Kettunen J	27005778	2016	European	Kettunen J	A	A/G	0.2055		0.0373	0.01214	0.002422			21557			12		FALSE
rs1899492	chr2:60000304	T/C	rs1899491	chr2:60000394	T/G	1	1	1	Heart rate	HRGene	23583979	2013	Mixed	HRGene	T	T/G	0.5052	0.4948	-0.1594	0.05	0.002438	-		92543	0	92543	36	bpm	FALSE
rs17180489	chr14:72885471	C/G	rs17180489	chr14:72885471	C/G	1	1	0	Phenylacetylglutamine	Shin S	24816252	2014	European	Shin S	C	C/G	0.012		-0.1	0.033	0.002443			5600			1		FALSE
rs12974440	chr19:5894386	A/G	rs12974440	chr19:5894386	A/G	1	1	0	10-undecenoate (11:1n1)	Shin S	24816252	2014	European	Shin S	A	A/G	0.0773		-0.0163	0.0054	0.002464			7358			2		FALSE
rs17362588	chr2:179721046	A/G	rs17362588	chr2:179721046	A/G	1	1	0	Pulse pressure	BPExome	27618447	2016	Mixed	BPExome							0.002478			192763	0	192763	51	IVNT	FALSE
rs17168815	chr7:136624621	G/T	rs17168815	chr7:136624621	G/T	1	1	0	Dehydroisoandrosterone sulfate (DHEA-S)	Shin S	24816252	2014	European	Shin S	G	G/T	0.8635		-0.0225	0.0075	0.002513			7346			2		FALSE
rs1997571	chr7:116198621	A/G	rs1997572	chr7:116198828	G/A	1	1	1	Bilirubin (Z;Z)	Shin S	24816252	2014	European	Shin S	G	G/A	0.6007		0.0338	0.0112	0.002519			1720			1		FALSE
rs12974440	chr19:5894386	A/G	rs12974991	chr19:5894584	A/G	1	1	1	Ulcerative colitis	IBDGC	23128233	2012	European	IBDGC	A	A/G					0.00252			20672	6945	13727	8	log(OR)	FALSE
rs1997571	chr7:116198621	A/G	rs1997571	chr7:116198621	A/G	1	1	0	Cholesterol esters in medium LDL	Kettunen J	27005778	2016	European	Kettunen J	A	A/G	0.565		-0.03191	0.01039	0.002523			19268			11		FALSE
rs1997571	chr7:116198621	A/G	rs1997571	chr7:116198621	A/G	1	1	0	Total lipids in medium LDL	Kettunen J	27005778	2016	European	Kettunen J	A	A/G	0.565		-0.03189	0.01039	0.002536			19268			11		FALSE
rs3757868	chr7:100482720	A/G	rs3757868	chr7:100482720	A/G	1	1	0	Serum total cholesterol	Kettunen J	27005778	2016	European	Kettunen J	A	A/G	0.2056		0.03692	0.01214	0.002613			21489			12		FALSE
rs1997571	chr7:116198621	A/G	rs3807989	chr7:116186241	G/A	0.988	1	1	Coronary artery disease CAD	CARDIoGRAMplusC4D	23202125	2013	Mixed	NHLBI GRASP Catalog (version 2)							0.00265			210040					FALSE
rs7130652	chr11:71984398	G/T	rs2508201	chr11:71995639	C/T	0.904	1	1	Gastric cancer	Li W	23504502	2013	Asian	Li W	C	C/T					0.002668			3725	1625	2100	1	log(OR)	FALSE
rs3757868	chr7:100482720	A/G	rs3757868	chr7:100482720	A/G	1	1	0	Schizophrenia	PGC	25056061	2014	Mixed	PGC	A	A/G			0.0413	0.0138	0.002717	+		82315	35476	46839	49	log(OR)	FALSE
rs1997571	chr7:116198621	A/G	rs1997571	chr7:116198621	A/G	1	1	0	Phospholipids in medium LDL	Kettunen J	27005778	2016	European	Kettunen J	A	A/G	0.5708		-0.03025	0.009957	0.002799			21553			12		FALSE
rs4963772	chr12:24758480	A/G	rs17287293	chr12:24770878	G/A	0.985	0.992	1	Sick sinus syndrome	HRgene Consortium	23583979	2013	Mixed	NHLBI GRASP Catalog (version 2)							0.00283			181178					FALSE
rs151283	chr5:122446619	A/C	rs151283	chr5:122446619	A/C	1	1	0	Pro-hydroxy-pro	Shin S	24816252	2014	European	Shin S	A	A/C	0.2851		0.0093	0.0031	0.002902			7344			2		FALSE
rs2224202	chr6:102053814	G/A	rs2224202	chr6:102053814	G/A	1	1	0	N2;N2-dimethylguanosine	Shin S	24816252	2014	European	Shin S	G	G/A	0.8194		0.0083	0.0028	0.002965			4900			2		FALSE
rs1899492	chr2:60000304	T/C	rs4672315	chr2:60000136	C/T	0.88	1	1	Alzheimers disease	Li H	17998437	2008	European	Li H	C	C/T					0.002969			1489	753	736	1	log(OR)	FALSE
rs7130652	chr11:71984398	G/T	rs7130652	chr11:71984398	G/T	1	1	0	Gamma-glutamylglutamine	Shin S	24816252	2014	European	Shin S	G	G/T	0.9648		-0.0249	0.0084	0.003166			1766			1		FALSE
rs1899492	chr2:60000304	T/C	rs1899491	chr2:60000394	T/G	1	1	1	Inosine	Shin S	24816252	2014	European	Shin S	T	T/G	0.4935		0.0306	0.0104	0.003188			2639			2		FALSE
rs61765646	chr1:72723211	A/T	rs61765646	chr1:72723211	A/T	1	1	0	Coronary artery disease	CARDIoGRAMplusC4D	26343387	2015	Mixed	CARDIoGRAMplusC4D	A	A/T	0.1503	0.1503	-0.03977	0.01349	0.003196	-	0.428515	184305	60801	123504	48	log(OR)	FALSE
rs7072737	chr10:102556175	A/G	rs7072737	chr10:102556175	A/G	1	1	0	Hip circumference	GIANT	25673412	2015	Mixed	GIANT	A	A/G	0.125	0.125	0.017	0.0059	0.0032	+		219818	0	219818	101	IVNT	FALSE
rs12974440	chr19:5894386	A/G	rs12974440	chr19:5894386	A/G	1	1	0	Triglycerides	Kathiresan S	19060906	2008	European	NHLBI GRASP Catalog (version 2)							0.003215			40463					FALSE
rs12974440	chr19:5894386	A/G	rs12974440	chr19:5894386	A/G	1	1	0	3-methyl-2-oxovalerate	Shin S	24816252	2014	European	Shin S	A	A/G	0.0772		-0.0104	0.0035	0.00322			7331			2		FALSE
rs4963772	chr12:24758480	A/G	rs17287293	chr12:24770878	G/A	0.985	0.992	1	Crythrose	Shin S	24816252	2014	European	Shin S	G	G/A	0.1492		0.0139	0.0047	0.003353			6830			2		FALSE
rs61928421	chr12:116227249	C/T	rs11067773	chr12:116228495	T/C	0.813	0.986	1	Height variability	GIANT	22982992	2012	European	GIANT	T	T/C	0.894	0.106	0.033	0.011	0.0034	+		106084	0	106084	38	Z-score2	FALSE
rs34310778	chr3:74783408	C/T	rs7635639	chr3:74783359	A/G	1	1	1	log(eGFR cystatin C)	CKD-Gen	26831199	2016	European	CKD-Gen	A	A/G	0.381	0.381	0.0055	0.0018	0.0034	+		33145	0	33145	16	ml/min/1.73m2	FALSE
rs7130652	chr11:71984398	G/T	rs7130652	chr11:71984398	G/T	1	1	0	Waist hip ratio adjusted for BMI	GIANT	25673412	2015	Mixed	GIANT	G	G/T	0.9417	0.0583	-0.03	0.01	0.0034	-		140506	0	140506	109	IVNT	FALSE
rs151283	chr5:122446619	A/C	rs151283	chr5:122446619	A/C	1	1	0	Triglycerides change with statins	Thompson	20031582	2009	Mixed	NHLBI GRASP Catalog (version 2)							0.003485			5899					FALSE
rs17168815	chr7:136624621	G/T	rs17168819	chr7:136628299	T/C	0.918	0.993	1	Salmonella induced pyroptosis	Ko	22837397	2012	Unspecified	NHLBI GRASP Catalog (version 2)							0.00366			120					FALSE
rs2158712	chr7:26582733	A/T	rs2158712	chr7:26582733	A/T	1	1	0	log(Ins30)	MAGIC	24699409	2014	European	MAGIC	A	A/T		0.475	0.062	0.021	0.003685	+		4483	0	4483	7	Z-score	FALSE
rs7072737	chr10:102556175	A/G	rs7072737	chr10:102556175	A/G	1	1	0	BMI	GIANT	23754948	2013	European	GIANT	A	A/G	0.125	0.125	0.0205	0.007071	0.003742	+		126556	0	126556	46	IVNT	FALSE
rs61765646	chr1:72723211	A/T	rs61765646	chr1:72723211	A/T	1	1	0	Citrate	Kettunen J	27005778	2016	European	Kettunen J	A	A/T	0.1664		0.03558	0.01237	0.004041			24768			14		FALSE
rs272564	chr1:45012273	C/A	rs272564	chr1:45012273	C/A	1	1	0	2 hour fasting glucose	MAGIC	20081857	2010	European	MAGIC	C	C/A		0.332	0.061	0.021	0.004145	+		15234	0	15234	9	mmol/l	FALSE
rs272564	chr1:45012273	C/A	rs272564	chr1:45012273	C/A	1	1	0	2 hour glucose	MAGIC	20081857	2010	European	NHLBI GRASP Catalog (version 2)							0.004145			45854					FALSE
rs17168815	chr7:136624621	G/T	rs17168819	chr7:136628299	T/C	0.918	0.993	1	Bipolar disorder in alcoholics	Lydall GJ	21876473	2011	European	NHLBI GRASP Catalog (version 2)							0.004258			1016					FALSE
rs4963772	chr12:24758480	A/G	rs17287293	chr12:24770878	G/A	0.985	0.992	1	Bilirubin (E;Z or Z;E)*	Shin S	24816252	2014	European	Shin S	G	G/A	0.1484		0.0195	0.0068	0.004297			4961			2		FALSE
rs3757868	chr7:100482720	A/G	rs3757868	chr7:100482720	A/G	1	1	0	Height	GIANT	25282103	2014	European	GIANT	A	A/G	0.14	0.14	0.011	0.0038	0.0043	+		253006	0	253006	79	Z-score	FALSE
rs7130652	chr11:71984398	G/T	rs7130652	chr11:71984398	G/T	1	1	0	log(Urinary albumin creatinine ratio in diabetics)	CKD-Gen	26631737	2016	European	CKD-Gen	G	G/T	0.929	0.071	0.19	0.065	0.0043	+		5825	0	5825	20	mg/g	FALSE
rs2224202	chr6:102053814	G/A	rs2224202	chr6:102053814	G/A	1	1	0	Alanine	Kettunen J	27005778	2016	European	Kettunen J	G	G/A	0.8001		0.03389	0.01187	0.004319			22568			13		FALSE
rs2224202	chr6:102053814	G/A	rs2224202	chr6:102053814	G/A	1	1	0	Pelargonate (9:0)	Shin S	24816252	2014	European	Shin S	G	G/A	0.8212		-0.0072	0.0025	0.004349			7356			2		FALSE
rs17180489	chr14:72885471	C/G	rs17180489	chr14:72885471	C/G	1	1	0	Taurocholate	Shin S	24816252	2014	European	Shin S	C	C/G	0.012		0.151	0.053	0.004385			3085			1		FALSE
rs3757868	chr7:100482720	A/G	rs3757868	chr7:100482720	A/G	1	1	0	4-androsten-3beta;17beta-diol disulfate 2*	Shin S	24816252	2014	European	Shin S	A	A/G	0.1731		0.016	0.0056	0.004442			7333			2		FALSE
rs7072737	chr10:102556175	A/G	rs7072737	chr10:102556175	A/G	1	1	0	Pyroglutamine*	Shin S	24816252	2014	European	Shin S	A	A/G	0.1136		0.0157	0.0055	0.004471			7354			2		FALSE
rs12986417	chr19:30109533	A/G	rs12986417	chr19:30109533	A/G	1	1	0	Phenylalanylphenylalanine	Shin S	24816252	2014	European	Shin S	A	A/G	0.3349		-0.0122	0.0043	0.004481			4754			2		FALSE
rs6488162	chr12:33593127	C/T	rs6488162	chr12:33593127	C/T	1	1	0	Type II diabetes	DIAGRAM	24509480	2014	Mixed	DIAGRAM	C	C/T			0.04879	0.01693	0.0046	+		110452	26488	83964	4	log(OR)	FALSE
rs34310778	chr3:74783408	C/T	rs7635639	chr3:74783359	A/G	1	1	1	Choline	Shin S	24816252	2014	European	Shin S	A	A/G	0.457		-0.004	0.0014	0.004658			7310			2		FALSE
rs272564	chr1:45012273	C/A	rs272564	chr1:45012273	C/A	1	1	0	3-hydroxybutyrate (BHBA)	Shin S	24816252	2014	European	Shin S	C	C/A	0.2848		-0.0212	0.0075	0.004669			7371			2		FALSE
rs272564	chr1:45012273	C/A	rs272564	chr1:45012273	C/A	1	1	0	Triglycerides	Kathiresan S	19060906	2008	European	NHLBI GRASP Catalog (version 2)							0.004671			40463					FALSE
rs11589125	chr1:31894396	C/T	rs11578034	chr1:31842153	C/T	0.78	0.977	1	Isoleucine	Shin S	24816252	2014	European	Shin S	C	C/T	0.9611		0.0094	0.0033	0.004727			7352			2		FALSE
rs17180489	chr14:72885471	C/G	rs17180489	chr14:72885471	C/G	1	1	0	HDL diameter	Kettunen J	27005778	2016	European	Kettunen J	C	C/G	0.1006		0.06342	0.02228	0.004774			19268			11		FALSE
rs34310778	chr3:74783408	C/T	rs7635639	chr3:74783359	A/G	1	1	1	Bipolar disorder	PGC	21926972	2011	European	PGC	A	A/G	0.4052	0.4052	0.06663	0.0236	0.004795	+		16731	7481	9250	11	log(OR)	FALSE
rs2224202	chr6:102053814	G/A	rs2224202	chr6:102053814	G/A	1	1	0	Heptanoate (7:0)	Shin S	24816252	2014	European	Shin S	G	G/A	0.8207		-0.0074	0.0026	0.004804			7355			2		FALSE
rs17180489	chr14:72885471	C/G	rs17180489	chr14:72885471	C/G	1	1	0	log(eGFR cystatin C)	CKD-Gen	20383146	2010	European	CKD-Gen	C	C/G	0.125	0.125			0.0049	+		20957	0	20957	8	ml/min/1.73m2	FALSE
rs17180489	chr14:72885471	C/G	rs17180489	chr14:72885471	C/G	1	1	0	Total cholesterol in small VLDL	Kettunen J	27005778	2016	European	Kettunen J	C	C/G	0.1006		-0.06343	0.0223	0.004913			19268			11		FALSE
rs2224202	chr6:102053814	G/A	rs2224202	chr6:102053814	G/A	1	1	0	Total fatty acids	Kettunen J	27005778	2016	European	Kettunen J	G	G/A	0.7949		0.04258	0.01509	0.004935			13504			10		FALSE
rs17180489	chr14:72885471	C/G	rs17180489	chr14:72885471	C/G	1	1	0	Bradykinin; des-arg(9)	Shin S	24816252	2014	European	Shin S	C	C/G	0.012		0.222	0.079	0.004952			2956			1		FALSE
rs17362588	chr2:179721046	A/G	rs17362588	chr2:179721046	A/G	1	1	0	4-hydroxyhippurate	Shin S	24816252	2014	European	Shin S	A	A/G	0.1107		0.0387	0.0138	0.004965			1291			2		FALSE
rs34310778	chr3:74783408	C/T	rs7635639	chr3:74783359	A/G	1	1	1	Waist hip ratio in males	GIANT	25673412	2015	Mixed	GIANT	A	A/G	0.4083	0.4083	0.018	0.0063	0.005	+		57203	0	57203	101	IVNT	FALSE
rs1997571	chr7:116198621	A/G	rs1997571	chr7:116198621	A/G	1	1	0	Pyruvate	Kettunen J	27005778	2016	European	Kettunen J	A	A/G	0.571		-0.02606	0.009291	0.005053			24752			14		FALSE
rs12906962	chr15:95312071	C/T	rs12906962	chr15:95312071	C/T	1	1	0	Leucylleucine	Shin S	24816252	2014	European	Shin S	C	C/T	0.3146		0.0145	0.0052	0.005078			3248			2		FALSE
rs17180489	chr14:72885471	C/G	rs17180489	chr14:72885471	C/G	1	1	0	Free cholesterol in very large HDL	Kettunen J	27005778	2016	European	Kettunen J	C	C/G	0.1006		0.06258	0.0223	0.005084			19268			11		FALSE
rs17180489	chr14:72885471	C/G	rs17180489	chr14:72885471	C/G	1	1	0	Phospholipids in small VLDL	Kettunen J	27005778	2016	European	Kettunen J	C	C/G	0.1006		-0.06312	0.02229	0.005158			19268			11		FALSE
rs34310778	chr3:74783408	C/T	rs7635639	chr3:74783359	A/G	1	1	1	log(eGFR cystatin C)	CKD-Gen	20383146	2010	European	CKD-Gen	A	A/G	0.405	0.405			0.0052	+		20957	0	20957	8	ml/min/1.73m2	FALSE
rs11589125	chr1:31894396	C/T	rs11578034	chr1:31842153	C/T	0.78	0.977	1	Kynurenine	Shin S	24816252	2014	European	Shin S	C	C/T	0.9609		0.0135	0.0048	0.005231			7368			2		FALSE
rs34310778	chr3:74783408	C/T	rs7635818	chr3:74783476	C/G	1	1	1	Bipolar disorder in alcoholics	Lydall GJ	21876473	2011	European	NHLBI GRASP Catalog (version 2)							0.005235			1016					FALSE
rs12986417	chr19:30109533	A/G	rs12986417	chr19:30109533	A/G	1	1	0	Extraversion	GPC	26362575	2016	European	GPC	A	A/G		0.364	0.016	0.0057	0.005247	+		63030	0	63030	29		FALSE
rs2224202	chr6:102053814	G/A	rs2224202	chr6:102053814	G/A	1	1	0	Phospholipids in medium LDL	Kettunen J	27005778	2016	European	Kettunen J	G	G/A	0.7998		0.03425	0.01209	0.005294			21557			12		FALSE
rs2158712	chr7:26582733	A/T	rs2158712	chr7:26582733	A/T	1	1	0	Serum creatinine	CKD-Gen	20383146	2010	European	NHLBI GRASP Catalog (version 2)							0.0053			90075					FALSE
rs2224202	chr6:102053814	G/A	rs2224202	chr6:102053814	G/A	1	1	0	ApoB	Kettunen J	27005778	2016	European	Kettunen J	G	G/A	0.7996		0.03478	0.01231	0.005392			20690			12		FALSE
rs6488162	chr12:33593127	C/T	rs7971226	chr12:33586881	G/A	0.862	0.987	1	Neuroticism	van den Oord EJ	18762592	2008	European	NHLBI GRASP Catalog (version 2)							0.005395			3107					FALSE
rs6488162	chr12:33593127	C/T	rs6488162	chr12:33593127	C/T	1	1	0	Waist hip ratio	GIANT	25673412	2015	European	GIANT	C	C/T	0.5	0.5	0.012	0.0044	0.0054	+		142163	0	142163	101	IVNT	FALSE
rs7072737	chr10:102556175	A/G	rs7072737	chr10:102556175	A/G	1	1	0	HDL	GLGC	20686565	2010	Mixed	GLGC	A	A/G			-0.0248	0.0078	0.005441	-		99900	0	99900	46	Z-score	FALSE
rs7072737	chr10:102556175	A/G	rs7072737	chr10:102556175	A/G	1	1	0	HDL cholesterol	GLGC	20686565	2010	Mixed	NHLBI GRASP Catalog (version 2)							0.005441			140059					FALSE
rs2224202	chr6:102053814	G/A	rs2224202	chr6:102053814	G/A	1	1	0	CH2 groups in fatty acids	Kettunen J	27005778	2016	European	Kettunen J	G	G/A	0.7966		0.04053	0.01459	0.00547			14691			11		FALSE
rs17180489	chr14:72885471	C/G	rs17180489	chr14:72885471	C/G	1	1	0	Total lipids in medium VLDL	Kettunen J	27005778	2016	European	Kettunen J	C	C/G	0.1006		-0.06246	0.02227	0.005535			19268			11		FALSE
rs17362588	chr2:179721046	A/G	rs17362588	chr2:179721046	A/G	1	1	0	Cross disorder	PGC	23453885	2013	European	PGC	A	A/G	0.1111	0.1111	0.06015	0.0216	0.005548	+		61220	33332	27888	22	log(OR)	FALSE
rs2158712	chr7:26582733	A/T	rs2158712	chr7:26582733	A/T	1	1	0	log(eGFR creatinine in diabetics)	CKD-Gen	26831199	2016	European	CKD-Gen	A	A/T	0.469	0.469	0.0098	0.0035	0.0056	+		11520	0	11520	39	ml/min/1.73m2	FALSE
rs17180489	chr14:72885471	C/G	rs17180489	chr14:72885471	C/G	1	1	0	log(eGFR cystatin C)	CKD-Gen	26831199	2016	European	CKD-Gen	C	C/G	0.131	0.131	0.017	0.006	0.0056	+		28027	0	28027	16	ml/min/1.73m2	FALSE
rs17180489	chr14:72885471	C/G	rs17180489	chr14:72885471	C/G	1	1	0	Cholesterol esters in large HDL	Kettunen J	27005778	2016	European	Kettunen J	C	C/G	0.1006		0.06249	0.0223	0.005618			19268			11		FALSE
rs7072737	chr10:102556175	A/G	rs7072737	chr10:102556175	A/G	1	1	0	Heart rate	HRGene	23583979	2013	Mixed	HRGene	A	A/G	0.1043	0.1043	-0.2531	0.087	0.005641	-		85111	0	85111	36	bpm	FALSE
rs17362588	chr2:179721046	A/G	rs17362588	chr2:179721046	A/G	1	1	0	1-palmitoleoylglycerophosphocholine*	Shin S	24816252	2014	European	Shin S	A	A/G	0.0946		0.0146	0.0053	0.005655			7364			2		FALSE
rs12906962	chr15:95312071	C/T	rs12906962	chr15:95312071	C/T	1	1	0	Serum urate	GUGC	23263486	2012	European	GUGC	C	C/T			0.018	0.0061	0.005672	+		108101	0	108101	48	mg/dl	FALSE
rs4963772	chr12:24758480	A/G	rs17287293	chr12:24770878	G/A	0.985	0.992	1	Pacemaker implantation	HRgene Consortium	23583979	2013	Mixed	NHLBI GRASP Catalog (version 2)							0.00575			181178					FALSE
rs11589125	chr1:31894396	C/T	rs11578034	chr1:31842153	C/T	0.78	0.977	1	3-methyl-2-oxovalerate	Shin S	24816252	2014	European	Shin S	C	C/T	0.9607		0.0132	0.0048	0.005753			7331			2		FALSE
rs2224202	chr6:102053814	G/A	rs2224202	chr6:102053814	G/A	1	1	0	Phenyllactate (PLA)	Shin S	24816252	2014	European	Shin S	G	G/A	0.8198		0.0098	0.0036	0.005755			5702			2		FALSE
rs17180489	chr14:72885471	C/G	rs17180489	chr14:72885471	C/G	1	1	0	Total lipids in small VLDL	Kettunen J	27005778	2016	European	Kettunen J	C	C/G	0.1006		-0.06238	0.02228	0.005785			19268			11		FALSE
rs61928421	chr12:116227249	C/T	rs61928421	chr12:116227249	C/T	1	1	0	Histidine	Kettunen J	27005778	2016	European	Kettunen J	C	C/T	0.9333		-0.05805	0.02096	0.005891			19239			11		FALSE
rs2224202	chr6:102053814	G/A	rs2224202	chr6:102053814	G/A	1	1	0	Isoleucine	Kettunen J	27005778	2016	European	Kettunen J	G	G/A	0.8002		0.03278	0.01186	0.005945			22548			13		FALSE
rs1997571	chr7:116198621	A/G	rs3807989	chr7:116186241	G/A	0.988	1	1	Coronary artery disease	Howson JMM	28530674	2017	European	Howson JMM	G	G/A	0.5874	0.4126	0.0409	0.0149	0.006037			215143				log(OR)	FALSE
rs2224202	chr6:102053814	G/A	rs2224202	chr6:102053814	G/A	1	1	0	Ratio of bisLallylic bonds to double bonds in lipids	Kettunen J	27005778	2016	European	Kettunen J	G	G/A	0.7947		-0.04158	0.01505	0.006139			13523			10		FALSE
rs2224202	chr6:102053814	G/A	rs2224202	chr6:102053814	G/A	1	1	0	Pseudouridine	Shin S	24816252	2014	European	Shin S	G	G/A	0.8209		0.0048	0.0017	0.006189			7336			2		FALSE
rs1997571	chr7:116198621	A/G	rs1997571	chr7:116198621	A/G	1	1	0	OmegaL6 fatty acids	Kettunen J	27005778	2016	European	Kettunen J	A	A/G	0.5574		-0.03411	0.01244	0.006215			13504			10		FALSE
rs1997571	chr7:116198621	A/G	rs1997571	chr7:116198621	A/G	1	1	0	Free cholesterol	Kettunen J	27005778	2016	European	Kettunen J	A	A/G	0.5574		-0.03418	0.0124	0.006236			13494			10		FALSE
rs12974440	chr19:5894386	A/G	rs12974440	chr19:5894386	A/G	1	1	0	Glucose	Shin S	24816252	2014	European	Shin S	A	A/G	0.0774		0.0074	0.0027	0.006249			7325			2		FALSE
rs2224202	chr6:102053814	G/A	rs2224202	chr6:102053814	G/A	1	1	0	log(DI)	MAGIC	24699409	2014	European	MAGIC	G	G/A		0.168	0.07	0.025	0.006273	+		5130	0	5130	7	Z-score	FALSE
rs17180489	chr14:72885471	C/G	rs17180489	chr14:72885471	C/G	1	1	0	Concentration of small VLDL particles	Kettunen J	27005778	2016	European	Kettunen J	C	C/G	0.1006		-0.06174	0.02228	0.006297			19268			11		FALSE
rs6488162	chr12:33593127	C/T	rs7971226	chr12:33586881	G/A	0.862	0.987	1	Panic disorder	Otowa T	19165232	2009	Asian	NHLBI GRASP Catalog (version 2)							0.0063			400					FALSE
rs272564	chr1:45012273	C/A	rs270754	chr1:45006764	C/G	0.859	0.954	1	Refractive error	Stambolian D	23474815	2013	European	NHLBI GRASP Catalog (version 2)							0.00632			27043					FALSE
rs17180489	chr14:72885471	C/G	rs17180489	chr14:72885471	C/G	1	1	0	Acetylphosphate	Shin S	24816252	2014	European	Shin S	C	C/G	0.012		-0.03	0.011	0.006386			5583			1		FALSE
rs1997571	chr7:116198621	A/G	rs1997571	chr7:116198621	A/G	1	1	0	18:2 linoleic acid (LA)	Kettunen J	27005778	2016	European	Kettunen J	A	A/G	0.5573		-0.03407	0.01242	0.006426			13524			10		FALSE
rs4963772	chr12:24758480	A/G	rs17287293	chr12:24770878	G/A	0.985	0.992	1	Gamma-glutamylglutamate	Shin S	24816252	2014	European	Shin S	G	G/A	0.149		-0.0235	0.0086	0.006429			922			2		FALSE
rs7072737	chr10:102556175	A/G	rs7072737	chr10:102556175	A/G	1	1	0	BMI in males	GIANT	25673413	2015	Mixed	GIANT	A	A/G	0.125	0.125	0.0183	0.0067	0.006432	+		150976	0	150976	106	IVNT	FALSE
rs61765646	chr1:72723211	A/T	rs61765646	chr1:72723211	A/T	1	1	0	Neuroticism	SSGAC	27089181	2016	European	SSGAC	A	A/T	0.1884	0.1884	-0.012	0.004	0.006496	-		170911	0	170911	2	SD	FALSE
rs2224202	chr6:102053814	G/A	rs2224202	chr6:102053814	G/A	1	1	0	Rheumatoid arthritis	Okada Y	24390342	2014	Asian	Okada Y	G	G/A			-0.06766	0.02386	0.0065	-		22515	4873	17642	4	log(OR)	FALSE
rs2158712	chr7:26582733	A/T	rs2158712	chr7:26582733	A/T	1	1	0	Gamma-glutamyltyrosine	Shin S	24816252	2014	European	Shin S	A	A/T	0.5045		-0.0047	0.0017	0.006554			7037			2		FALSE
rs1997571	chr7:116198621	A/G	rs1997571	chr7:116198621	A/G	1	1	0	Total cholesterol in large LDL	Kettunen J	27005778	2016	European	Kettunen J	A	A/G	0.5708		-0.0274	0.009963	0.006723			21547			12		FALSE
rs17180489	chr14:72885471	C/G	rs17180489	chr14:72885471	C/G	1	1	0	Cholesterol esters in large VLDL	Kettunen J	27005778	2016	European	Kettunen J	C	C/G	0.105		-0.06706	0.02446	0.006724			15295			10		FALSE
rs61928421	chr12:116227249	C/T	rs12424322	chr12:116250096	G/A	0.755	0.944	1	Asthma	GABRIEL	20860503	2010	European	GABRIEL	G	G/A	0.8478	0.1522	-0.09454	0.03489	0.006733	-	0.5887	26475	10365	16110	24	log(OR)	FALSE
rs7130652	chr11:71984398	G/T	rs7130652	chr11:71984398	G/T	1	1	0	LDL	GLGC	24097068	2013	European	GLGC	G	G/T	0.9182	0.0818	-0.0325	0.0128	0.006821	-		89888	0	89888	60	IVNT	FALSE
rs151283	chr5:122446619	A/C	rs151283	chr5:122446619	A/C	1	1	0	Parkinsons disease	Prankratz N	21829596	2011	European	Prankratz N	A	A/C					0.006938			1672	816	856	1	log(OR)	FALSE
rs34310778	chr3:74783408	C/T	rs7635639	chr3:74783359	A/G	1	1	1	Abdominal aortic aneurysm	Elmore JR	19497516	2009	Unspecified	NHLBI GRASP Catalog (version 2)							0.007			1656					FALSE
rs34310778	chr3:74783408	C/T	rs7635639	chr3:74783359	A/G	1	1	1	Cystatin C in serum	CKD-Gen	20383146	2010	European	NHLBI GRASP Catalog (version 2)							0.007			90075					FALSE
rs1997571	chr7:116198621	A/G	rs1997571	chr7:116198621	A/G	1	1	0	Cholesterol esters in large LDL	Kettunen J	27005778	2016	European	Kettunen J	A	A/G	0.565		-0.02837	0.01039	0.007219			19268			11		FALSE
rs1899492	chr2:60000304	T/C	rs1899491	chr2:60000394	T/G	1	1	1	Longstanding arthritis	Julia A	18668548	2008	European	NHLBI GRASP Catalog (version 2)							0.007286			1604					FALSE
rs151283	chr5:122446619	A/C	rs151283	chr5:122446619	A/C	1	1	0	Openness	GPC	21173776	2010	European	GPC	A	A/C		0.242	-0.2245	0.0838	0.007363	-		17375	0	17375	10		FALSE
rs2224202	chr6:102053814	G/A	rs2224202	chr6:102053814	G/A	1	1	0	Advanced age related macular degeneration choroidal neovascularization vs no AMD	Fritsche L	23455636	2013	Mixed	NHLBI GRASP Catalog (version 2)							0.007443			77255					FALSE
rs2224202	chr6:102053814	G/A	rs2224202	chr6:102053814	G/A	1	1	0	Neovascularization	Fritsche L	23455636	2013	Mixed	Fritsche L	G	G/A					0.007443	-		52955	4339	48616	15	log(OR)	FALSE
rs17168815	chr7:136624621	G/T	rs17168815	chr7:136624621	G/T	1	1	0	Phosphatidylcholine and other cholines	Kettunen J	27005778	2016	European	Kettunen J	G	G/T	0.8187		0.0429	0.01595	0.007541			13538			10		FALSE
rs2158712	chr7:26582733	A/T	rs2158712	chr7:26582733	A/T	1	1	0	log(eGFR cystatin C)	CKD-Gen	20383146	2010	European	CKD-Gen	A	A/T	0.475	0.475			0.0076	+		20957	0	20957	8	ml/min/1.73m2	FALSE
rs17168815	chr7:136624621	G/T	rs17168815	chr7:136624621	G/T	1	1	0	4-androsten-3beta;17beta-diol disulfate 2*	Shin S	24816252	2014	European	Shin S	G	G/T	0.8632		-0.0175	0.0065	0.007638			7333			2		FALSE
rs2224202	chr6:102053814	G/A	rs2224202	chr6:102053814	G/A	1	1	0	C-glycosyltryptophan*	Shin S	24816252	2014	European	Shin S	G	G/A	0.8209		0.0047	0.0017	0.007667			7338			2		FALSE
rs3757868	chr7:100482720	A/G	rs3757868	chr7:100482720	A/G	1	1	0	ApoB	Kettunen J	27005778	2016	European	Kettunen J	A	A/G	0.2052		0.03345	0.01237	0.007738			20688			12		FALSE
rs272564	chr1:45012273	C/A	rs272564	chr1:45012273	C/A	1	1	0	HWESASXX*	Shin S	24816252	2014	European	Shin S	C	C/A	0.284		-0.0147	0.0055	0.007745			7255			2		FALSE
rs17180489	chr14:72885471	C/G	rs17180489	chr14:72885471	C/G	1	1	0	ApoB	Kettunen J	27005778	2016	European	Kettunen J	C	C/G	0.1006		-0.06168	0.02283	0.007791			18399			11		FALSE
rs2158712	chr7:26582733	A/T	rs2158712	chr7:26582733	A/T	1	1	0	Cystatin C in serum	CKD-Gen	20383146	2010	European	NHLBI GRASP Catalog (version 2)							0.0078			90075					FALSE
rs6488162	chr12:33593127	C/T	rs6488162	chr12:33593127	C/T	1	1	0	Waist hip ratio adjusted for BMI in males less than or equal to 50 years of age	GIANT	26426971	2015	European	GIANT	C	C/T	0.5	0.5	0.025	0.0093	0.0078	+		27123	0	27123	114	IVNT	FALSE
rs4963772	chr12:24758480	A/G	rs17287293	chr12:24770878	G/A	0.985	0.992	1	C-glycosyltryptophan*	Shin S	24816252	2014	European	Shin S	G	G/A	0.1498		-0.0047	0.0018	0.007821			7338			2		FALSE
rs7130652	chr11:71984398	G/T	rs7130652	chr11:71984398	G/T	1	1	0	N-(2-furoyl)glycine	Shin S	24816252	2014	European	Shin S	G	G/T	0.965		0.1271	0.0478	0.007907			423			1		FALSE
rs151283	chr5:122446619	A/C	rs151283	chr5:122446619	A/C	1	1	0	Femoral neck bone mineral density	GEFOS	22504420	2012	Mixed	GEFOS	A	A/C	0.2417	0.2417			0.007932	-		32961	0	32961	17	g/cm2	FALSE
rs2224202	chr6:102053814	G/A	rs2224202	chr6:102053814	G/A	1	1	0	Oleoylcarnitine	Shin S	24816252	2014	European	Shin S	G	G/A	0.8212		-0.0117	0.0044	0.007965			7263			2		FALSE
rs4963772	chr12:24758480	A/G	rs4963772	chr12:24758480	A/G	1	1	0	Years of educational attainment in males	SSGAC	27225129	2016	European	SSGAC	A	A/G	0.1493	0.1493	-0.014	0.005	0.008006	-		147474	0	147474	6	years	FALSE
rs7130652	chr11:71984398	G/T	rs7130652	chr11:71984398	G/T	1	1	0	SBP	ICBP	21909115	2011	European	ICBP	G	G/T					0.0081			69395	0	69395	29	mmHg	FALSE
rs7130652	chr11:71984398	G/T	rs7130652	chr11:71984398	G/T	1	1	0	Systolic blood pressure SBP	ICBP	21909115	2011	European	NHLBI GRASP Catalog (version 2)							0.0081			203056					FALSE
rs17168815	chr7:136624621	G/T	rs17168815	chr7:136624621	G/T	1	1	0	Esterified cholesterol	Kettunen J	27005778	2016	European	Kettunen J	G	G/T	0.8198		0.04277	0.01601	0.008103			13493			10		FALSE
rs7130652	chr11:71984398	G/T	rs7130652	chr11:71984398	G/T	1	1	0	LDL	GLGC	20686565	2010	Mixed	GLGC	G	G/T			-0.0326	0.013	0.008174	-		95454	0	95454	46	Z-score	FALSE
rs7130652	chr11:71984398	G/T	rs7130652	chr11:71984398	G/T	1	1	0	LDL cholesterol	GLGC	20686565	2010	Mixed	NHLBI GRASP Catalog (version 2)							0.008174			140059					FALSE
rs17180489	chr14:72885471	C/G	rs17180489	chr14:72885471	C/G	1	1	0	Free cholesterol in small VLDL	Kettunen J	27005778	2016	European	Kettunen J	C	C/G	0.1006		-0.05965	0.02229	0.008191			19268			11		FALSE
rs17180489	chr14:72885471	C/G	rs17180489	chr14:72885471	C/G	1	1	0	Triglycerides in small VLDL	Kettunen J	27005778	2016	European	Kettunen J	C	C/G	0.1006		-0.05962	0.02228	0.008223			19268			11		FALSE
rs17362588	chr2:179721046	A/G	rs17362588	chr2:179721046	A/G	1	1	0	Isovalerate	Shin S	24816252	2014	European	Shin S	A	A/G	0.1189		0.0136	0.0051	0.008232			6735			2		FALSE
rs2224202	chr6:102053814	G/A	rs2224202	chr6:102053814	G/A	1	1	0	2-palmitoylglycerophosphocholine*	Shin S	24816252	2014	European	Shin S	G	G/A	0.8208		-0.0091	0.0034	0.008246			7261			2		FALSE
rs73043051	chr3:18883863	C/T	rs7430675	chr3:18875039	T/C	0.979	0.995	1	Glutamine	Shin S	24816252	2014	European	Shin S	T	T/C	0.2688		0.0052	0.002	0.008247			1768			1		FALSE
rs1997571	chr7:116198621	A/G	rs1997571	chr7:116198621	A/G	1	1	0	ApoB	Kettunen J	27005778	2016	European	Kettunen J	A	A/G	0.5712		-0.02728	0.01018	0.008275			20687			12		FALSE
rs12906962	chr15:95312071	C/T	rs12906962	chr15:95312071	C/T	1	1	0	Salmonella induced pyroptosis	Ko	22837397	2012	Unspecified	NHLBI GRASP Catalog (version 2)							0.00835			120					FALSE
rs7130652	chr11:71984398	G/T	rs7130652	chr11:71984398	G/T	1	1	0	Gamma-glutamylisoleucine*	Shin S	24816252	2014	European	Shin S	G	G/T	0.9659		0.0527	0.02	0.008381			1019			1		FALSE
rs2224202	chr6:102053814	G/A	rs2224202	chr6:102053814	G/A	1	1	0	Free cholesterol	Kettunen J	27005778	2016	European	Kettunen J	G	G/A	0.7948		0.03997	0.01506	0.008416			13496			10		FALSE
rs151283	chr5:122446619	A/C	rs426500	chr5:122467316	T/C	0.81	0.914	1	Acute lung injury following major trauma	Christie	22295056	2012	European	NHLBI GRASP Catalog (version 2)							0.00866			3361					FALSE
rs7072737	chr10:102556175	A/G	rs7072737	chr10:102556175	A/G	1	1	0	HDL	GLGC	24097068	2013	European	GLGC	A	A/G	0.1029	0.1029	-0.0177	0.0056	0.00869	-		187095	0	187095	60	IVNT	FALSE
rs17180489	chr14:72885471	C/G	rs17180489	chr14:72885471	C/G	1	1	0	Total cholesterol in large HDL	Kettunen J	27005778	2016	European	Kettunen J	C	C/G	0.1006		0.0591	0.0223	0.008692			19268			11		FALSE
rs34310778	chr3:74783408	C/T	rs7628275	chr3:74783718	G/T	1	1	1	Major depressive disorder	McMahon FJ	20081856	2010	European	NHLBI GRASP Catalog (version 2)							0.008722			20431					FALSE
rs272564	chr1:45012273	C/A	rs272564	chr1:45012273	C/A	1	1	0	2-hydroxybutyrate (AHB)	Shin S	24816252	2014	European	Shin S	C	C/A	0.2848		-0.009	0.0034	0.008765			7366			2		FALSE
rs7072737	chr10:102556175	A/G	rs7072737	chr10:102556175	A/G	1	1	0	Weight in males	GIANT	23754948	2013	European	GIANT	A	A/G	0.125	0.125	0.027	0.01	0.0088	+		58308	0	58308	46	IVNT	FALSE
rs2224202	chr6:102053814	G/A	rs2224202	chr6:102053814	G/A	1	1	0	4-androsten-3beta;17beta-diol disulfate 1*	Shin S	24816252	2014	European	Shin S	G	G/A	0.8215		0.0211	0.0081	0.008925			7355			2		FALSE
rs17180489	chr14:72885471	C/G	rs17180489	chr14:72885471	C/G	1	1	0	Phospholipids in medium VLDL	Kettunen J	27005778	2016	European	Kettunen J	C	C/G	0.1007		-0.05922	0.02244	0.008941			18956			11		FALSE
rs7072737	chr10:102556175	A/G	rs7072737	chr10:102556175	A/G	1	1	0	Body mass index BMI	Speliotes EK	20935630	2010	European	NHLBI GRASP Catalog (version 2)							0.00897			249796					FALSE
rs4836027	chr5:121866990	C/T	rs6595376	chr5:121868933	T/A	0.991	0.996	1	Neuroticism	GPC	21173776	2010	European	GPC	T	T/A		0.342	0.2667	0.1022	0.009043	+		17375	0	17375	10		FALSE
rs34310778	chr3:74783408	C/T	rs7635639	chr3:74783359	A/G	1	1	1	Scyllo-inositol	Shin S	24816252	2014	European	Shin S	A	A/G	0.4547		0.0108	0.0042	0.009067			6119			2		FALSE
rs4836027	chr5:121866990	C/T	rs4836027	chr5:121866990	C/T	1	1	0	Rheumatoid arthritis	Okada Y	24390342	2014	Asian	Okada Y	C	C/T			-0.06766	0.02613	0.0091	-		22515	4873	17642	4	log(OR)	FALSE
rs7072737	chr10:102556175	A/G	rs7072737	chr10:102556175	A/G	1	1	0	Standardized difference in height between age 14 years and adult in females	EGGC	23449627	2013	European	EGGC	A	A/G			0.09233	0.03541	0.009172	+		4946	0	4946	5	SDS	FALSE
rs61765646	chr1:72723211	A/T	rs61765646	chr1:72723211	A/T	1	1	0	Free cholesterol in small VLDL	Kettunen J	27005778	2016	European	Kettunen J	A	A/T	0.1619		-0.03504	0.0133	0.009235			21557			12		FALSE
rs17180489	chr14:72885471	C/G	rs17180489	chr14:72885471	C/G	1	1	0	Cystatin C in serum	CKD-Gen	20383146	2010	European	NHLBI GRASP Catalog (version 2)							0.0093			90075					FALSE
rs1997571	chr7:116198621	A/G	rs1997571	chr7:116198621	A/G	1	1	0	Total lipids in large LDL	Kettunen J	27005778	2016	European	Kettunen J	A	A/G	0.565		-0.02746	0.01039	0.009332			19268			11		FALSE
rs2158712	chr7:26582733	A/T	rs2158712	chr7:26582733	A/T	1	1	0	Hip circumference in females	GIANT	25673412	2015	Mixed	GIANT	A	A/T	0.475	0.475	0.014	0.0054	0.0095	+		88087	0	88087	101	IVNT	FALSE
rs61765646	chr1:72723211	A/T	rs61765646	chr1:72723211	A/T	1	1	0	Free cholesterol in very large HDL	Kettunen J	27005778	2016	European	Kettunen J	A	A/T	0.1619		0.03458	0.01333	0.009583			21540			12		FALSE
rs17362588	chr2:179721046	A/G	rs17362588	chr2:179721046	A/G	1	1	0	3-carboxy-4-methyl-5-propyl-2-furanpropanoate (CMPF)	Shin S	24816252	2014	European	Shin S	A	A/G	0.0988		-0.0344	0.0133	0.009653			7363			2		FALSE
rs1997571	chr7:116198621	A/G	rs1997571	chr7:116198621	A/G	1	1	0	Total fatty acids	Kettunen J	27005778	2016	European	Kettunen J	A	A/G	0.5574		-0.03227	0.01242	0.009663			13503			10		FALSE
rs3757868	chr7:100482720	A/G	rs3757868	chr7:100482720	A/G	1	1	0	Crohns disease	IBDGC	23128233	2012	European	IBDGC	A	A/G					0.0097			14342	6299	8043	7	log(OR)	FALSE
rs3757868	chr7:100482720	A/G	rs3757868	chr7:100482720	A/G	1	1	0	LDL	GLGC	24097068	2013	European	GLGC	A	A/G	0.1953	0.1953	0.0172	0.0069	0.009703	+		89888	0	89888	60	IVNT	FALSE
rs17180489	chr14:72885471	C/G	rs17180489	chr14:72885471	C/G	1	1	0	Total lipids in very large HDL	Kettunen J	27005778	2016	European	Kettunen J	C	C/G	0.1006		0.05782	0.02228	0.009758			19268			11		FALSE
rs11589125	chr1:31894396	C/T	rs11578034	chr1:31842153	C/T	0.78	0.977	1	4-methyl-2-oxopentanoate	Shin S	24816252	2014	European	Shin S	C	C/T	0.9602		0.0137	0.0053	0.009858			7329			2		FALSE
rs17180489	chr14:72885471	C/G	rs17180489	chr14:72885471	C/G	1	1	0	1-arachidonoylglycerophosphocholine*	Shin S	24816252	2014	European	Shin S	C	C/G	0.012		0.049	0.019	0.00991			5451			1		FALSE
rs17180489	chr14:72885471	C/G	rs17180489	chr14:72885471	C/G	1	1	0	Cholesterol esters in very large HDL	Kettunen J	27005778	2016	European	Kettunen J	C	C/G	0.1006		0.05767	0.0223	0.009917			19268			11		FALSE
rs272564	chr1:45012273	C/A	rs272564	chr1:45012273	C/A	1	1	0	Phenylacetylglutamine	Shin S	24816252	2014	European	Shin S	C	C/A	0.2849		0.0135	0.0052	0.009939			7364			2		FALSE
rs61928421	chr12:116227249	C/T	rs11067773	chr12:116228495	T/C	0.813	0.986	1	Advanced age related macular degeneration	Fritsche L	23455636	2013	Mixed	NHLBI GRASP Catalog (version 2)							0.01			77255					FALSE
rs61928421	chr12:116227249	C/T	rs11067773	chr12:116228495	T/C	0.813	0.986	1	Age-related macular degeneration	Fritsche L	23455636	2013	Mixed	Fritsche L	T	T/C					0.01	-		59373	7648	51725	15	log(OR)	FALSE
rs2158712	chr7:26582733	A/T	rs2158712	chr7:26582733	A/T	1	1	0	log(eGFR creatinine)	CKD-Gen	20383146	2010	European	CKD-Gen	A	A/T	0.475	0.475			0.01	+		67093	0	67093	20	ml/min/1.73m2	FALSE
rs17362588	chr2:179721046	A/G	rs17362588	chr2:179721046	A/G	1	1	0	PR duration	HRgene Consortium	23583979	2013	Mixed	NHLBI GRASP Catalog (version 2)							0.01			181178					FALSE
rs12986417	chr19:30109533	A/G	rs12986417	chr19:30109533	A/G	1	1	0	Arabinose	Shin S	24816252	2014	European	Shin S	A	A/G	0.3319		-0.0095	0.0037	0.01002			5502			2		FALSE
rs180238	chr7:93550447	T/C	rs180238	chr7:93550447	T/C	1	1	0	log(AUCins)	MAGIC	24699409	2014	European	MAGIC	T	T/C		0.336	0.067	0.026	0.01002	+		4324	0	4324	7	Z-score	FALSE
rs3757868	chr7:100482720	A/G	rs3757868	chr7:100482720	A/G	1	1	0	Acetylphosphate	Shin S	24816252	2014	European	Shin S	A	A/G	0.173		-0.0044	0.0017	0.01006			7345			2		FALSE
rs1997571	chr7:116198621	A/G	rs1997571	chr7:116198621	A/G	1	1	0	Concentration of large LDL particles	Kettunen J	27005778	2016	European	Kettunen J	A	A/G	0.565		-0.02718	0.01039	0.01006			19268			11		FALSE
rs2158712	chr7:26582733	A/T	rs995992	chr7:26576920	C/T	0.837	1	1	HDL cholesterol	Kathiresan S	19060906	2008	European	NHLBI GRASP Catalog (version 2)							0.01011			40463					FALSE
rs180238	chr7:93550447	T/C	rs180238	chr7:93550447	T/C	1	1	0	Total cholesterol	Barber M	20339536	2010	European	NHLBI GRASP Catalog (version 2)							0.01026			3928					FALSE
rs11589125	chr1:31894396	C/T	rs11578034	chr1:31842153	C/T	0.78	0.977	1	Stearate (18:0)	Shin S	24816252	2014	European	Shin S	C	C/T	0.9606		-0.0122	0.0048	0.01034			7355			2		FALSE
rs151283	chr5:122446619	A/C	rs151283	chr5:122446619	A/C	1	1	0	3-dehydrocarnitine*	Shin S	24816252	2014	European	Shin S	A	A/C	0.2861		0.0065	0.0025	0.01042			7361			2		FALSE
rs3757868	chr7:100482720	A/G	rs3757868	chr7:100482720	A/G	1	1	0	Cholesterol esters in large LDL	Kettunen J	27005778	2016	European	Kettunen J	A	A/G	0.2065		0.03308	0.01271	0.01044			19271			11		FALSE
rs17180489	chr14:72885471	C/G	rs17180489	chr14:72885471	C/G	1	1	0	Total cholesterol in medium VLDL	Kettunen J	27005778	2016	European	Kettunen J	C	C/G	0.1006		-0.0576	0.02229	0.01048			19268			11		FALSE
rs2224202	chr6:102053814	G/A	rs2224202	chr6:102053814	G/A	1	1	0	Stearoylcarnitine	Shin S	24816252	2014	European	Shin S	G	G/A	0.8225		-0.0107	0.0042	0.01053			6768			2		FALSE
rs17180489	chr14:72885471	C/G	rs17180489	chr14:72885471	C/G	1	1	0	Total cholesterol in very large HDL	Kettunen J	27005778	2016	European	Kettunen J	C	C/G	0.1006		0.05701	0.02229	0.01066			19268			11		FALSE
rs4836027	chr5:121866990	C/T	rs4836027	chr5:121866990	C/T	1	1	0	Myocardial infarction	CARDIoGRAMplusC4D	26343387	2015	Mixed	CARDIoGRAMplusC4D	C	C/T	0.3359	0.3359	-0.02827	0.01108	0.0107	-	0.990064	167181	43677	123504	48	log(OR)	FALSE
rs1997571	chr7:116198621	A/G	rs1997571	chr7:116198621	A/G	1	1	0	Free cholesterol in large LDL	Kettunen J	27005778	2016	European	Kettunen J	A	A/G	0.5708		-0.02581	0.009967	0.01071			21550			12		FALSE
rs1997571	chr7:116198621	A/G	rs11773845	chr7:116191301	A/C	1	1	1	Childhood BMI	EGGC	26604143	2016	European	EGGC	A	A/C			-0.0213	0.0083	0.01083	-		30117	0	30117	20	SDS	FALSE
rs1899492	chr2:60000304	T/C	rs1899491	chr2:60000394	T/G	1	1	1	Triglycerides	Kathiresan S	19060906	2008	European	NHLBI GRASP Catalog (version 2)							0.01084			40463					FALSE
rs17180489	chr14:72885471	C/G	rs17180489	chr14:72885471	C/G	1	1	0	Total lipids in small LDL	Kettunen J	27005778	2016	European	Kettunen J	C	C/G	0.1006		-0.05769	0.02228	0.01085			19268			11		FALSE
rs12974440	chr19:5894386	A/G	rs12974440	chr19:5894386	A/G	1	1	0	3-methyl-2-oxobutyrate	Shin S	24816252	2014	European	Shin S	A	A/G	0.0768		-0.0103	0.0041	0.01086			7203			2		FALSE
rs73043051	chr3:18883863	C/T	rs7430675	chr3:18875039	T/C	0.979	0.995	1	HbA1C	MAGIC	20858683	2010	European	MAGIC	T	T/C		0.202	0.0106	0.0042	0.01094	+		46368	0	46368	23	%	FALSE
rs12906962	chr15:95312071	C/T	rs12906962	chr15:95312071	C/T	1	1	0	BMI tails	GIANT	23563607	2013	European	GIANT	C	C/T	0.333	0.333	0.074	0.029	0.011	+		15129	7497	7631	51	log(OR)	FALSE
rs7072737	chr10:102556175	A/G	rs7072737	chr10:102556175	A/G	1	1	0	Obesity class 1	GIANT	23563607	2013	European	GIANT	A	A/G	0.125	0.125	0.053	0.021	0.011	+		91567	30329	61238	51	log(OR)	FALSE
rs7072737	chr10:102556175	A/G	rs7072737	chr10:102556175	A/G	1	1	0	Obesity class 2	GIANT	23563607	2013	European	GIANT	A	A/G	0.125	0.125	0.086	0.034	0.011	+		51633	7811	43822	51	log(OR)	FALSE
rs6488162	chr12:33593127	C/T	rs6488162	chr12:33593127	C/T	1	1	0	Waist hip ratio tails	GIANT	23563607	2013	European	GIANT	C	C/T	0.491	0.491	0.078	0.031	0.011	+		10034	4671	5363	51	log(OR)	FALSE
rs180238	chr7:93550447	T/C	rs180238	chr7:93550447	T/C	1	1	0	log(ISI)	MAGIC	24699409	2014	European	MAGIC	T	T/C		0.336			0.01106			4769	0	4769	7	Z-score	FALSE
rs17180489	chr14:72885471	C/G	rs17180489	chr14:72885471	C/G	1	1	0	Cyclo(leu-pro)	Shin S	24816252	2014	European	Shin S	C	C/G	0.012		0.094	0.037	0.01107			3769			1		FALSE
rs35596070	chr2:179759692	A/C	rs35596070	chr2:179759692	A/C	1	1	0	Acetoacetate	Kettunen J	27005778	2016	European	Kettunen J	A	A/C	0.1116		-0.04281	0.01676	0.01108			19257			11		FALSE
rs3757868	chr7:100482720	A/G	rs3757868	chr7:100482720	A/G	1	1	0	Free cholesterol in medium VLDL	Kettunen J	27005778	2016	European	Kettunen J	A	A/G	0.2056		0.0313	0.01221	0.01112			21238			12		FALSE
rs2224202	chr6:102053814	G/A	rs2224202	chr6:102053814	G/A	1	1	0	Total cholesterol in LDL	Kettunen J	27005778	2016	European	Kettunen J	G	G/A	0.7999		0.03112	0.01207	0.01117			21558			12		FALSE
rs61928421	chr12:116227249	C/T	rs12424322	chr12:116250096	G/A	0.755	0.944	1	Neuroblastoma	COG	21124317	2011	European	COG	G	G/A					0.01119			4881	1627	3254	1	log(OR)	FALSE
rs61928421	chr12:116227249	C/T	rs12424322	chr12:116250096	G/A	0.755	0.944	1	Neuroblastoma brain cancer	COG	21124317	2011	European	NHLBI GRASP Catalog (version 2)							0.01119			8348					FALSE
rs17362588	chr2:179721046	A/G	rs17362588	chr2:179721046	A/G	1	1	0	VLDL diameter	Kettunen J	27005778	2016	European	Kettunen J	A	A/G	0.0788		-0.04854	0.01897	0.01125			19270			11		FALSE
rs73043051	chr3:18883863	C/T	rs7430675	chr3:18875039	T/C	0.979	0.995	1	LDL	GLGC	24097068	2013	European	GLGC	T	T/C	0.2441	0.2441	0.0139	0.0061	0.01132	+		89888	0	89888	60	IVNT	FALSE
rs3757868	chr7:100482720	A/G	rs3757868	chr7:100482720	A/G	1	1	0	Free cholesterol in large LDL	Kettunen J	27005778	2016	European	Kettunen J	A	A/G	0.2055		0.03114	0.01212	0.01136			21553			12		FALSE
rs17180489	chr14:72885471	C/G	rs17180489	chr14:72885471	C/G	1	1	0	Phospholipids in very large HDL	Kettunen J	27005778	2016	European	Kettunen J	C	C/G	0.1006		0.05683	0.0223	0.01139			19268			11		FALSE
rs11589125	chr1:31894396	C/T	rs11578034	chr1:31842153	C/T	0.78	0.977	1	log(AUCins/AUCglu)	MAGIC	24699409	2014	European	MAGIC	C	C/T		0.044	-0.14	0.054	0.01141	-		4213	0	4213	7	Z-score	FALSE
rs11589125	chr1:31894396	C/T	rs11578034	chr1:31842153	C/T	0.78	0.977	1	Urate	Shin S	24816252	2014	European	Shin S	C	C/T	0.9607		0.01	0.0039	0.01142			7371			2		FALSE
rs17180489	chr14:72885471	C/G	rs17180489	chr14:72885471	C/G	1	1	0	1-palmitoleoylglycerophosphocholine*	Shin S	24816252	2014	European	Shin S	C	C/G	0.012		0.053	0.021	0.01161			5597			1		FALSE
rs1997571	chr7:116198621	A/G	rs11773845	chr7:116191301	A/C	1	1	1	Coronary artery disease	CARDIoGRAM	21378990	2011	European	CARDIoGRAM	A	A/C	0.594	0.406	0.03563	0.01413	0.01171	+	0.143868	82245	20871	61374	14	log(OR)	FALSE
rs2224202	chr6:102053814	G/A	rs2224202	chr6:102053814	G/A	1	1	0	M.LDL.C	Kettunen J	27005778	2016	European	Kettunen J	G	G/A	0.7999		0.03089	0.01208	0.01181			21558			12		FALSE
rs3757868	chr7:100482720	A/G	rs3757868	chr7:100482720	A/G	1	1	0	LDL	GLGC	20686565	2010	Mixed	GLGC	A	A/G			0.0171	0.007	0.01196	+		95454	0	95454	46	Z-score	FALSE
rs3757868	chr7:100482720	A/G	rs3757868	chr7:100482720	A/G	1	1	0	LDL cholesterol	GLGC	20686565	2010	Mixed	NHLBI GRASP Catalog (version 2)							0.01196			140059					FALSE
rs272564	chr1:45012273	C/A	rs272564	chr1:45012273	C/A	1	1	0	3-(3-hydroxyphenyl)propionate	Shin S	24816252	2014	European	Shin S	C	C/A	0.2882		-0.0288	0.0115	0.01197			1098			2		FALSE
rs3757868	chr7:100482720	A/G	rs3757868	chr7:100482720	A/G	1	1	0	Cholesterol esters in medium LDL	Kettunen J	27005778	2016	European	Kettunen J	A	A/G	0.2065		0.03246	0.01271	0.012			19271			11		FALSE
rs151283	chr5:122446619	A/C	rs151283	chr5:122446619	A/C	1	1	0	Chronic kidney disease	CKD-Gen	20383146	2010	European	CKD-Gen	A	A/C	0.242	0.242			0.012	+		62237	5783	56454	19	log(OR)	FALSE
rs1997571	chr7:116198621	A/G	rs11773845	chr7:116191301	A/C	1	1	1	Height variability	GIANT	22982992	2012	European	GIANT	A	A/C	0.572	0.428	-0.014	0.0057	0.012	-		129200	0	129200	38	Z-score2	FALSE
rs17362588	chr2:179721046	A/G	rs17362588	chr2:179721046	A/G	1	1	0	Pro-hydroxy-pro	Shin S	24816252	2014	European	Shin S	A	A/G	0.1034		0.0117	0.0046	0.01202			7344			2		FALSE
rs151283	chr5:122446619	A/C	rs151283	chr5:122446619	A/C	1	1	0	Glycocholate	Shin S	24816252	2014	European	Shin S	A	A/C	0.2879		0.0158	0.0063	0.01223			5624			2		FALSE
rs6488162	chr12:33593127	C/T	rs6488162	chr12:33593127	C/T	1	1	0	Estrone 3-sulfate	Shin S	24816252	2014	European	Shin S	C	C/T	0.6356		0.053	0.0212	0.01231			257			1		FALSE
rs151283	chr5:122446619	A/C	rs151283	chr5:122446619	A/C	1	1	0	Beta-hydroxyisovalerate	Shin S	24816252	2014	European	Shin S	A	A/C	0.2874		0.0067	0.0027	0.01235			6864			2		FALSE
rs17180489	chr14:72885471	C/G	rs17180489	chr14:72885471	C/G	1	1	0	Cholesterol esters in medium VLDL	Kettunen J	27005778	2016	European	Kettunen J	C	C/G	0.1006		-0.05654	0.0223	0.01236			19268			11		FALSE
rs272564	chr1:45012273	C/A	rs272564	chr1:45012273	C/A	1	1	0	Acetylcarnitine	Shin S	24816252	2014	European	Shin S	C	C/A	0.2847		-0.0065	0.0026	0.01238			7356			2		FALSE
rs3757868	chr7:100482720	A/G	rs3757868	chr7:100482720	A/G	1	1	0	Total lipids in large LDL	Kettunen J	27005778	2016	European	Kettunen J	A	A/G	0.2065		0.03232	0.01271	0.01239			19271			11		FALSE
rs17180489	chr14:72885471	C/G	rs17180489	chr14:72885471	C/G	1	1	0	Total lipids in medium LDL	Kettunen J	27005778	2016	European	Kettunen J	C	C/G	0.1006		-0.05659	0.02229	0.01252			19268			11		FALSE
rs17168815	chr7:136624621	G/T	rs17168815	chr7:136624621	G/T	1	1	0	4-androsten-3beta;17beta-diol disulfate 1*	Shin S	24816252	2014	European	Shin S	G	G/T	0.8632		-0.0245	0.0098	0.0126			7355			2		FALSE
rs7130652	chr11:71984398	G/T	rs2508865	chr11:71995656	T/G	0.904	1	1	Diastolic blood pressure DBP	ICBP	21909115	2011	European	NHLBI GRASP Catalog (version 2)							0.0126			203056					FALSE
rs17180489	chr14:72885471	C/G	rs17180489	chr14:72885471	C/G	1	1	0	Phospholipids in medium LDL	Kettunen J	27005778	2016	European	Kettunen J	C	C/G	0.1006		-0.05649	0.0223	0.01266			19268			11		FALSE
rs12986417	chr19:30109533	A/G	rs12986417	chr19:30109533	A/G	1	1	0	5alpha-androstan-3beta;17beta-diol disulfate	Shin S	24816252	2014	European	Shin S	A	A/G	0.336		-0.018	0.0072	0.01268			6934			2		FALSE
rs1899492	chr2:60000304	T/C	rs2192512	chr2:60000720	C/T	0.992	1	1	Transmission distortion	Meyer	22377632	2012	European	NHLBI GRASP Catalog (version 2)							0.01269			4728					FALSE
rs17362588	chr2:179721046	A/G	rs17362588	chr2:179721046	A/G	1	1	0	Years of educational attainment	SSGAC	27225129	2016	European	SSGAC	A	A/G	0.097	0.097	-0.011	0.004	0.01276	-		328917	0	328917	64	years	FALSE
rs3757868	chr7:100482720	A/G	rs3757868	chr7:100482720	A/G	1	1	0	HDL	GLGC	24097068	2013	European	GLGC	A	A/G	0.1953	0.1953	0.0158	0.0065	0.01283	+		94311	0	94311	60	IVNT	FALSE
rs11589125	chr1:31894396	C/T	rs11578034	chr1:31842153	C/T	0.78	0.977	1	Cysteine-glutathione disulfide	Shin S	24816252	2014	European	Shin S	C	C/T	0.9574		-0.0379	0.0152	0.01286			1982			2		FALSE
rs34310778	chr3:74783408	C/T	rs7635639	chr3:74783359	A/G	1	1	1	log(Urinary albumin creatinine ratio)	CKD-Gen	26631737	2016	European	CKD-Gen	A	A/G	0.381	0.381	0.015	0.0061	0.013	+		54449	0	54449	20	mg/g	FALSE
rs151283	chr5:122446619	A/C	rs151283	chr5:122446619	A/C	1	1	0	Serum creatinine	CKD-Gen	20383146	2010	European	NHLBI GRASP Catalog (version 2)							0.013			90075					FALSE
rs6488162	chr12:33593127	C/T	rs6488162	chr12:33593127	C/T	1	1	0	Waist hip ratio	Heid IM	20935629	2010	European	NHLBI GRASP Catalog (version 2)							0.013			190803					FALSE
rs151283	chr5:122446619	A/C	rs151283	chr5:122446619	A/C	1	1	0	Waist hip ratio adjusted for BMI in females less than or equal to 50 years of age	GIANT	26426971	2015	European	GIANT	A	A/C	0.24	0.24	0.023	0.0091	0.013	+		33507	0	33507	114	IVNT	FALSE
rs17180489	chr14:72885471	C/G	rs17180489	chr14:72885471	C/G	1	1	0	Concentration of medium LDL particles	Kettunen J	27005778	2016	European	Kettunen J	C	C/G	0.1006		-0.05624	0.02229	0.01306			19268			11		FALSE
rs2158712	chr7:26582733	A/T	rs2158712	chr7:26582733	A/T	1	1	0	N1-methyladenosine	Shin S	24816252	2014	European	Shin S	A	A/T	0.5017		0.003	0.0012	0.01307			7365			2		FALSE
rs4963772	chr12:24758480	A/G	rs17287293	chr12:24770878	G/A	0.985	0.992	1	1-stearoylglycerophosphoinositol	Shin S	24816252	2014	European	Shin S	G	G/A	0.1501		-0.0111	0.0045	0.01309			7251			2		FALSE
rs151283	chr5:122446619	A/C	rs151283	chr5:122446619	A/C	1	1	0	HDL cholesterol	Kathiresan S	19060906	2008	European	NHLBI GRASP Catalog (version 2)							0.01318			40463					FALSE
rs4963772	chr12:24758480	A/G	rs17287293	chr12:24770878	G/A	0.985	0.992	1	1-palmitoylglycerophosphoinositol*	Shin S	24816252	2014	European	Shin S	G	G/A	0.1512		-0.0127	0.0051	0.01322			5979			2		FALSE
rs272564	chr1:45012273	C/A	rs272564	chr1:45012273	C/A	1	1	0	Extraversion	GPC	21173776	2010	European	GPC	C	C/A		0.283	0.2363	0.0954	0.01327	+		17375	0	17375	10		FALSE
rs3757868	chr7:100482720	A/G	rs3757868	chr7:100482720	A/G	1	1	0	Total cholesterol in IDL	Kettunen J	27005778	2016	European	Kettunen J	A	A/G	0.2065		0.03194	0.01272	0.01331			19271			11		FALSE
rs17362588	chr2:179721046	A/G	rs17362588	chr2:179721046	A/G	1	1	0	4-androsten-3beta;17beta-diol disulfate 1*	Shin S	24816252	2014	European	Shin S	A	A/G	0.1029		0.0269	0.0109	0.01339			7355			2		FALSE
rs11589125	chr1:31894396	C/T	rs11578034	chr1:31842153	C/T	0.78	0.977	1	log(AUCins)	MAGIC	24699409	2014	European	MAGIC	C	C/T		0.044	-0.13	0.053	0.01341	-		4324	0	4324	7	Z-score	FALSE
rs17362588	chr2:179721046	A/G	rs17362588	chr2:179721046	A/G	1	1	0	Years of educational attainment in females	SSGAC	27225129	2016	European	SSGAC	A	A/G	0.097	0.097	-0.014	0.006	0.01341	-		181443	0	181443	62	years	FALSE
rs12986417	chr19:30109533	A/G	rs12986417	chr19:30109533	A/G	1	1	0	Citrate	Kettunen J	27005778	2016	European	Kettunen J	A	A/G	0.3496		-0.02464	0.009965	0.01343			24766			14		FALSE
rs1997571	chr7:116198621	A/G	rs3807989	chr7:116186241	G/A	0.988	1	1	Maternal transmission distortion	Meyer	22377632	2012	European	NHLBI GRASP Catalog (version 2)							0.01345			4728					FALSE
rs4836027	chr5:121866990	C/T	rs6595376	chr5:121868933	T/A	0.991	0.996	1	Decanoylcarnitine	Shin S	24816252	2014	European	Shin S	T	T/A	0.3175		-0.0102	0.0041	0.01352			7320			2		FALSE
rs7072737	chr10:102556175	A/G	rs7072737	chr10:102556175	A/G	1	1	0	Levulinate (4-oxovalerate)	Shin S	24816252	2014	European	Shin S	A	A/G	0.1118		-0.0072	0.0029	0.01353			6535			2		FALSE
rs73043051	chr3:18883863	C/T	rs7430675	chr3:18875039	T/C	0.979	0.995	1	Total cholesterol	GLGC	20686565	2010	Mixed	GLGC	T	T/C			0.0137	0.006	0.01353	+		100184	0	100184	46	Z-score	FALSE
rs4836027	chr5:121866990	C/T	rs6595376	chr5:121868933	T/A	0.991	0.996	1	3-hydroxybutyrate (BHBA)	Shin S	24816252	2014	European	Shin S	T	T/A	0.3173		-0.0181	0.0073	0.0136			7371			2		FALSE
rs12906962	chr15:95312071	C/T	rs12906962	chr15:95312071	C/T	1	1	0	Waist circumference	GIANT	23754948	2013	European	GIANT	C	C/T	0.3333	0.3333	0.0142	0.005755	0.01362	+		85606	0	85606	46	IVNT	FALSE
rs17180489	chr14:72885471	C/G	rs17180489	chr14:72885471	C/G	1	1	0	Succinylcarnitine	Shin S	24816252	2014	European	Shin S	C	C/G	0.012		-0.037	0.015	0.01364			5018			1		FALSE
rs17180489	chr14:72885471	C/G	rs17180489	chr14:72885471	C/G	1	1	0	Total lipids in small HDL	Kettunen J	27005778	2016	European	Kettunen J	C	C/G	0.1006		-0.05525	0.02228	0.01367			19268			11		FALSE
rs73043051	chr3:18883863	C/T	rs7430675	chr3:18875039	T/C	0.979	0.995	1	LDL	GLGC	20686565	2010	Mixed	GLGC	T	T/C			0.0141	0.0062	0.0137	+		95454	0	95454	46	Z-score	FALSE
rs73043051	chr3:18883863	C/T	rs7430675	chr3:18875039	T/C	0.979	0.995	1	LDL cholesterol	GLGC	20686565	2010	Mixed	NHLBI GRASP Catalog (version 2)							0.0137			140059					FALSE
rs2158712	chr7:26582733	A/T	rs2158712	chr7:26582733	A/T	1	1	0	Creatine	Shin S	24816252	2014	European	Shin S	A	A/T	0.5027		0.0091	0.0037	0.01372			7373			2		FALSE
rs61928421	chr12:116227249	C/T	rs11067773	chr12:116228495	T/C	0.813	0.986	1	Lysine	Shin S	24816252	2014	European	Shin S	T	T/C	0.9243		0.0067	0.0027	0.01375			7363			2		FALSE
rs180238	chr7:93550447	T/C	rs180238	chr7:93550447	T/C	1	1	0	Heme*	Shin S	24816252	2014	European	Shin S	T	T/C	0.6549		-0.0121	0.0049	0.01386			5955			2		FALSE
rs7130652	chr11:71984398	G/T	rs7130652	chr11:71984398	G/T	1	1	0	Alanine	Kettunen J	27005778	2016	European	Kettunen J	G	G/T	0.9083		-0.03948	0.01604	0.01387			24793			14		FALSE
rs151283	chr5:122446619	A/C	rs151283	chr5:122446619	A/C	1	1	0	Crythrose	Shin S	24816252	2014	European	Shin S	A	A/C	0.2866		0.0093	0.0038	0.01388			6830			2		FALSE
rs6488162	chr12:33593127	C/T	rs6488162	chr12:33593127	C/T	1	1	0	7-methylguanine	Shin S	24816252	2014	European	Shin S	C	C/T	0.602		-0.0136	0.0055	0.01389			1657			1		FALSE
rs17168815	chr7:136624621	G/T	rs17168815	chr7:136624621	G/T	1	1	0	Proline	Shin S	24816252	2014	European	Shin S	G	G/T	0.8633		0.0081	0.0033	0.01394			7367			2		FALSE
rs3757868	chr7:100482720	A/G	rs3757868	chr7:100482720	A/G	1	1	0	Birth weight	EGGC	23202124	2013	European	NHLBI GRASP Catalog (version 2)							0.014			69355					FALSE
rs3757868	chr7:100482720	A/G	rs3757868	chr7:100482720	A/G	1	1	0	Birthweight	EGGC	23202124	2013	European	EGGC	A	A/G			0.026	0.011	0.014	+		26836	0	26836	18	Z-score	FALSE
rs7072737	chr10:102556175	A/G	rs7072737	chr10:102556175	A/G	1	1	0	BMI in males	GIANT	23754948	2013	European	GIANT	A	A/G	0.125	0.125	0.025	0.01	0.014	+		58603	0	58603	46	IVNT	FALSE
rs17362588	chr2:179721046	A/G	rs17362588	chr2:179721046	A/G	1	1	0	Gamma-glutamylglutamate	Shin S	24816252	2014	European	Shin S	A	A/G	0.1183		0.026	0.0106	0.01409			922			2		FALSE
rs1899492	chr2:60000304	T/C	rs1899491	chr2:60000394	T/G	1	1	1	Total cholesterol	GLGC	20686565	2010	Mixed	GLGC	T	T/G			0.0114	0.005	0.01416	+		100184	0	100184	46	Z-score	FALSE
rs17362588	chr2:179721046	A/G	rs17362588	chr2:179721046	A/G	1	1	0	Pentadecanoate (15:0)	Shin S	24816252	2014	European	Shin S	A	A/G	0.0991		-0.0101	0.0041	0.01419			7063			2		FALSE
rs1997571	chr7:116198621	A/G	rs1997571	chr7:116198621	A/G	1	1	0	Esterified cholesterol	Kettunen J	27005778	2016	European	Kettunen J	A	A/G	0.5574		-0.03072	0.01243	0.01424			13494			10		FALSE
rs34310778	chr3:74783408	C/T	rs7635818	chr3:74783476	C/G	1	1	1	Diabetic nephropathy	GoKinD	16775037	2006	European	GoKinD	C	C/G					0.01432			1795	905	890	1	log(OR)	FALSE
rs151283	chr5:122446619	A/C	rs426500	chr5:122467316	T/C	0.81	0.914	1	HDL cholesterol	Barber M	20339536	2010	European	NHLBI GRASP Catalog (version 2)							0.01435			3928					FALSE
rs34310778	chr3:74783408	C/T	rs7635639	chr3:74783359	A/G	1	1	1	N-acetylornithine	Shin S	24816252	2014	European	Shin S	A	A/G	0.4549		0.0102	0.0042	0.01442			7146			2		FALSE
rs17180489	chr14:72885471	C/G	rs17180489	chr14:72885471	C/G	1	1	0	M.LDL.C	Kettunen J	27005778	2016	European	Kettunen J	C	C/G	0.1006		-0.05539	0.02229	0.01443			19268			11		FALSE
rs1997571	chr7:116198621	A/G	rs3807989	chr7:116186241	G/A	0.988	1	1	Paternal transmission distortion	Meyer	22377632	2012	European	NHLBI GRASP Catalog (version 2)							0.01443			4728					FALSE
rs7072737	chr10:102556175	A/G	rs7072737	chr10:102556175	A/G	1	1	0	Total lipids in small HDL	Kettunen J	27005778	2016	European	Kettunen J	A	A/G	0.0759		0.04846	0.0197	0.01446			19270			11		FALSE
rs4836027	chr5:121866990	C/T	rs6595376	chr5:121868933	T/A	0.991	0.996	1	Octanoylcarnitine	Shin S	24816252	2014	European	Shin S	T	T/A	0.3175		-0.01	0.0041	0.01455			7345			2		FALSE
rs7072737	chr10:102556175	A/G	rs7072737	chr10:102556175	A/G	1	1	0	Femoral neck bone mineral density in males	GEFOS	22504420	2012	Mixed	GEFOS	A	A/G	0.125	0.125			0.01457	-		9954	0	9954	13	g/cm2	FALSE
rs151283	chr5:122446619	A/C	rs151283	chr5:122446619	A/C	1	1	0	Erythronate*	Shin S	24816252	2014	European	Shin S	A	A/C	0.2872		0.0044	0.0018	0.01468			7307			2		FALSE
rs3757868	chr7:100482720	A/G	rs3757868	chr7:100482720	A/G	1	1	0	Total lipids in medium LDL	Kettunen J	27005778	2016	European	Kettunen J	A	A/G	0.2065		0.03152	0.01271	0.01471			19271			11		FALSE
rs2158712	chr7:26582733	A/T	rs995992	chr7:26576920	C/T	0.837	1	1	Neuroblastoma	COG	21124317	2011	European	COG	C	C/T					0.01477			4881	1627	3254	1	log(OR)	FALSE
rs2158712	chr7:26582733	A/T	rs995992	chr7:26576920	C/T	0.837	1	1	Neuroblastoma brain cancer	COG	21124317	2011	European	NHLBI GRASP Catalog (version 2)							0.01477			8348					FALSE
rs3757868	chr7:100482720	A/G	rs3757868	chr7:100482720	A/G	1	1	0	Concentration of large LDL particles	Kettunen J	27005778	2016	European	Kettunen J	A	A/G	0.2065		0.03149	0.01272	0.01479			19271			11		FALSE
rs4963772	chr12:24758480	A/G	rs17287293	chr12:24770878	G/A	0.985	0.992	1	DBP	BPExome	27618447	2016	Mixed	BPExome							0.01482			192763	0	192763	51	IVNT	FALSE
rs2158712	chr7:26582733	A/T	rs2158712	chr7:26582733	A/T	1	1	0	Gamma-glutamylleucine	Shin S	24816252	2014	European	Shin S	A	A/T	0.5033		-0.0041	0.0017	0.01484			7354			2		FALSE
rs11589125	chr1:31894396	C/T	rs11578034	chr1:31842153	C/T	0.78	0.977	1	log(CIR)	MAGIC	24699409	2014	European	MAGIC	C	C/T		0.044	-0.12	0.049	0.01492	-		5318	0	5318	7	Z-score	FALSE
rs34310778	chr3:74783408	C/T	rs7635639	chr3:74783359	A/G	1	1	1	BMI in males less than or equal to 50 years of age	GIANT	26426971	2015	European	GIANT	A	A/G	0.41	0.41	0.019	0.0077	0.015	+		37468	0	37468	114	IVNT	FALSE
rs180238	chr7:93550447	T/C	rs180238	chr7:93550447	T/C	1	1	0	Pseudouridine	Shin S	24816252	2014	European	Shin S	T	T/C	0.6562		-0.004	0.0017	0.015			7336			2		FALSE
rs4963772	chr12:24758480	A/G	rs17287293	chr12:24770878	G/A	0.985	0.992	1	Myristoleate (14:1n5)	Shin S	24816252	2014	European	Shin S	G	G/A	0.1499		0.0115	0.0047	0.01504			7355			2		FALSE
rs1899492	chr2:60000304	T/C	rs7585579	chr2:60024857	G/C	0.875	0.979	1	HDL cholesterol	Barber M	20339536	2010	European	NHLBI GRASP Catalog (version 2)							0.01505			3928					FALSE
rs11589125	chr1:31894396	C/T	rs11578034	chr1:31842153	C/T	0.78	0.977	1	Dehydroisoandrosterone sulfate (DHEA-S)	Shin S	24816252	2014	European	Shin S	C	C/T	0.9609		-0.0293	0.0121	0.01515			7346			2		FALSE
rs17168815	chr7:136624621	G/T	rs17168815	chr7:136624621	G/T	1	1	0	Other polyunsaturated fatty acids than 18:2	Kettunen J	27005778	2016	European	Kettunen J	G	G/T	0.8196		0.03898	0.01597	0.01533			13546			10		FALSE
rs7072737	chr10:102556175	A/G	rs7072737	chr10:102556175	A/G	1	1	0	Waist circumference	GIANT	23754948	2013	European	GIANT	A	A/G	0.125	0.125	0.01965	0.008109	0.01536	+		85609	0	85609	46	IVNT	FALSE
rs151283	chr5:122446619	A/C	rs151283	chr5:122446619	A/C	1	1	0	Alzheimers disease	Heinzen EL	20061627	2009	European	NHLBI GRASP Catalog (version 2)							0.01538			699					FALSE
rs1997571	chr7:116198621	A/G	rs1997571	chr7:116198621	A/G	1	1	0	Sphingomyelins	Kettunen J	27005778	2016	European	Kettunen J	A	A/G	0.5574		-0.03016	0.01241	0.01546			13474			10		FALSE
rs3757868	chr7:100482720	A/G	rs3757868	chr7:100482720	A/G	1	1	0	Total cholesterol in large LDL	Kettunen J	27005778	2016	European	Kettunen J	A	A/G	0.2055		0.02978	0.01212	0.01547			21550			12		FALSE
rs6488162	chr12:33593127	C/T	rs6488162	chr12:33593127	C/T	1	1	0	Lactate	Kettunen J	27005778	2016	European	Kettunen J	C	C/T	0.595		0.02276	0.009405	0.01556			24869			14		FALSE
rs1997571	chr7:116198621	A/G	rs1997571	chr7:116198621	A/G	1	1	0	Phospholipids in large LDL	Kettunen J	27005778	2016	European	Kettunen J	A	A/G	0.5708		-0.02445	0.009971	0.01559			21545			12		FALSE
rs73043051	chr3:18883863	C/T	rs7430675	chr3:18875039	T/C	0.979	0.995	1	Tanner stage	EGGC	24770850	2014	European	EGGC	T	T/C			0.03724	0.01531	0.01568	+		9914	0	9914	7		FALSE
rs4836027	chr5:121866990	C/T	rs6595376	chr5:121868933	T/A	0.991	0.996	1	1-linoleoylglycerophosphoethanolamine*	Shin S	24816252	2014	European	Shin S	T	T/A	0.3173		0.0085	0.0035	0.01583			7369			2		FALSE
rs73043051	chr3:18883863	C/T	rs7430675	chr3:18875039	T/C	0.979	0.995	1	Homostachydrine*	Shin S	24816252	2014	European	Shin S	T	T/C	0.2666		0.0197	0.0082	0.01586			1462			1		FALSE
rs7072737	chr10:102556175	A/G	rs7072737	chr10:102556175	A/G	1	1	0	BMI in females less than or equal to 50 years of age	GIANT	26426971	2015	European	GIANT	A	A/G	0.12	0.12	0.024	0.0099	0.016	+		63648	0	63648	114	IVNT	FALSE
rs73043051	chr3:18883863	C/T	rs7430675	chr3:18875039	T/C	0.979	0.995	1	Statin response difference triglycerides	Barber M	20339536	2010	European	Barber M	T	T/C		0.2631			0.01621			3932	0	3932	3	IVNT	FALSE
rs73043051	chr3:18883863	C/T	rs7430675	chr3:18875039	T/C	0.979	0.995	1	Triglycerides change with statins	Barber M	20339536	2010	European	NHLBI GRASP Catalog (version 2)							0.01621			3928					FALSE
rs61765646	chr1:72723211	A/T	rs61765646	chr1:72723211	A/T	1	1	0	Concentration of small VLDL particles	Kettunen J	27005778	2016	European	Kettunen J	A	A/T	0.158		-0.03423	0.01404	0.01624			19271			11		FALSE
rs73043051	chr3:18883863	C/T	rs7430675	chr3:18875039	T/C	0.979	0.995	1	Total cholesterol	GLGC	24097068	2013	European	GLGC	T	T/C	0.2441	0.2441	0.0111	0.006	0.01634	+		94595	0	94595	60	IVNT	FALSE
rs17362588	chr2:179721046	A/G	rs17362588	chr2:179721046	A/G	1	1	0	DBP	ICBP	21909115	2011	European	ICBP	A	A/G					0.0164			69395	0	69395	29	mmHg	FALSE
rs17362588	chr2:179721046	A/G	rs17362588	chr2:179721046	A/G	1	1	0	Diastolic blood pressure DBP	ICBP	21909115	2011	European	NHLBI GRASP Catalog (version 2)							0.0164			203056					FALSE
rs17168815	chr7:136624621	G/T	rs17168815	chr7:136624621	G/T	1	1	0	Threonine	Shin S	24816252	2014	European	Shin S	G	G/T	0.8648		0.0081	0.0034	0.0164			5687			2		FALSE
rs151283	chr5:122446619	A/C	rs151283	chr5:122446619	A/C	1	1	0	Gctadecanedioate	Shin S	24816252	2014	European	Shin S	A	A/C	0.2856		0.0102	0.0042	0.01641			6876			2		FALSE
rs61765646	chr1:72723211	A/T	rs61765646	chr1:72723211	A/T	1	1	0	Triglycerides in very small VLDL	Kettunen J	27005778	2016	European	Kettunen J	A	A/T	0.158		-0.03426	0.01407	0.01641			19271			11		FALSE
rs4963772	chr12:24758480	A/G	rs4963772	chr12:24758480	A/G	1	1	0	Epilepsy	ILAE	25087078	2014	Mixed	ILAE	A	A/G					0.01643	+		34853	8696	26157	12	log(OR)	FALSE
rs3757868	chr7:100482720	A/G	rs3757868	chr7:100482720	A/G	1	1	0	Threitol	Shin S	24816252	2014	European	Shin S	A	A/G	0.173		-0.0111	0.0046	0.01643			6960			2		FALSE
rs1899492	chr2:60000304	T/C	rs1899492	chr2:60000304	T/C	1	1	0	Total cholesterol in medium HDL	Kettunen J	27005778	2016	European	Kettunen J	T	T/C	0.5171		-0.02445	0.0101	0.01646			20980			11		FALSE
rs17168815	chr7:136624621	G/T	rs17168815	chr7:136624621	G/T	1	1	0	Total phosphoglycerides	Kettunen J	27005778	2016	European	Kettunen J	G	G/T	0.8197		0.03851	0.01596	0.01648			13516			10		FALSE
rs17180489	chr14:72885471	C/G	rs17180489	chr14:72885471	C/G	1	1	0	Free cholesterol in medium VLDL	Kettunen J	27005778	2016	European	Kettunen J	C	C/G	0.1007		-0.05425	0.02242	0.01654			18956			11		FALSE
rs34310778	chr3:74783408	C/T	rs7635639	chr3:74783359	A/G	1	1	1	HOMA B	MAGIC	20081858	2010	European	NHLBI GRASP Catalog (version 2)							0.0166			122744					FALSE
rs34310778	chr3:74783408	C/T	rs7635639	chr3:74783359	A/G	1	1	1	log(HOMA-B)	MAGIC	20081858	2010	European	MAGIC	A	A/G		0.405	-0.0078	0.0033	0.0166	-		46186	0	46186	21		FALSE
rs61765646	chr1:72723211	A/T	rs61765646	chr1:72723211	A/T	1	1	0	Total lipids in small VLDL	Kettunen J	27005778	2016	European	Kettunen J	A	A/T	0.158		-0.03409	0.01404	0.0167			19271			11		FALSE
rs2224202	chr6:102053814	G/A	rs2224202	chr6:102053814	G/A	1	1	0	N-acetylthreonine	Shin S	24816252	2014	European	Shin S	G	G/A	0.82		0.0064	0.0027	0.01677			6502			2		FALSE
rs17180489	chr14:72885471	C/G	rs17180489	chr14:72885471	C/G	1	1	0	Phospholipids in large LDL	Kettunen J	27005778	2016	European	Kettunen J	C	C/G	0.1006		-0.05405	0.02231	0.01684			19268			11		FALSE
rs4963772	chr12:24758480	A/G	rs10842383	chr12:24771967	T/C	0.985	0.992	1	Abnormal Involuntary Movement Scale	Aberg K	19875103	2009	Mixed	NHLBI GRASP Catalog (version 2)							0.01685			738					FALSE
rs17180489	chr14:72885471	C/G	rs17180489	chr14:72885471	C/G	1	1	0	Neuroticism	SSGAC	27089181	2016	European	SSGAC	C	C/G	0.1791	0.1791	-0.012	0.005	0.01686	-		170911	0	170911	2	SD	FALSE
rs3757868	chr7:100482720	A/G	rs3757868	chr7:100482720	A/G	1	1	0	Phospholipids in large LDL	Kettunen J	27005778	2016	European	Kettunen J	A	A/G	0.2055		0.02936	0.01213	0.01695			21548			12		FALSE
rs151283	chr5:122446619	A/C	rs151283	chr5:122446619	A/C	1	1	0	Aspartylphenylalanine	Shin S	24816252	2014	European	Shin S	A	A/C	0.2862		0.0138	0.0058	0.01696			3838			2		FALSE
rs4963772	chr12:24758480	A/G	rs17287293	chr12:24770878	G/A	0.985	0.992	1	Biliverdin	Shin S	24816252	2014	European	Shin S	G	G/A	0.148		0.0124	0.0052	0.01698			6252			2		FALSE
rs61928421	chr12:116227249	C/T	rs11067773	chr12:116228495	T/C	0.813	0.986	1	Femoral neck bone mineral density in males	GEFOS	22504420	2012	Mixed	GEFOS	T	T/C	0.8833	0.1167			0.01698	+		9954	0	9954	13	g/cm2	FALSE
rs7072737	chr10:102556175	A/G	rs7072737	chr10:102556175	A/G	1	1	0	Hip circumference in males	GIANT	25673412	2015	Mixed	GIANT	A	A/G	0.125	0.125	0.019	0.0082	0.017	+		95324	0	95324	101	IVNT	FALSE
rs151283	chr5:122446619	A/C	rs151283	chr5:122446619	A/C	1	1	0	log(eGFR creatinine in non diabetics)	CKD-Gen	26831199	2016	European	CKD-Gen	A	A/C	0.241	0.241	-0.0024	0.001	0.017	-		118438	0	118438	45	ml/min/1.73m2	FALSE
rs12906962	chr15:95312071	C/T	rs12906962	chr15:95312071	C/T	1	1	0	Waist circumference in females	GIANT	25673412	2015	Mixed	GIANT	C	C/T	0.3333	0.3333	0.015	0.0061	0.017	+		92316	0	92316	101	IVNT	FALSE
rs2224202	chr6:102053814	G/A	rs2224202	chr6:102053814	G/A	1	1	0	Waist hip ratio	GIANT	25673412	2015	European	GIANT	G	G/A	0.8333	0.1667	-0.013	0.0054	0.017	-		144567	0	144567	101	IVNT	FALSE
rs34310778	chr3:74783408	C/T	rs7635639	chr3:74783359	A/G	1	1	1	Waist hip ratio in males	GIANT	23754948	2013	European	GIANT	A	A/G	0.4083	0.4083	0.018	0.0076	0.017	+		34580	0	34580	46	IVNT	FALSE
rs6488162	chr12:33593127	C/T	rs6488162	chr12:33593127	C/T	1	1	0	Waist hip ratio in males	GIANT	25673412	2015	Mixed	GIANT	C	C/T	0.5	0.5	0.016	0.0066	0.017	+		57109	0	57109	101	IVNT	FALSE
rs151283	chr5:122446619	A/C	rs151283	chr5:122446619	A/C	1	1	0	Caproate (6:0)	Shin S	24816252	2014	European	Shin S	A	A/C	0.2873		0.0043	0.0018	0.01713			7363			2		FALSE
rs1899492	chr2:60000304	T/C	rs1899491	chr2:60000394	T/G	1	1	1	Carnitine	Shin S	24816252	2014	European	Shin S	T	T/G	0.4721		0.0021	0.0009	0.01713			7349			2		FALSE
rs12906962	chr15:95312071	C/T	rs12906962	chr15:95312071	C/T	1	1	0	Waist hip ratio	GIANT	23754948	2013	European	GIANT	C	C/T	0.3333	0.3333	0.01378	0.005787	0.01724	+		77294	0	77294	46	IVNT	FALSE
rs272564	chr1:45012273	C/A	rs272564	chr1:45012273	C/A	1	1	0	Standardized difference in height between age 14 years and adult in females	EGGC	23449627	2013	European	EGGC	C	C/A			-0.05171	0.02172	0.01736	-		4946	0	4946	5	SDS	FALSE
rs3757868	chr7:100482720	A/G	rs3757868	chr7:100482720	A/G	1	1	0	Total cholesterol in small LDL	Kettunen J	27005778	2016	European	Kettunen J	A	A/G	0.2055		0.02917	0.0121	0.01738			21554			12		FALSE
rs12986417	chr19:30109533	A/G	rs12986417	chr19:30109533	A/G	1	1	0	Gamma-glutamylphenylalanine	Shin S	24816252	2014	European	Shin S	A	A/G	0.3309		-0.0042	0.0018	0.01739			7306			2		FALSE
rs3757868	chr7:100482720	A/G	rs3757868	chr7:100482720	A/G	1	1	0	Concentration of medium LDL particles	Kettunen J	27005778	2016	European	Kettunen J	A	A/G	0.2065		0.03071	0.0127	0.01742			19271			11		FALSE
rs35596070	chr2:179759692	A/C	rs35596070	chr2:179759692	A/C	1	1	0	Alanine	Kettunen J	27005778	2016	European	Kettunen J	A	A/C	0.1268		0.03361	0.01415	0.01753			24791			14		FALSE
rs4963772	chr12:24758480	A/G	rs4963772	chr12:24758480	A/G	1	1	0	Total cholesterol in large VLDL	Kettunen J	27005778	2016	European	Kettunen J	A	A/G	0.117		0.037	0.01547	0.0176			21233			12		FALSE
rs4836027	chr5:121866990	C/T	rs6595376	chr5:121868933	T/A	0.991	0.996	1	log(CIR)	MAGIC	24699409	2014	European	MAGIC	T	T/A		0.342	-0.051	0.021	0.01766	-		5318	0	5318	7	Z-score	FALSE
rs12986417	chr19:30109533	A/G	rs12986417	chr19:30109533	A/G	1	1	0	Heart rate	HRGene	23583979	2013	Mixed	HRGene	A	A/G	0.3286	0.3286	0.1435	0.0576	0.01783	+		87057	0	87057	36	bpm	FALSE
rs2158712	chr7:26582733	A/T	rs2158712	chr7:26582733	A/T	1	1	0	ADpSGEGDFXAEGGGVR*	Shin S	24816252	2014	European	Shin S	A	A/T	0.4949		0.0142	0.006	0.01785			3845			2		FALSE
rs1899492	chr2:60000304	T/C	rs1899491	chr2:60000394	T/G	1	1	1	Weight in males	GIANT	23754948	2013	European	GIANT	T	T/G	0.5333	0.4667	-0.015	0.0064	0.018	-		58047	0	58047	46	IVNT	FALSE
rs6488162	chr12:33593127	C/T	rs6488162	chr12:33593127	C/T	1	1	0	ApoA1	Kettunen J	27005778	2016	European	Kettunen J	C	C/T	0.5906		-0.02438	0.01024	0.01821			20685			12		FALSE
rs11589125	chr1:31894396	C/T	rs11578034	chr1:31842153	C/T	0.78	0.977	1	Alcohol dependence	Olfson E	22978509	2012	Mixed	Olfson E	C	C/T					0.01833			3829	1897	1932	3	log(OR)	FALSE
rs1899492	chr2:60000304	T/C	rs1899491	chr2:60000394	T/G	1	1	1	Total cholesterol	GLGC	24097068	2013	European	GLGC	T	T/G	0.4947	0.4947	0.0113	0.0051	0.01842	+		94595	0	94595	60	IVNT	FALSE
rs11589125	chr1:31894396	C/T	rs11578034	chr1:31842153	C/T	0.78	0.977	1	N-acetylalanine	Shin S	24816252	2014	European	Shin S	C	C/T	0.9616		0.008	0.0034	0.01844			7271			2		FALSE
rs3757868	chr7:100482720	A/G	rs3757868	chr7:100482720	A/G	1	1	0	Total lipids in IDL	Kettunen J	27005778	2016	European	Kettunen J	A	A/G	0.2065		0.03042	0.01272	0.01849			19271			11		FALSE
rs12906962	chr15:95312071	C/T	rs12906962	chr15:95312071	C/T	1	1	0	1-eicosadienoylglycerophosphocholine*	Shin S	24816252	2014	European	Shin S	C	C/T	0.3176		0.0098	0.0042	0.01859			6506			2		FALSE
rs1997571	chr7:116198621	A/G	rs1997571	chr7:116198621	A/G	1	1	0	Total cholesterol in small VLDL	Kettunen J	27005778	2016	European	Kettunen J	A	A/G	0.5708		-0.02374	0.009973	0.01861			21552			12		FALSE
rs4963772	chr12:24758480	A/G	rs4963772	chr12:24758480	A/G	1	1	0	Free cholesterol in large VLDL	Kettunen J	27005778	2016	European	Kettunen J	A	A/G	0.117		0.03667	0.01546	0.01866			21236			12		FALSE
rs7130652	chr11:71984398	G/T	rs7130652	chr11:71984398	G/T	1	1	0	log(Leptin)	Kilpelainen T	26833098	2016	European	Kilpelainen T	G	G/T			0.0388	0.0165	0.01878	+		29468	0	29468	23	ngml-1	FALSE
rs7130652	chr11:71984398	G/T	rs7130652	chr11:71984398	G/T	1	1	0	Lathosterol	Shin S	24816252	2014	European	Shin S	G	G/T	0.9621		0.0647	0.0275	0.01879			834			1		FALSE
rs4963772	chr12:24758480	A/G	rs4963772	chr12:24758480	A/G	1	1	0	Triglycerides in medium VLDL	Kettunen J	27005778	2016	European	Kettunen J	A	A/G	0.1171		0.03656	0.01547	0.01899			21239			12		FALSE
rs4963772	chr12:24758480	A/G	rs17287293	chr12:24770878	G/A	0.985	0.992	1	log(eGFR creatinine)	CKD-Gen	26831199	2016	European	CKD-Gen	G	G/A	0.154	0.154	-0.0029	0.0012	0.019	-		132858	0	132858	48	ml/min/1.73m2	FALSE
rs17180489	chr14:72885471	C/G	rs17180489	chr14:72885471	C/G	1	1	0	Concentration of medium VLDL particles	Kettunen J	27005778	2016	European	Kettunen J	C	C/G	0.1006		-0.05293	0.02232	0.01927			19268			11		FALSE
rs61928421	chr12:116227249	C/T	rs11067773	chr12:116228495	T/C	0.813	0.986	1	Abnormal Involuntary Movement Scale	Aberg K	19875103	2009	Mixed	NHLBI GRASP Catalog (version 2)							0.01943			738					FALSE
rs17180489	chr14:72885471	C/G	rs17180489	chr14:72885471	C/G	1	1	0	Total cholesterol in small LDL	Kettunen J	27005778	2016	European	Kettunen J	C	C/G	0.1006		-0.05268	0.02228	0.01961			19268			11		FALSE
rs17180489	chr14:72885471	C/G	rs17180489	chr14:72885471	C/G	1	1	0	Glycerophosphorylcholine (GPC)	Shin S	24816252	2014	European	Shin S	C	C/G	0.012		-0.049	0.021	0.01963			5026			1		FALSE
rs3757868	chr7:100482720	A/G	rs3757868	chr7:100482720	A/G	1	1	0	Total cholesterol in small VLDL	Kettunen J	27005778	2016	European	Kettunen J	A	A/G	0.2055		0.02863	0.01213	0.01965			21555			12		FALSE
rs73043051	chr3:18883863	C/T	rs7430675	chr3:18875039	T/C	0.979	0.995	1	Dimethylarginine (SDMA + ADMA)	Shin S	24816252	2014	European	Shin S	T	T/C	0.2691		0.0086	0.0037	0.01966			1764			1		FALSE
rs12986417	chr19:30109533	A/G	rs12986417	chr19:30109533	A/G	1	1	0	Double bonds in fatty acids	Kettunen J	27005778	2016	European	Kettunen J	A	A/G	0.3369		0.02868	0.01229	0.01968			15723			11		FALSE
rs17180489	chr14:72885471	C/G	rs17180489	chr14:72885471	C/G	1	1	0	Cholesterol esters in medium LDL	Kettunen J	27005778	2016	European	Kettunen J	C	C/G	0.1006		-0.05283	0.02229	0.01974			19268			11		FALSE
rs6488162	chr12:33593127	C/T	rs6488162	chr12:33593127	C/T	1	1	0	Refractive error	Stambolian D	23474815	2013	European	NHLBI GRASP Catalog (version 2)							0.0198			27043					FALSE
rs6488162	chr12:33593127	C/T	rs6488162	chr12:33593127	C/T	1	1	0	Visual refractive error	Stambolian D	23474815	2013	European	Stambolian D	C	C/T			-0.079	0.0339	0.0198	-		7280	0	7280	5		FALSE
rs2224202	chr6:102053814	G/A	rs2224202	chr6:102053814	G/A	1	1	0	Pyroglutamine*	Shin S	24816252	2014	European	Shin S	G	G/A	0.8208		0.0107	0.0046	0.01986			7354			2		FALSE
rs12986417	chr19:30109533	A/G	rs12986417	chr19:30109533	A/G	1	1	0	Fatty acid length	Kettunen J	27005778	2016	European	Kettunen J	A	A/G	0.3341		0.03092	0.01321	0.01999			13473			10		FALSE
rs61765646	chr1:72723211	A/T	rs61765646	chr1:72723211	A/T	1	1	0	Phospholipids in small VLDL	Kettunen J	27005778	2016	European	Kettunen J	A	A/T	0.1619		-0.03135	0.01331	0.01999			21549			12		FALSE
rs272564	chr1:45012273	C/A	rs272564	chr1:45012273	C/A	1	1	0	log(eGFR creatinine)	CKD-Gen	26831199	2016	African	CKD-Gen	C	C/A	0.272	0.272	0.01	0.0043	0.02	+		15461	0	15461	12	ml/min/1.73m2	FALSE
rs6488162	chr12:33593127	C/T	rs7980799	chr12:33576990	C/A	0.862	0.987	1	PR duration	HRgene Consortium	23583979	2013	Mixed	NHLBI GRASP Catalog (version 2)							0.02			181178					FALSE
rs12906962	chr15:95312071	C/T	rs12906962	chr15:95312071	C/T	1	1	0	Waist circumference in females	GIANT	23754948	2013	European	GIANT	C	C/T	0.3333	0.3333	0.018	0.0079	0.02	+		47309	0	47309	46	IVNT	FALSE
rs7130652	chr11:71984398	G/T	rs7130652	chr11:71984398	G/T	1	1	0	Waist hip ratio adjusted for BMI in females greater than 50 years of age	GIANT	26426971	2015	European	GIANT	G	G/T	0.942	0.058	-0.038	0.016	0.02	-		53428	0	53428	114	IVNT	FALSE
rs17168815	chr7:136624621	G/T	rs6943656	chr7:136639436	A/G	0.897	0.978	1	Transmission distortion	Meyer	22377632	2012	European	NHLBI GRASP Catalog (version 2)							0.02011			4728					FALSE
rs61928421	chr12:116227249	C/T	rs11067773	chr12:116228495	T/C	0.813	0.986	1	Advanced age related macular degeneration geographic atrophy	Fritsche L	23455636	2013	Mixed	NHLBI GRASP Catalog (version 2)							0.02012			77255					FALSE
rs61928421	chr12:116227249	C/T	rs11067773	chr12:116228495	T/C	0.813	0.986	1	Geographic atrophy	Fritsche L	23455636	2013	Mixed	Fritsche L	T	T/C					0.02012	-		48430	1925	46505	15	log(OR)	FALSE
rs7130652	chr11:71984398	G/T	rs7130652	chr11:71984398	G/T	1	1	0	1-oleoylglycerophosphoethanolamine	Shin S	24816252	2014	European	Shin S	G	G/T	0.9652		-0.0435	0.0187	0.02016			1734			1		FALSE
rs3757868	chr7:100482720	A/G	rs12666989	chr7:100486754	C/G	1	1	1	Coronary artery disease	CARDIoGRAMplusC4D	23202125	2013	Mixed	CARDIoGRAMplusC4D	C	C/G	0.1868	0.1868	0.03053	0.01314	0.02016	+	0.857	194427	63746	130681	48	log(OR)	FALSE
rs151283	chr5:122446619	A/C	rs151283	chr5:122446619	A/C	1	1	0	Transmission distortion	Meyer	22377632	2012	European	NHLBI GRASP Catalog (version 2)							0.02018			4728					FALSE
rs3757868	chr7:100482720	A/G	rs12666989	chr7:100486754	C/G	1	1	1	Coronary artery disease CAD	CARDIoGRAMplusC4D	23202125	2013	Mixed	NHLBI GRASP Catalog (version 2)							0.0202			210040					FALSE
rs17168815	chr7:136624621	G/T	rs6943656	chr7:136639436	A/G	0.897	0.978	1	Maternal transmission distortion	Meyer	22377632	2012	European	NHLBI GRASP Catalog (version 2)							0.02064			4728					FALSE
rs1899492	chr2:60000304	T/C	rs1899491	chr2:60000394	T/G	1	1	1	Ischemic stroke	ISGS	17434096	2007	European	ISGS	T	T/G					0.02071			517	249	268	1	log(OR)	FALSE
rs12974440	chr19:5894386	A/G	rs12974440	chr19:5894386	A/G	1	1	0	4-methyl-2-oxopentanoate	Shin S	24816252	2014	European	Shin S	A	A/G	0.0769		-0.0097	0.0042	0.02077			7329			2		FALSE
rs6488162	chr12:33593127	C/T	rs6488162	chr12:33593127	C/T	1	1	0	HDL diameter	Kettunen J	27005778	2016	European	Kettunen J	C	C/T	0.5837		-0.02426	0.0104	0.0208			19271			11		FALSE
rs1997571	chr7:116198621	A/G	rs1997572	chr7:116198828	G/A	1	1	1	Cholesterol	Shin S	24816252	2014	European	Shin S	G	G/A	0.5986		-0.007	0.003	0.02083			1763			1		FALSE
rs1997571	chr7:116198621	A/G	rs1997571	chr7:116198621	A/G	1	1	0	Cholesterol esters in very large HDL	Kettunen J	27005778	2016	European	Kettunen J	A	A/G	0.565		-0.02409	0.0104	0.02086			19268			11		FALSE
rs17180489	chr14:72885471	C/G	rs17180489	chr14:72885471	C/G	1	1	0	Serotonin (5HT)	Shin S	24816252	2014	European	Shin S	C	C/G	0.012		-0.067	0.029	0.02087			4050			1		FALSE
rs1899492	chr2:60000304	T/C	rs1899492	chr2:60000304	T/C	1	1	0	Ratio of bisLallylic bonds to total fatty acids in lipids	Kettunen J	27005778	2016	European	Kettunen J	T	T/C	0.5243		0.0292	0.01257	0.02099			13167			10		FALSE
rs6488162	chr12:33593127	C/T	rs6488162	chr12:33593127	C/T	1	1	0	Waist circumference	GIANT	25673412	2015	European	GIANT	C	C/T	0.5	0.5	0.01	0.0045	0.021	+		148299	0	148299	101	IVNT	FALSE
rs17180489	chr14:72885471	C/G	rs17180489	chr14:72885471	C/G	1	1	0	Palmitoyl sphingomyelin	Shin S	24816252	2014	European	Shin S	C	C/G	0.012		-0.03	0.013	0.02102			5604			1		FALSE
rs17180489	chr14:72885471	C/G	rs17180489	chr14:72885471	C/G	1	1	0	Mannitol	Shin S	24816252	2014	European	Shin S	C	C/G	0.012		-0.166	0.072	0.02114			4084			1		FALSE
rs3757868	chr7:100482720	A/G	rs3757868	chr7:100482720	A/G	1	1	0	Total lipids in small LDL	Kettunen J	27005778	2016	European	Kettunen J	A	A/G	0.2065		0.02974	0.0127	0.02119			19271			11		FALSE
rs17362588	chr2:179721046	A/G	rs17362588	chr2:179721046	A/G	1	1	0	1-oleoylglycerol (1-monoolein)	Shin S	24816252	2014	European	Shin S	A	A/G	0.1019		0.0199	0.0086	0.0212			5436			2		FALSE
rs272564	chr1:45012273	C/A	rs272564	chr1:45012273	C/A	1	1	0	Asthma	GABRIEL	20860503	2010	European	GABRIEL	C	C/A	0.1622	0.1622	0.05066	0.02199	0.02121	+	0.3556	26475	10365	16110	24	log(OR)	FALSE
rs17168815	chr7:136624621	G/T	rs17168815	chr7:136624621	G/T	1	1	0	Total fatty acids	Kettunen J	27005778	2016	European	Kettunen J	G	G/T	0.8197		0.03701	0.01601	0.02127			13502			10		FALSE
rs12986417	chr19:30109533	A/G	rs12986417	chr19:30109533	A/G	1	1	0	Phenyllactate (PLA)	Shin S	24816252	2014	European	Shin S	A	A/G	0.3306		-0.0063	0.0027	0.02128			5702			2		FALSE
rs3757868	chr7:100482720	A/G	rs3757868	chr7:100482720	A/G	1	1	0	Crohns disease	IBDGC	26192919	2015	European	IBDGC	A	A/G	0.184	0.184	0.0677	0.0294	0.02133	+	0.8869	20883	5956	14927	7	log(OR)	FALSE
rs61765646	chr1:72723211	A/T	rs61765646	chr1:72723211	A/T	1	1	0	Triglycerides in small VLDL	Kettunen J	27005778	2016	European	Kettunen J	A	A/T	0.1619		-0.03102	0.01331	0.02134			21556			12		FALSE
rs7130652	chr11:71984398	G/T	rs7130652	chr11:71984398	G/T	1	1	0	Heme*	Shin S	24816252	2014	European	Shin S	G	G/T	0.9649		0.0433	0.0188	0.02136			1687			1		FALSE
rs2158712	chr7:26582733	A/T	rs995992	chr7:26576920	C/T	0.837	1	1	Parkinsons disease	Simon Sanchez J	19915575	2009	European	Simon Sanchez J	C	C/T					0.02139			5691	1713	3978	1	log(OR)	FALSE
rs17180489	chr14:72885471	C/G	rs17180489	chr14:72885471	C/G	1	1	0	3-phenylpropionate (hydrocinnamate)	Shin S	24816252	2014	European	Shin S	C	C/G	0.012		-0.069	0.03	0.02145			4570			1		FALSE
rs7072737	chr10:102556175	A/G	rs10883543	chr10:102552752	G/T	0.989	1	1	Variant Creutzfeldt Jakob disease	Mead S	22210626	2011	Mixed	NHLBI GRASP Catalog (version 2)							0.02146			7872					FALSE
rs4836027	chr5:121866990	C/T	rs6595376	chr5:121868933	T/A	0.991	0.996	1	Succinylcarnitine	Shin S	24816252	2014	European	Shin S	T	T/A	0.3177		-0.0059	0.0026	0.02147			6552			2		FALSE
rs6488162	chr12:33593127	C/T	rs6488162	chr12:33593127	C/T	1	1	0	Serum total cholesterol	Kettunen J	27005778	2016	European	Kettunen J	C	C/T	0.5896		-0.02329	0.01003	0.02148			21489			12		FALSE
rs2224202	chr6:102053814	G/A	rs2224202	chr6:102053814	G/A	1	1	0	Leucine	Kettunen J	27005778	2016	European	Kettunen J	G	G/A	0.8002		0.02722	0.01185	0.02172			22500			13		FALSE
rs3757868	chr7:100482720	A/G	rs3757868	chr7:100482720	A/G	1	1	0	Phospholipids in medium VLDL	Kettunen J	27005778	2016	European	Kettunen J	A	A/G	0.2056		0.02832	0.01223	0.02178			21238			12		FALSE
rs17180489	chr14:72885471	C/G	rs17180489	chr14:72885471	C/G	1	1	0	Total cholesterol in LDL	Kettunen J	27005778	2016	European	Kettunen J	C	C/G	0.1006		-0.05193	0.02229	0.02185			19268			11		FALSE
rs11589125	chr1:31894396	C/T	rs11578034	chr1:31842153	C/T	0.78	0.977	1	3-methyl-2-oxobutyrate	Shin S	24816252	2014	European	Shin S	C	C/T	0.9597		0.0116	0.0051	0.022			7203			2		FALSE
rs4963772	chr12:24758480	A/G	rs17287293	chr12:24770878	G/A	0.985	0.992	1	log(eGFR creatinine in non diabetics)	CKD-Gen	26831199	2016	European	CKD-Gen	G	G/A	0.154	0.154	-0.0029	0.0012	0.022	-		117555	0	117555	45	ml/min/1.73m2	FALSE
rs17362588	chr2:179721046	A/G	rs17362588	chr2:179721046	A/G	1	1	0	log(Urinary albumin creatinine ratio in non diabetics)	CKD-Gen	26631737	2016	European	CKD-Gen	A	A/G	0.111	0.111	-0.026	0.011	0.022	-		46052	0	46052	20	mg/g	FALSE
rs34310778	chr3:74783408	C/T	rs7635639	chr3:74783359	A/G	1	1	1	Gamma-glutamylglutamine	Shin S	24816252	2014	European	Shin S	A	A/G	0.457		-0.0047	0.0021	0.02206			7226			2		FALSE
rs1997571	chr7:116198621	A/G	rs1997572	chr7:116198828	G/A	1	1	1	Bilirubin (E;Z or Z;E)*	Shin S	24816252	2014	European	Shin S	G	G/A	0.6025		0.0226	0.0099	0.02207			1481			1		FALSE
rs12986417	chr19:30109533	A/G	rs12986417	chr19:30109533	A/G	1	1	0	LDL cholesterol change with statins	Barber M	20339536	2010	European	NHLBI GRASP Catalog (version 2)							0.02217			3928					FALSE
rs12986417	chr19:30109533	A/G	rs12986417	chr19:30109533	A/G	1	1	0	Statin response difference LDL	Barber M	20339536	2010	European	Barber M	A	A/G		0.3188			0.02217			3932	0	3932	3	IVNT	FALSE
rs151283	chr5:122446619	A/C	rs151283	chr5:122446619	A/C	1	1	0	Phenylalanylphenylalanine	Shin S	24816252	2014	European	Shin S	A	A/C	0.2857		0.0099	0.0043	0.02221			4754			2		FALSE
rs151283	chr5:122446619	A/C	rs151283	chr5:122446619	A/C	1	1	0	Pyroglutamylglycine	Shin S	24816252	2014	European	Shin S	A	A/C	0.2842		0.0209	0.0091	0.0223			1558			2		FALSE
rs17180489	chr14:72885471	C/G	rs17180489	chr14:72885471	C/G	1	1	0	Triglycerides in medium VLDL	Kettunen J	27005778	2016	European	Kettunen J	C	C/G	0.1007		-0.05157	0.02242	0.02241			18956			11		FALSE
rs2158712	chr7:26582733	A/T	rs2158712	chr7:26582733	A/T	1	1	0	Ratio of bisLallylic bonds to total fatty acids in lipids	Kettunen J	27005778	2016	European	Kettunen J	A	A/T	0.567		0.02884	0.01255	0.02246			13169			10		FALSE
rs2224202	chr6:102053814	G/A	rs2224202	chr6:102053814	G/A	1	1	0	Lactate	Shin S	24816252	2014	European	Shin S	G	G/A	0.8215		-0.0057	0.0025	0.02254			7365			2		FALSE
rs17180489	chr14:72885471	C/G	rs17180489	chr14:72885471	C/G	1	1	0	Concentration of small LDL particles	Kettunen J	27005778	2016	European	Kettunen J	C	C/G	0.1006		-0.05163	0.02229	0.0226			19268			11		FALSE
rs17168815	chr7:136624621	G/T	rs17168815	chr7:136624621	G/T	1	1	0	Waist circumference	GIANT	23754948	2013	European	GIANT	G	G/T	0.8917	0.1083	-0.01596	0.006999	0.0226	-		85626	0	85626	46	IVNT	FALSE
rs17180489	chr14:72885471	C/G	rs17180489	chr14:72885471	C/G	1	1	0	Indolepropionate	Shin S	24816252	2014	European	Shin S	C	C/G	0.012		-0.059	0.0259	0.02261			5592			1		FALSE
rs2224202	chr6:102053814	G/A	rs2224202	chr6:102053814	G/A	1	1	0	log(Proinsulin)	MAGIC	21873549	2011	European	MAGIC	G	G/A		0.168	0.021	0.0092	0.02261	+		10701	0	10701	4	pmol/l	FALSE
rs4963772	chr12:24758480	A/G	rs17287293	chr12:24770878	G/A	0.985	0.992	1	Pulse pressure	BPExome	27618447	2016	Mixed	BPExome							0.02261			192763	0	192763	51	IVNT	FALSE
rs11589125	chr1:31894396	C/T	rs11578034	chr1:31842153	C/T	0.78	0.977	1	Succinylcarnitine	Shin S	24816252	2014	European	Shin S	C	C/T	0.9622		0.0122	0.0053	0.02264			6552			2		FALSE
rs4836027	chr5:121866990	C/T	rs10519707	chr5:121871938	A/G	0.978	0.996	1	Cross disorder	PGC	23453885	2013	European	PGC	A	A/G	0.338	0.338	-0.02974	0.013	0.02266	-		61220	33332	27888	22	log(OR)	FALSE
rs3757868	chr7:100482720	A/G	rs3757868	chr7:100482720	A/G	1	1	0	Total cholesterol in medium VLDL	Kettunen J	27005778	2016	European	Kettunen J	A	A/G	0.2055		0.02793	0.01214	0.02266			21549			12		FALSE
rs1997571	chr7:116198621	A/G	rs1997572	chr7:116198828	G/A	1	1	1	Phenylalanylphenylalanine	Shin S	24816252	2014	European	Shin S	G	G/A	0.5982		-0.0163	0.0072	0.02267			1765			1		FALSE
rs17180489	chr14:72885471	C/G	rs17180489	chr14:72885471	C/G	1	1	0	Triglycerides in very small VLDL	Kettunen J	27005778	2016	European	Kettunen J	C	C/G	0.1006		-0.05161	0.02233	0.0227			19268			11		FALSE
rs17168815	chr7:136624621	G/T	rs17168815	chr7:136624621	G/T	1	1	0	22:6 docosahexaenoic acid (DHA)	Kettunen J	27005778	2016	European	Kettunen J	G	G/T	0.8196		0.0368	0.01598	0.02272			13496			10		FALSE
rs7072737	chr10:102556175	A/G	rs7072737	chr10:102556175	A/G	1	1	0	Alzheimers disease	Li H	17998437	2008	European	Li H	A	A/G					0.02273			1489	753	736	1	log(OR)	FALSE
rs2224202	chr6:102053814	G/A	rs2224202	chr6:102053814	G/A	1	1	0	Genetic generalised epilepsy	ILAE	25087078	2014	Mixed	ILAE	G	G/A					0.02286	-		21596	2606	18990	8	log(OR)	FALSE
rs6488162	chr12:33593127	C/T	rs6488162	chr12:33593127	C/T	1	1	0	Glycodeoxycholate	Shin S	24816252	2014	European	Shin S	C	C/T	0.6078		0.0465	0.0204	0.02287			868			1		FALSE
rs7130652	chr11:71984398	G/T	rs7130652	chr11:71984398	G/T	1	1	0	N-acetylglycine	Shin S	24816252	2014	European	Shin S	G	G/T	0.9647		0.0577	0.0254	0.02288			1510			1		FALSE
rs17168815	chr7:136624621	G/T	rs10488600	chr7:136605458	C/T	0.879	0.992	1	Major depressive disorder	McMahon FJ	20081856	2010	European	NHLBI GRASP Catalog (version 2)							0.02291			20431					FALSE
rs3757868	chr7:100482720	A/G	rs3757868	chr7:100482720	A/G	1	1	0	BMI in females greater than 50 years of age	GIANT	26426971	2015	European	GIANT	A	A/G	0.15	0.15	0.015	0.0067	0.023	+		87371	0	87371	114	IVNT	FALSE
rs12906962	chr15:95312071	C/T	rs12906962	chr15:95312071	C/T	1	1	0	Height	GIANT	25282103	2014	European	GIANT	C	C/T	0.333	0.333	-0.0075	0.0033	0.023	-		251654	0	251654	79	Z-score	FALSE
rs6488162	chr12:33593127	C/T	rs6488162	chr12:33593127	C/T	1	1	0	Waist hip ratio adjusted for BMI	GIANT	25673412	2015	Mixed	GIANT	C	C/T	0.5	0.5	0.01	0.0045	0.023	+		139311	0	139311	109	IVNT	FALSE
rs7072737	chr10:102556175	A/G	rs7072737	chr10:102556175	A/G	1	1	0	Ornithine	Shin S	24816252	2014	European	Shin S	A	A/G	0.1139		0.0077	0.0034	0.02303			7307			2		FALSE
rs11589125	chr1:31894396	C/T	rs11578034	chr1:31842153	C/T	0.78	0.977	1	Gamma-glutamylleucine	Shin S	24816252	2014	European	Shin S	C	C/T	0.9604		0.0107	0.0047	0.02304			7354			2		FALSE
rs17180489	chr14:72885471	C/G	rs17180489	chr14:72885471	C/G	1	1	0	Tetradecanedioate	Shin S	24816252	2014	European	Shin S	C	C/G	0.012		0.075	0.033	0.02304			4970			1		FALSE
rs4836027	chr5:121866990	C/T	rs6595376	chr5:121868933	T/A	0.991	0.996	1	Openness	GPC	21173776	2010	European	GPC	T	T/A		0.342	-0.1724	0.0759	0.02307	-		17375	0	17375	10		FALSE
rs12906962	chr15:95312071	C/T	rs12906962	chr15:95312071	C/T	1	1	0	3Lhydroxybutyrate	Kettunen J	27005778	2016	European	Kettunen J	C	C/T	0.3713		-0.02233	0.009827	0.02311			24151			14		FALSE
rs2224202	chr6:102053814	G/A	rs2224202	chr6:102053814	G/A	1	1	0	Lumber spine bone mineral density	GEFOS	26367794	2015	European	GEFOS	G	G/A	0.7765	0.2235	-0.02596	0.01116	0.02315	-	0.8255	28498	0	28498	12	Z-score	FALSE
rs12974440	chr19:5894386	A/G	rs12974440	chr19:5894386	A/G	1	1	0	Glycylvaline	Shin S	24816252	2014	European	Shin S	A	A/G	0.0765		0.0369	0.0163	0.02326			2079			2		FALSE
rs4836027	chr5:121866990	C/T	rs6595376	chr5:121868933	T/A	0.991	0.996	1	cis-4-decenoyl carnitine	Shin S	24816252	2014	European	Shin S	T	T/A	0.3173		-0.0097	0.0043	0.02334			7219			2		FALSE
rs7072737	chr10:102556175	A/G	rs7072737	chr10:102556175	A/G	1	1	0	Total cholesterol in HDL	Kettunen J	27005778	2016	European	Kettunen J	A	A/G	0.0773		0.04274	0.01868	0.02338			21552			12		FALSE
rs4836027	chr5:121866990	C/T	rs4836027	chr5:121866990	C/T	1	1	0	Neuroticism	GPC	25993607	2015	European	GPC	C	C/T		0.3	0.0142	0.0062	0.02344	+		63661	0	63661	29		FALSE
rs1997571	chr7:116198621	A/G	rs1997571	chr7:116198621	A/G	1	1	0	Forearm bone mineral density	GEFOS	26367794	2015	European	GEFOS	A	A/G	0.5833	0.4167	0.03666	0.01587	0.02352	+	0.305996	8143	0	8143	5	Z-score	FALSE
rs2224202	chr6:102053814	G/A	rs2224202	chr6:102053814	G/A	1	1	0	3-carboxy-4-methyl-5-propyl-2-furanpropanoate (CMPF)	Shin S	24816252	2014	European	Shin S	G	G/A	0.8208		-0.0216	0.0095	0.02359			7363			2		FALSE
rs3757868	chr7:100482720	A/G	rs3757868	chr7:100482720	A/G	1	1	0	p-cresol sulfate	Shin S	24816252	2014	European	Shin S	A	A/G	0.173		0.0157	0.0069	0.02365			7311			2		FALSE
rs7130652	chr11:71984398	G/T	rs7130652	chr11:71984398	G/T	1	1	0	Urea	Shin S	24816252	2014	European	Shin S	G	G/T	0.9647		0.0281	0.0124	0.02366			1761			1		FALSE
rs2224202	chr6:102053814	G/A	rs2224202	chr6:102053814	G/A	1	1	0	Concentration of small LDL particles	Kettunen J	27005778	2016	European	Kettunen J	G	G/A	0.7914		0.02874	0.01252	0.02382			19272			11		FALSE
rs6488162	chr12:33593127	C/T	rs6488162	chr12:33593127	C/T	1	1	0	Cholate	Shin S	24816252	2014	European	Shin S	C	C/T	0.5979		-0.0457	0.0202	0.0239			1207			1		FALSE
rs4836027	chr5:121866990	C/T	rs6595376	chr5:121868933	T/A	0.991	0.996	1	Allantoin	Shin S	24816252	2014	European	Shin S	T	T/A	0.3171		-0.0102	0.0045	0.02396			5344			2		FALSE
rs61928421	chr12:116227249	C/T	rs11067773	chr12:116228495	T/C	0.813	0.986	1	Mannose	Shin S	24816252	2014	European	Shin S	T	T/C	0.9253		0.0099	0.0044	0.02397			7345			2		FALSE
rs12906962	chr15:95312071	C/T	rs12906962	chr15:95312071	C/T	1	1	0	Waist circumference	GIANT	25673412	2015	European	GIANT	C	C/T	0.3333	0.3333	0.011	0.0048	0.024	+		153395	0	153395	101	IVNT	FALSE
rs2224202	chr6:102053814	G/A	rs2224202	chr6:102053814	G/A	1	1	0	Waist circumference	GIANT	25673412	2015	European	GIANT	G	G/A	0.8333	0.1667	-0.012	0.0055	0.024	-		153921	0	153921	101	IVNT	FALSE
rs4963772	chr12:24758480	A/G	rs17287293	chr12:24770878	G/A	0.985	0.992	1	Alpha-ketoglutarate	Shin S	24816252	2014	European	Shin S	G	G/A	0.151		0.0117	0.0052	0.02403			5717			2		FALSE
rs12974440	chr19:5894386	A/G	rs12980262	chr19:5893058	A/G	1	1	1	Advanced age related macular degeneration choroidal neovascularization vs no AMD	Fritsche L	23455636	2013	Mixed	NHLBI GRASP Catalog (version 2)							0.02404			77255					FALSE
rs4963772	chr12:24758480	A/G	rs17287293	chr12:24770878	G/A	0.985	0.992	1	Agreeableness	GPC	21173776	2010	European	GPC	G	G/A		0.15	0.1981	0.0878	0.02406	+		17375	0	17375	10		FALSE
rs17362588	chr2:179721046	A/G	rs17362588	chr2:179721046	A/G	1	1	0	2-stearoylglycerophosphocholine*	Shin S	24816252	2014	European	Shin S	A	A/G	0.1099		0.0138	0.0061	0.02423			7291			2		FALSE
rs7130652	chr11:71984398	G/T	rs7130652	chr11:71984398	G/T	1	1	0	1-arachidonoylglycerophosphoethanolamine*	Shin S	24816252	2014	European	Shin S	G	G/T	0.9647		-0.0328	0.0146	0.02434			1760			1		FALSE
rs2224202	chr6:102053814	G/A	rs2224202	chr6:102053814	G/A	1	1	0	Cognitive response of healthy volunteers to topiramate treatment as measure by the TrailsB cognitive test	Cirulli	22091778	2011	Mixed	NHLBI GRASP Catalog (version 2)							0.0244			688					FALSE
rs2224202	chr6:102053814	G/A	rs2224202	chr6:102053814	G/A	1	1	0	Phosphatidylcholine and other cholines	Kettunen J	27005778	2016	European	Kettunen J	G	G/A	0.794		0.03404	0.01503	0.02444			13541			10		FALSE
rs11589125	chr1:31894396	C/T	rs11578034	chr1:31842153	C/T	0.78	0.977	1	Childhood BMI	EGGC	26604143	2016	European	EGGC	C	C/T			0.0505	0.0225	0.02459	+		27890	0	27890	20	SDS	FALSE
rs2224202	chr6:102053814	G/A	rs2224202	chr6:102053814	G/A	1	1	0	Total phosphoglycerides	Kettunen J	27005778	2016	European	Kettunen J	G	G/A	0.7946		0.03398	0.01504	0.02466			13518			10		FALSE
rs34310778	chr3:74783408	C/T	rs7635639	chr3:74783359	A/G	1	1	1	Stachydrine	Shin S	24816252	2014	European	Shin S	A	A/G	0.4583		0.0285	0.0127	0.02473			2779			2		FALSE
rs61765646	chr1:72723211	A/T	rs61765646	chr1:72723211	A/T	1	1	0	HDL diameter	Kettunen J	27005778	2016	European	Kettunen J	A	A/T	0.158		0.03179	0.01405	0.02484			19271			11		FALSE
rs7130652	chr11:71984398	G/T	rs7130652	chr11:71984398	G/T	1	1	0	Valerate	Shin S	24816252	2014	European	Shin S	G	G/T	0.9652		-0.0328	0.0146	0.02486			1432			1		FALSE
rs2158712	chr7:26582733	A/T	rs740182	chr7:26576535	T/C	0.741	1	1	Hip bone mineral density BMD	Styrkarsdottir U	18445777	2008	European	NHLBI GRASP Catalog (version 2)							0.02496			13786					FALSE
rs7130652	chr11:71984398	G/T	rs7130652	chr11:71984398	G/T	1	1	0	1-linoleoylglycerophosphoethanolamine*	Shin S	24816252	2014	European	Shin S	G	G/T	0.9648		-0.0382	0.017	0.02499			1767			1		FALSE
rs151283	chr5:122446619	A/C	rs151283	chr5:122446619	A/C	1	1	0	Chronic kidney disease	CKD-Gen	26831199	2016	European	CKD-Gen	A	A/C	0.241	0.241	0.037	0.016	0.025	+		117165	12385	104780	43	log(OR)	FALSE
rs6488162	chr12:33593127	C/T	rs6488162	chr12:33593127	C/T	1	1	0	Free cholesterol	Kettunen J	27005778	2016	European	Kettunen J	C	C/T	0.5802		-0.02812	0.01245	0.025			13494			10		FALSE
rs12986417	chr19:30109533	A/G	rs12986417	chr19:30109533	A/G	1	1	0	3-carboxy-4-methyl-5-propyl-2-furanpropanoate (CMPF)	Shin S	24816252	2014	European	Shin S	A	A/G	0.333		0.019	0.0085	0.02505			7363			2		FALSE
rs61765646	chr1:72723211	A/T	rs61765646	chr1:72723211	A/T	1	1	0	Triglycerides	GLGC	24097068	2013	European	GLGC	A	A/T	0.1821	0.1821	-0.0161	0.007	0.02507	-		73721	0	73721	60	IVNT	FALSE
rs12906962	chr15:95312071	C/T	rs12906962	chr15:95312071	C/T	1	1	0	Citrulline	Shin S	24816252	2014	European	Shin S	C	C/T	0.3211		-0.0053	0.0023	0.0251			7325			2		FALSE
rs1899492	chr2:60000304	T/C	rs1899491	chr2:60000394	T/G	1	1	1	Cholate	Shin S	24816252	2014	European	Shin S	T	T/G	0.4761		-0.0224	0.01	0.02518			5599			2		FALSE
rs6488162	chr12:33593127	C/T	rs6488162	chr12:33593127	C/T	1	1	0	Total cholesterol in HDL	Kettunen J	27005778	2016	European	Kettunen J	C	C/T	0.5898		-0.02265	0.01003	0.02528			21553			12		FALSE
rs3757868	chr7:100482720	A/G	rs3757868	chr7:100482720	A/G	1	1	0	Concentration of IDL particles	Kettunen J	27005778	2016	European	Kettunen J	A	A/G	0.2065		0.02888	0.01272	0.02532			19271			11		FALSE
rs272564	chr1:45012273	C/A	rs272564	chr1:45012273	C/A	1	1	0	Extraversion	GPC	26362575	2016	European	GPC	C	C/A		0.239	0.0132	0.0059	0.02547	+		63030	0	63030	29		FALSE
rs61765646	chr1:72723211	A/T	rs61765646	chr1:72723211	A/T	1	1	0	Total cholesterol in large HDL	Kettunen J	27005778	2016	European	Kettunen J	A	A/T	0.1619		0.03004	0.01332	0.02548			21556			12		FALSE
rs2224202	chr6:102053814	G/A	rs2224202	chr6:102053814	G/A	1	1	0	Neuroticism	GPC	21173776	2010	European	GPC	G	G/A		0.167	0.2777	0.1244	0.0256	+		17375	0	17375	10		FALSE
rs12974440	chr19:5894386	A/G	rs12974440	chr19:5894386	A/G	1	1	0	Aortic valve calcification	CHARGE	23388002	2013	Mixed	CHARGE	A	A/G		0.0911			0.02593			6942	2245	4697	3	log(OR)	FALSE
rs12974440	chr19:5894386	A/G	rs12974440	chr19:5894386	A/G	1	1	0	Aortic valve calcium	CHARGE	23388002	2013	Mixed	NHLBI GRASP Catalog (version 2)							0.02593			12985					FALSE
rs7072737	chr10:102556175	A/G	rs7072737	chr10:102556175	A/G	1	1	0	Concentration of small HDL particles	Kettunen J	27005778	2016	European	Kettunen J	A	A/G	0.0759		0.04416	0.0197	0.02596			19270			11		FALSE
rs6488162	chr12:33593127	C/T	rs6488162	chr12:33593127	C/T	1	1	0	Pyruvate	Shin S	24816252	2014	European	Shin S	C	C/T	0.6034		0.0178	0.008	0.02598			1723			1		FALSE
rs12986417	chr19:30109533	A/G	rs12984624	chr19:30108871	T/G	0.833	0.965	1	Waist hip ratio	Heid IM	20935629	2010	European	NHLBI GRASP Catalog (version 2)							0.026			190803					FALSE
rs17168815	chr7:136624621	G/T	rs17168815	chr7:136624621	G/T	1	1	0	Neuroticism	SSGAC	27089181	2016	European	SSGAC	G	G/T	0.8601	0.1399	-0.011	0.005	0.02605	-		170911	0	170911	2	SD	FALSE
rs12906962	chr15:95312071	C/T	rs12906962	chr15:95312071	C/T	1	1	0	Bilirubin (Z;Z)	Shin S	24816252	2014	European	Shin S	C	C/T	0.3193		-0.0161	0.0072	0.02609			6393			2		FALSE
rs180238	chr7:93550447	T/C	rs180238	chr7:93550447	T/C	1	1	0	Double bonds in fatty acids	Kettunen J	27005778	2016	European	Kettunen J	T	T/C	0.7207		-0.02836	0.01275	0.02613			15726			11		FALSE
rs17168815	chr7:136624621	G/T	rs17168815	chr7:136624621	G/T	1	1	0	OmegaL6 fatty acids	Kettunen J	27005778	2016	European	Kettunen J	G	G/T	0.8196		0.03572	0.01603	0.02615			13503			10		FALSE
rs61928421	chr12:116227249	C/T	rs11067792	chr12:116259380	C/T	0.76	0.931	1	HOMA B	MAGIC	20081858	2010	European	NHLBI GRASP Catalog (version 2)							0.02633			122744					FALSE
rs7072737	chr10:102556175	A/G	rs7072737	chr10:102556175	A/G	1	1	0	ADSGEGDFXAEGGGVR*	Shin S	24816252	2014	European	Shin S	A	A/G	0.1168		0.016	0.0072	0.02644			5425			2		FALSE
rs61765646	chr1:72723211	A/T	rs61765646	chr1:72723211	A/T	1	1	0	Total cholesterol in small VLDL	Kettunen J	27005778	2016	European	Kettunen J	A	A/T	0.1619		-0.02986	0.01331	0.02654			21555			12		FALSE
rs73043051	chr3:18883863	C/T	rs7430675	chr3:18875039	T/C	0.979	0.995	1	Hexadecanedioate	Shin S	24816252	2014	European	Shin S	T	T/C	0.2734		-0.0224	0.0101	0.02678			1020			1		FALSE
rs61928421	chr12:116227249	C/T	rs11067773	chr12:116228495	T/C	0.813	0.986	1	ADSGEGDFXAEGGGVR*	Shin S	24816252	2014	European	Shin S	T	T/C	0.9341		0.022	0.0099	0.02682			5425			2		FALSE
rs2158712	chr7:26582733	A/T	rs2158712	chr7:26582733	A/T	1	1	0	3Lhydroxybutyrate	Kettunen J	27005778	2016	European	Kettunen J	A	A/T	0.5525		0.02064	0.009321	0.02683			24152			14		FALSE
rs3757868	chr7:100482720	A/G	rs3757868	chr7:100482720	A/G	1	1	0	Total cholesterol in LDL	Kettunen J	27005778	2016	European	Kettunen J	A	A/G	0.2055		0.02722	0.0121	0.02686			21557			12		FALSE
rs2158712	chr7:26582733	A/T	rs2158712	chr7:26582733	A/T	1	1	0	Triglycerides in very large HDL	Kettunen J	27005778	2016	European	Kettunen J	A	A/T	0.563		-0.02209	0.009872	0.02688			21534			12		FALSE
rs7072737	chr10:102556175	A/G	rs7072737	chr10:102556175	A/G	1	1	0	N-acetylthreonine	Shin S	24816252	2014	European	Shin S	A	A/G	0.1132		0.0077	0.0035	0.02691			6502			2		FALSE
rs7072737	chr10:102556175	A/G	rs7072737	chr10:102556175	A/G	1	1	0	Fructose	Shin S	24816252	2014	European	Shin S	A	A/G	0.1135		-0.0125	0.0056	0.02696			7333			2		FALSE
rs2158712	chr7:26582733	A/T	rs2158712	chr7:26582733	A/T	1	1	0	Chronic kidney disease	CKD-Gen	20383146	2010	European	CKD-Gen	A	A/T	0.475	0.475			0.027	-		62237	5783	56454	19	log(OR)	FALSE
rs7072737	chr10:102556175	A/G	rs7072737	chr10:102556175	A/G	1	1	0	Height	GIANT	25282103	2014	European	GIANT	A	A/G	0.125	0.125	0.011	0.0048	0.027	+		249528	0	249528	79	Z-score	FALSE
rs272564	chr1:45012273	C/A	rs272564	chr1:45012273	C/A	1	1	0	Obesity class 3	GIANT	23563607	2013	European	GIANT	C	C/A	0.283	0.283	0.088	0.04	0.027	+		41195	2583	38612	51	log(OR)	FALSE
rs2224202	chr6:102053814	G/A	rs2224202	chr6:102053814	G/A	1	1	0	Lathosterol	Shin S	24816252	2014	European	Shin S	G	G/A	0.8224		-0.0136	0.0061	0.02702			5107			2		FALSE
rs17180489	chr14:72885471	C/G	rs17180489	chr14:72885471	C/G	1	1	0	Free cholesterol in large HDL	Kettunen J	27005778	2016	European	Kettunen J	C	C/G	0.1006		0.0497	0.02228	0.02715			19268			11		FALSE
rs2224202	chr6:102053814	G/A	rs2224202	chr6:102053814	G/A	1	1	0	Concentration of medium LDL particles	Kettunen J	27005778	2016	European	Kettunen J	G	G/A	0.7914		0.02806	0.01252	0.02742			19272			11		FALSE
rs12986417	chr19:30109533	A/G	rs12986417	chr19:30109533	A/G	1	1	0	Triglycerides	Kathiresan S	19060906	2008	European	NHLBI GRASP Catalog (version 2)							0.02744			40463					FALSE
rs12986417	chr19:30109533	A/G	rs12986417	chr19:30109533	A/G	1	1	0	Epiandrosterone sulfate	Shin S	24816252	2014	European	Shin S	A	A/G	0.3368		-0.0142	0.0065	0.02749			7326			2		FALSE
rs1997571	chr7:116198621	A/G	rs3807989	chr7:116186241	G/A	0.988	1	1	PROP taste detection threshold	Genick	22132133	2011	Hispanic	NHLBI GRASP Catalog (version 2)							0.0275			225					FALSE
rs1997571	chr7:116198621	A/G	rs1997572	chr7:116198828	G/A	1	1	1	10-nonadecenoate (19:1n9)	Shin S	24816252	2014	European	Shin S	G	G/A	0.5987		0.013	0.0059	0.02756			1766			1		FALSE
rs151283	chr5:122446619	A/C	rs151283	chr5:122446619	A/C	1	1	0	3-hydroxybutyrate (BHBA)	Shin S	24816252	2014	European	Shin S	A	A/C	0.2859		0.0164	0.0074	0.0276			7371			2		FALSE
rs4836027	chr5:121866990	C/T	rs6595376	chr5:121868933	T/A	0.991	0.996	1	log(DI)	MAGIC	24699409	2014	European	MAGIC	T	T/A		0.342	-0.047	0.021	0.0276	-		5130	0	5130	7	Z-score	FALSE
rs180238	chr7:93550447	T/C	rs180238	chr7:93550447	T/C	1	1	0	DSGEGDFXAEGGGVR*	Shin S	24816252	2014	European	Shin S	T	T/C	0.6545		0.0153	0.007	0.02762			5229			2		FALSE
rs1997571	chr7:116198621	A/G	rs1997572	chr7:116198828	G/A	1	1	1	Body fat percentage	Lu Y	26833246	2016	Mixed	Lu Y	G	G/A	0.5866	0.4134	-0.0348	0.0158	0.02763	-	1	8653	0	8653	56	IVNT	FALSE
rs151283	chr5:122446619	A/C	rs151283	chr5:122446619	A/C	1	1	0	Caprylate (8:0)	Shin S	24816252	2014	European	Shin S	A	A/C	0.2857		0.0054	0.0024	0.02764			7355			2		FALSE
rs17180489	chr14:72885471	C/G	rs17180489	chr14:72885471	C/G	1	1	0	Total lipids in large HDL	Kettunen J	27005778	2016	European	Kettunen J	C	C/G	0.1006		0.04967	0.02229	0.02764			19268			11		FALSE
rs17180489	chr14:72885471	C/G	rs17180489	chr14:72885471	C/G	1	1	0	Serum total triglycerides	Kettunen J	27005778	2016	European	Kettunen J	C	C/G	0.1006		-0.04963	0.02229	0.02765			19268			11		FALSE
rs151283	chr5:122446619	A/C	rs151283	chr5:122446619	A/C	1	1	0	2-hydroxybutyrate (AHB)	Shin S	24816252	2014	European	Shin S	A	A/C	0.2863		0.0075	0.0034	0.02767			7366			2		FALSE
rs61928421	chr12:116227249	C/T	rs61928421	chr12:116227249	C/T	1	1	0	Lactate	Kettunen J	27005778	2016	European	Kettunen J	C	C/T	0.9326		-0.04123	0.01873	0.0277			24867			14		FALSE
rs2158712	chr7:26582733	A/T	rs2158712	chr7:26582733	A/T	1	1	0	2-aminobutyrate	Shin S	24816252	2014	European	Shin S	A	A/T	0.5045		0.0039	0.0018	0.02775			7365			2		FALSE
rs2224202	chr6:102053814	G/A	rs2224202	chr6:102053814	G/A	1	1	0	Undecanoate (11:0)	Shin S	24816252	2014	European	Shin S	G	G/A	0.8207		-0.0038	0.0017	0.02777			7081			2		FALSE
rs17168815	chr7:136624621	G/T	rs17168815	chr7:136624621	G/T	1	1	0	1-stearoylglycerophosphoinositol	Shin S	24816252	2014	European	Shin S	G	G/T	0.8639		0.0118	0.0054	0.02787			7251			2		FALSE
rs61928421	chr12:116227249	C/T	rs11067773	chr12:116228495	T/C	0.813	0.986	1	Glucose	Shin S	24816252	2014	European	Shin S	T	T/C	0.9244		0.006	0.0027	0.02795			7325			2		FALSE
rs272564	chr1:45012273	C/A	rs272564	chr1:45012273	C/A	1	1	0	BMI in females greater than 50 years of age	GIANT	26426971	2015	European	GIANT	C	C/A	0.28	0.28	0.013	0.0057	0.028	+		86764	0	86764	114	IVNT	FALSE
rs272564	chr1:45012273	C/A	rs272564	chr1:45012273	C/A	1	1	0	Waist hip ratio adjusted for BMI in females greater than 50 years of age	GIANT	26426971	2015	European	GIANT	C	C/A	0.28	0.28	-0.016	0.0072	0.028	-		55476	0	55476	114	IVNT	FALSE
rs7072737	chr10:102556175	A/G	rs7072737	chr10:102556175	A/G	1	1	0	ApoA1	Kettunen J	27005778	2016	European	Kettunen J	A	A/G	0.0775		0.04226	0.01908	0.02803			20685			12		FALSE
rs7072737	chr10:102556175	A/G	rs7072737	chr10:102556175	A/G	1	1	0	Triglycerides in very large HDL	Kettunen J	27005778	2016	European	Kettunen J	A	A/G	0.0773		-0.04159	0.01872	0.02804			21533			12		FALSE
rs34310778	chr3:74783408	C/T	rs7635818	chr3:74783476	C/G	1	1	1	Biploar disorder bipolar schizoaffective disorder	Hamshere ML	19567891	2009	European	NHLBI GRASP Catalog (version 2)							0.02827			4806					FALSE
rs61765646	chr1:72723211	A/T	rs61765646	chr1:72723211	A/T	1	1	0	Phospholipids in very large HDL	Kettunen J	27005778	2016	European	Kettunen J	A	A/T	0.158		0.03105	0.01406	0.02829			19271			11		FALSE
rs3757868	chr7:100482720	A/G	rs3757868	chr7:100482720	A/G	1	1	0	Concentration of small LDL particles	Kettunen J	27005778	2016	European	Kettunen J	A	A/G	0.2065		0.0283	0.0127	0.02831			19271			11		FALSE
rs2224202	chr6:102053814	G/A	rs2224202	chr6:102053814	G/A	1	1	0	log(ISI)	MAGIC	24699409	2014	European	MAGIC	G	G/A		0.168			0.02839			4769	0	4769	7	Z-score	FALSE
rs151283	chr5:122446619	A/C	rs151283	chr5:122446619	A/C	1	1	0	Late onset Alzheimers disease	Hu X	21390209	2011	European	NHLBI GRASP Catalog (version 2)							0.0284			5097					FALSE
rs11589125	chr1:31894396	C/T	rs11578034	chr1:31842153	C/T	0.78	0.977	1	Leucine	Shin S	24816252	2014	European	Shin S	C	C/T	0.9603		0.0068	0.0031	0.02858			7351			2		FALSE
rs2158712	chr7:26582733	A/T	rs2158712	chr7:26582733	A/T	1	1	0	HDL	GLGC	20686565	2010	Mixed	GLGC	A	A/T			-0.008	0.0049	0.02888	-		99900	0	99900	46	Z-score	FALSE
rs2158712	chr7:26582733	A/T	rs2158712	chr7:26582733	A/T	1	1	0	HDL cholesterol	GLGC	20686565	2010	Mixed	NHLBI GRASP Catalog (version 2)							0.02888			140059					FALSE
rs2224202	chr6:102053814	G/A	rs2224202	chr6:102053814	G/A	1	1	0	Chronic kidney disease	CKD-Gen	26831199	2016	European	CKD-Gen	G	G/A	0.832	0.168	-0.042	0.019	0.029	-		117165	12385	104780	43	log(OR)	FALSE
rs7072737	chr10:102556175	A/G	rs7072737	chr10:102556175	A/G	1	1	0	log(eGFR cystatin C)	CKD-Gen	26831199	2016	European	CKD-Gen	A	A/G	0.137	0.137	-0.0066	0.0031	0.029	-		33144	0	33144	16	ml/min/1.73m2	FALSE
rs2224202	chr6:102053814	G/A	rs2224202	chr6:102053814	G/A	1	1	0	Waist hip ratio adjusted for BMI in females greater than 50 years of age	GIANT	26426971	2015	European	GIANT	G	G/A	0.83	0.17	-0.018	0.0082	0.029	-		56331	0	56331	114	IVNT	FALSE
rs7130652	chr11:71984398	G/T	rs2508201	chr11:71995639	C/T	0.904	1	1	Mitral annular calcium	CHARGE	23388002	2013	Mixed	NHLBI GRASP Catalog (version 2)							0.02904			12985					FALSE
rs1899492	chr2:60000304	T/C	rs1899492	chr2:60000304	T/C	1	1	0	Glycoprotein acetyls mainly a1Lacid glycoprotein	Kettunen J	27005778	2016	European	Kettunen J	T	T/C	0.526		-0.02296	0.01039	0.02906			19266			11		FALSE
rs17168815	chr7:136624621	G/T	rs17168815	chr7:136624621	G/T	1	1	0	1-arachidonoylglycerophosphoinositol*	Shin S	24816252	2014	European	Shin S	G	G/T	0.8641		0.0093	0.0042	0.02923			7351			2		FALSE
rs4963772	chr12:24758480	A/G	rs17287293	chr12:24770878	G/A	0.985	0.992	1	4-acetamidobutanoate	Shin S	24816252	2014	European	Shin S	G	G/A	0.1495		-0.0056	0.0026	0.02935			6523			2		FALSE
rs1899492	chr2:60000304	T/C	rs1899492	chr2:60000304	T/C	1	1	0	Creatinine	Kettunen J	27005778	2016	European	Kettunen J	T	T/C	0.51		-0.02033	0.009318	0.02939			24807			14		FALSE
rs6488162	chr12:33593127	C/T	rs6488162	chr12:33593127	C/T	1	1	0	VLDL diameter	Kettunen J	27005778	2016	European	Kettunen J	C	C/T	0.5837		0.02282	0.01038	0.0294			19271			11		FALSE
rs73043051	chr3:18883863	C/T	rs7430675	chr3:18875039	T/C	0.979	0.995	1	Fasting insulin	MAGIC	20081858	2010	European	NHLBI GRASP Catalog (version 2)							0.02942			122744					FALSE
rs73043051	chr3:18883863	C/T	rs7430675	chr3:18875039	T/C	0.979	0.995	1	log(Fasting insulin)	MAGIC	20081858	2010	European	MAGIC	T	T/C		0.202	-0.0095	0.0044	0.02942	-		46186	0	46186	21	pmol/l	FALSE
rs4963772	chr12:24758480	A/G	rs4963772	chr12:24758480	A/G	1	1	0	Free cholesterol in medium VLDL	Kettunen J	27005778	2016	European	Kettunen J	A	A/G	0.1171		0.03393	0.01546	0.02963			21238			12		FALSE
rs17180489	chr14:72885471	C/G	rs17180489	chr14:72885471	C/G	1	1	0	Total lipids in large LDL	Kettunen J	27005778	2016	European	Kettunen J	C	C/G	0.1006		-0.04929	0.0223	0.02963			19268			11		FALSE
rs7130652	chr11:71984398	G/T	rs2508201	chr11:71995639	C/T	0.904	1	1	Bipolar disorder	Smith E	19488044	2009	Mixed	Smith E	C	C/T					0.02965			2034	1001	1033	1	log(OR)	FALSE
rs7130652	chr11:71984398	G/T	rs7130652	chr11:71984398	G/T	1	1	0	Histidine	Shin S	24816252	2014	European	Shin S	G	G/T	0.9647		-0.0122	0.0056	0.02967			1762			1		FALSE
rs73043051	chr3:18883863	C/T	rs7428376	chr3:18857812	C/T	0.968	0.989	1	Irritible bowel syndrome	Barrett JC	18587394	2008	European	NHLBI GRASP Catalog (version 2)							0.02971			16210					FALSE
rs12974440	chr19:5894386	A/G	rs12974440	chr19:5894386	A/G	1	1	0	Lumbar spine bone mineral density	GEFOS	22504420	2012	Mixed	GEFOS	A	A/G	0.037	0.037			0.02973	-		31800	0	31800	16	g/cm2	FALSE
rs11589125	chr1:31894396	C/T	rs11578034	chr1:31842153	C/T	0.78	0.977	1	Infant head circumference	EGGC	22504419	2012	European	EGGC	C	C/T	0.9615	0.0385	-0.0814	0.0374	0.02976	-		10768	0	10768	7	Z-score	FALSE
rs180238	chr7:93550447	T/C	rs180238	chr7:93550447	T/C	1	1	0	1-palmitoylglycerophosphoinositol*	Shin S	24816252	2014	European	Shin S	T	T/C	0.6554		-0.0077	0.0036	0.02978			5979			2		FALSE
rs12974440	chr19:5894386	A/G	rs12974440	chr19:5894386	A/G	1	1	0	Agreeableness	GPC	21173776	2010	European	GPC	A	A/G		0.037	0.2396	0.1103	0.02985	+		17375	0	17375	10		FALSE
rs3757868	chr7:100482720	A/G	rs3757868	chr7:100482720	A/G	1	1	0	Glutaroyl carnitine	Shin S	24816252	2014	European	Shin S	A	A/G	0.1732		0.0074	0.0034	0.02996			7256			2		FALSE
rs17180489	chr14:72885471	C/G	rs17180489	chr14:72885471	C/G	1	1	0	Concentration of large LDL particles	Kettunen J	27005778	2016	European	Kettunen J	C	C/G	0.1006		-0.04917	0.0223	0.02997			19268			11		FALSE
rs12906962	chr15:95312071	C/T	rs12906962	chr15:95312071	C/T	1	1	0	BMI in females	GIANT	23754948	2013	European	GIANT	C	C/T	0.3333	0.3333	0.015	0.0069	0.03	+		67942	0	67942	46	IVNT	FALSE
rs17362588	chr2:179721046	A/G	rs17362588	chr2:179721046	A/G	1	1	0	Chronic kidney disease	CKD-Gen	26831199	2016	European	CKD-Gen	A	A/G	0.111	0.111	-0.056	0.026	0.03	-		117165	12385	104780	43	log(OR)	FALSE
rs1899492	chr2:60000304	T/C	rs1899491	chr2:60000394	T/G	1	1	1	Waist hip ratio adjusted for BMI in females greater than 50 years of age	GIANT	26426971	2015	European	GIANT	T	T/G	0.53	0.47	0.014	0.0063	0.03	+		56163	0	56163	114	IVNT	FALSE
rs4963772	chr12:24758480	A/G	rs17287293	chr12:24770878	G/A	0.985	0.992	1	Hexadecanedioate	Shin S	24816252	2014	European	Shin S	G	G/A	0.1486		0.0132	0.0061	0.03006			6447			2		FALSE
rs17168815	chr7:136624621	G/T	rs17168815	chr7:136624621	G/T	1	1	0	Asparagine	Shin S	24816252	2014	European	Shin S	G	G/T	0.8637		0.0072	0.0033	0.03008			7316			2		FALSE
rs151283	chr5:122446619	A/C	rs151283	chr5:122446619	A/C	1	1	0	Glycoprotein acetyls mainly a1Lacid glycoprotein	Kettunen J	27005778	2016	European	Kettunen J	A	A/C	0.3059		0.02449	0.01116	0.03011			19268			11		FALSE
rs2158712	chr7:26582733	A/T	rs2158712	chr7:26582733	A/T	1	1	0	HDL	GLGC	24097068	2013	European	GLGC	A	A/T	0	0	-0.0084	0.0048	0.0302	-		94311	0	94311	60	IVNT	FALSE
rs2158712	chr7:26582733	A/T	rs995992	chr7:26576920	C/T	0.837	1	1	Ulcerative colitis	IBDGC	23128233	2012	European	IBDGC	C	C/T					0.0302			20672	6945	13727	8	log(OR)	FALSE
rs17180489	chr14:72885471	C/G	rs17180489	chr14:72885471	C/G	1	1	0	1-palmitoylglycerophosphocholine	Shin S	24816252	2014	European	Shin S	C	C/G	0.012		0.026	0.012	0.03026			5590			1		FALSE
rs180238	chr7:93550447	T/C	rs180238	chr7:93550447	T/C	1	1	0	4-methyl-2-oxopentanoate	Shin S	24816252	2014	European	Shin S	T	T/C	0.6559		0.005	0.0023	0.03028			7329			2		FALSE
rs272564	chr1:45012273	C/A	rs272564	chr1:45012273	C/A	1	1	0	p-cresol sulfate	Shin S	24816252	2014	European	Shin S	C	C/A	0.285		0.0131	0.006	0.03034			7311			2		FALSE
rs151283	chr5:122446619	A/C	rs151283	chr5:122446619	A/C	1	1	0	Sporadic Creutzfeldt Jakob disease	Mead S	22210626	2011	Mixed	NHLBI GRASP Catalog (version 2)							0.03036			7872					FALSE
rs61765646	chr1:72723211	A/T	rs61765646	chr1:72723211	A/T	1	1	0	Cholesterol esters in large HDL	Kettunen J	27005778	2016	European	Kettunen J	A	A/T	0.158		0.0308	0.01406	0.03042			19271			11		FALSE
rs3757868	chr7:100482720	A/G	rs3757868	chr7:100482720	A/G	1	1	0	Propionylcarnitine	Shin S	24816252	2014	European	Shin S	A	A/G	0.1731		0.0058	0.0027	0.03053			7364			2		FALSE
rs73043051	chr3:18883863	C/T	rs7427170	chr3:18861144	G/T	0.968	0.989	1	Bipolar disorder	Smith E	19488044	2009	Mixed	Smith E	G	G/T					0.03055			2034	1001	1033	1	log(OR)	FALSE
rs7130652	chr11:71984398	G/T	rs7130652	chr11:71984398	G/T	1	1	0	Major Depression Disorder	CONVERGE	26176920	2015	Asian	CONVERGE	G	G/T	0.857	0.143	0.08121	0.03756	0.03062	+		10640	5303	5337	1	log(OR)	FALSE
rs12906962	chr15:95312071	C/T	rs12906962	chr15:95312071	C/T	1	1	0	Openness	GPC	21173776	2010	European	GPC	C	C/T		0.333	0.166	0.0768	0.03062	+		17375	0	17375	10		FALSE
rs17180489	chr14:72885471	C/G	rs17180489	chr14:72885471	C/G	1	1	0	Cholesterol esters in large LDL	Kettunen J	27005778	2016	European	Kettunen J	C	C/G	0.1006		-0.04897	0.02229	0.03065			19268			11		FALSE
rs2158712	chr7:26582733	A/T	rs2158712	chr7:26582733	A/T	1	1	0	Proline	Shin S	24816252	2014	European	Shin S	A	A/T	0.5044		-0.0038	0.0018	0.03068			7367			2		FALSE
rs2224202	chr6:102053814	G/A	rs2224202	chr6:102053814	G/A	1	1	0	Total lipids in medium LDL	Kettunen J	27005778	2016	European	Kettunen J	G	G/A	0.7914		0.0275	0.01252	0.03069			19272			11		FALSE
rs2224202	chr6:102053814	G/A	rs2224202	chr6:102053814	G/A	1	1	0	1-docosahexaenoylglycerophosphocholine*	Shin S	24816252	2014	European	Shin S	G	G/A	0.8211		-0.0097	0.0045	0.03076			7350			2		FALSE
rs17362588	chr2:179721046	A/G	rs17362588	chr2:179721046	A/G	1	1	0	Erythronate*	Shin S	24816252	2014	European	Shin S	A	A/G	0.0975		0.0073	0.0034	0.03088			7307			2		FALSE
rs12974440	chr19:5894386	A/G	rs12974440	chr19:5894386	A/G	1	1	0	Fasting blood glucose	MAGIC	20081858	2010	European	NHLBI GRASP Catalog (version 2)							0.03092			122744					FALSE
rs12974440	chr19:5894386	A/G	rs12974440	chr19:5894386	A/G	1	1	0	Fasting glucose	MAGIC	20081858	2010	European	MAGIC	A	A/G		0.037	-0.016	0.0073	0.03092	-		46186	0	46186	21	mmol/l	FALSE
rs1997571	chr7:116198621	A/G	rs1997572	chr7:116198828	G/A	1	1	1	Malate	Shin S	24816252	2014	European	Shin S	G	G/A	0.6019		0.0121	0.0056	0.03094			1578			1		FALSE
rs180238	chr7:93550447	T/C	rs180238	chr7:93550447	T/C	1	1	0	Hip circumference in males	GIANT	25673412	2015	Mixed	GIANT	T	T/C	0.6583	0.3417	-0.015	0.0071	0.031	-		57606	0	57606	101	IVNT	FALSE
rs7072737	chr10:102556175	A/G	rs7072737	chr10:102556175	A/G	1	1	0	log(eGFR cystatin C)	CKD-Gen	20383146	2010	European	CKD-Gen	A	A/G	0.125	0.125			0.031	-		20957	0	20957	8	ml/min/1.73m2	FALSE
rs6488162	chr12:33593127	C/T	rs10844582	chr12:33560873	G/A	0.824	0.969	1	Fasting insulin	MAGIC	20081858	2010	European	NHLBI GRASP Catalog (version 2)							0.03105			122744					FALSE
rs4836027	chr5:121866990	C/T	rs6595376	chr5:121868933	T/A	0.991	0.996	1	Creatinine	Shin S	24816252	2014	European	Shin S	T	T/A	0.3174		-0.0036	0.0017	0.03115			7361			2		FALSE
rs1997571	chr7:116198621	A/G	rs1997572	chr7:116198828	G/A	1	1	1	Margarate (17:0)	Shin S	24816252	2014	European	Shin S	G	G/A	0.5983		0.01	0.0046	0.03117			1768			1		FALSE
rs73043051	chr3:18883863	C/T	rs7430675	chr3:18875039	T/C	0.979	0.995	1	Bilirubin (Z;Z)	Shin S	24816252	2014	European	Shin S	T	T/C	0.2675		0.0266	0.0124	0.03143			1720			1		FALSE
rs17180489	chr14:72885471	C/G	rs17180489	chr14:72885471	C/G	1	1	0	Total cholesterol in large LDL	Kettunen J	27005778	2016	European	Kettunen J	C	C/G	0.1006		-0.04867	0.02229	0.03143			19268			11		FALSE
rs17362588	chr2:179721046	A/G	rs17362588	chr2:179721046	A/G	1	1	0	log(Increm30)	MAGIC	24699409	2014	European	MAGIC	A	A/G		0.111	0.075	0.035	0.03154	+		4447	0	4447	7	Z-score	FALSE
rs4836027	chr5:121866990	C/T	rs6595376	chr5:121868933	T/A	0.991	0.996	1	1;6-anhydroglucose	Shin S	24816252	2014	European	Shin S	T	T/A	0.3159		0.0168	0.0078	0.03175			3422			2		FALSE
rs17168815	chr7:136624621	G/T	rs10488600	chr7:136605458	C/T	0.879	0.992	1	Heroin addiction	Nielsen	20520587	2010	Mixed	NHLBI GRASP Catalog (version 2)							0.03175			575					FALSE
rs12906962	chr15:95312071	C/T	rs12906962	chr15:95312071	C/T	1	1	0	3-phenylpropionate (hydrocinnamate)	Shin S	24816252	2014	European	Shin S	C	C/T	0.3141		-0.0113	0.0053	0.03189			5829			2		FALSE
rs3757868	chr7:100482720	A/G	rs3757868	chr7:100482720	A/G	1	1	0	Citrate	Kettunen J	27005778	2016	European	Kettunen J	A	A/G	0.1965		-0.02484	0.01158	0.03195			24767			14		FALSE
rs61928421	chr12:116227249	C/T	rs11067773	chr12:116228495	T/C	0.813	0.986	1	Height	GIANT	25282103	2014	European	GIANT	T	T/C	0.883	0.117	-0.012	0.0054	0.032	-		238329	0	238329	79	Z-score	FALSE
rs34310778	chr3:74783408	C/T	rs7635639	chr3:74783359	A/G	1	1	1	Microalbuminuria	CKD-Gen	26631737	2016	European	CKD-Gen	A	A/G	0.381	0.381	0.044	0.021	0.032	+		54116	7798	46318	19	log(OR)	FALSE
rs12906962	chr15:95312071	C/T	rs12906962	chr15:95312071	C/T	1	1	0	Coronary artery disease	CARDIoGRAM	21378990	2011	European	CARDIoGRAM	C	C/T	0.3225	0.3225	0.03975	0.01854	0.03206	+	0.537457	49822	14062	35760	14	log(OR)	FALSE
rs1899492	chr2:60000304	T/C	rs1899491	chr2:60000394	T/G	1	1	1	Guanosine	Shin S	24816252	2014	European	Shin S	T	T/G	0.4968		0.0151	0.0071	0.03206			2315			2		FALSE
rs12986417	chr19:30109533	A/G	rs12986417	chr19:30109533	A/G	1	1	0	Isoleucine	Kettunen J	27005778	2016	European	Kettunen J	A	A/G	0.3496		-0.02136	0.009918	0.03211			24772			14		FALSE
rs34310778	chr3:74783408	C/T	rs7635818	chr3:74783476	C/G	1	1	1	Bipolar disorder	Chen DT	22182935	2011	Mixed	NHLBI GRASP Catalog (version 2)							0.03213			18598					FALSE
rs34310778	chr3:74783408	C/T	rs7635639	chr3:74783359	A/G	1	1	1	1-stearoylglycerophosphocholine	Shin S	24816252	2014	European	Shin S	A	A/G	0.4572		-0.0072	0.0034	0.03226			7368			2		FALSE
rs1997571	chr7:116198621	A/G	rs1997571	chr7:116198621	A/G	1	1	0	OmegaL7 and L9 and saturated fatty acids	Kettunen J	27005778	2016	European	Kettunen J	A	A/G	0.5574		-0.02673	0.01242	0.03242			13504			10		FALSE
rs7072737	chr10:102556175	A/G	rs7072737	chr10:102556175	A/G	1	1	0	Comorbid depressive syndrome and alcohol dependence	Edwards AC	22064162	2011	European	NHLBI GRASP Catalog (version 2)							0.03244			874					FALSE
rs2224202	chr6:102053814	G/A	rs2224202	chr6:102053814	G/A	1	1	0	Rheumatoid arthritis	Julia A	18668548	2008	European	NHLBI GRASP Catalog (version 2)							0.03249			1604					FALSE
rs34310778	chr3:74783408	C/T	rs7635639	chr3:74783359	A/G	1	1	1	Laurate (12:0)	Shin S	24816252	2014	European	Shin S	A	A/G	0.4542		-0.0037	0.0018	0.03252			7346			2		FALSE
rs1899492	chr2:60000304	T/C	rs1899491	chr2:60000394	T/G	1	1	1	Margarate (17:0)	Shin S	24816252	2014	European	Shin S	T	T/G	0.4828		-0.0065	0.0031	0.03259			7349			2		FALSE
rs2224202	chr6:102053814	G/A	rs2224202	chr6:102053814	G/A	1	1	0	Lumbar spine bone mineral density	GEFOS	22504420	2012	Mixed	GEFOS	G	G/A	0.8333	0.1667			0.03271	-		31800	0	31800	16	g/cm2	FALSE
rs1997571	chr7:116198621	A/G	rs1997571	chr7:116198621	A/G	1	1	0	Phosphatidylcholine and other cholines	Kettunen J	27005778	2016	European	Kettunen J	A	A/G	0.557		-0.02658	0.01238	0.03294			13538			10		FALSE
rs1997571	chr7:116198621	A/G	rs1997571	chr7:116198621	A/G	1	1	0	Total cholesterol in very large HDL	Kettunen J	27005778	2016	European	Kettunen J	A	A/G	0.5708		-0.02131	0.009975	0.03295			21535			12		FALSE
rs17362588	chr2:179721046	A/G	rs17362588	chr2:179721046	A/G	1	1	0	Glycine	Kettunen J	27005778	2016	European	Kettunen J	A	A/G	0.0759		0.04532	0.02125	0.03296			16505			10		FALSE
rs12974440	chr19:5894386	A/G	rs12974440	chr19:5894386	A/G	1	1	0	log(Urinary albumin creatinine ratio in diabetics)	CKD-Gen	26631737	2016	European	CKD-Gen	A	A/G	0.043	0.043	0.12	0.056	0.033	+		5825	0	5825	20	mg/g	FALSE
rs61928421	chr12:116227249	C/T	rs11067773	chr12:116228495	T/C	0.813	0.986	1	Kynurenine	Shin S	24816252	2014	European	Shin S	T	T/C	0.925		0.0076	0.0035	0.03303			7368			2		FALSE
rs7072737	chr10:102556175	A/G	rs7072737	chr10:102556175	A/G	1	1	0	Total cholesterol in medium HDL	Kettunen J	27005778	2016	European	Kettunen J	A	A/G	0.0773		0.04016	0.01868	0.03313			21555			12		FALSE
rs151283	chr5:122446619	A/C	rs426500	chr5:122467316	T/C	0.81	0.914	1	Total cholesterol	Barber M	20339536	2010	European	NHLBI GRASP Catalog (version 2)							0.03331			3928					FALSE
rs272564	chr1:45012273	C/A	rs272564	chr1:45012273	C/A	1	1	0	N-(2-furoyl)glycine	Shin S	24816252	2014	European	Shin S	C	C/A	0.3011		-0.0325	0.0153	0.03337			522			2		FALSE
rs272564	chr1:45012273	C/A	rs272564	chr1:45012273	C/A	1	1	0	Multiple sclerosis	Baranzini S	19010793	2009	European	Baranzini S	C	C/A					0.0334			1861	978	883	1	log(OR)	FALSE
rs61765646	chr1:72723211	A/T	rs61765646	chr1:72723211	A/T	1	1	0	Concentration of very large HDL particles	Kettunen J	27005778	2016	European	Kettunen J	A	A/T	0.158		0.03019	0.01408	0.03347			19271			11		FALSE
rs17180489	chr14:72885471	C/G	rs17180489	chr14:72885471	C/G	1	1	0	1-eicosatrienoylglycerophosphocholine*	Shin S	24816252	2014	European	Shin S	C	C/G	0.012		0.048	0.0226	0.03353			5598			1		FALSE
rs34310778	chr3:74783408	C/T	rs7635639	chr3:74783359	A/G	1	1	1	Estrone 3-sulfate	Shin S	24816252	2014	European	Shin S	A	A/G	0.4634		0.0247	0.0116	0.03353			917			2		FALSE
rs7130652	chr11:71984398	G/T	rs7130652	chr11:71984398	G/T	1	1	0	Phenylalanine	Kettunen J	27005778	2016	European	Kettunen J	G	G/T	0.9044		-0.03472	0.0163	0.03361			22660			13		FALSE
rs1899492	chr2:60000304	T/C	rs1899491	chr2:60000394	T/G	1	1	1	Tetrology of fallot	Cordell HJ	23297363	2013	European	NHLBI GRASP Catalog (version 2)							0.03374			9723					FALSE
rs17168815	chr7:136624621	G/T	rs17168815	chr7:136624621	G/T	1	1	0	log(Age of smoking onset)	TAG	20418890	2010	European	TAG	G	G/T	0.8416	0.1584	0.0067	0.0032	0.03379	+		24114	0	24114	13	years	FALSE
rs1899492	chr2:60000304	T/C	rs1899491	chr2:60000394	T/G	1	1	1	Bilirubin (E;Z or Z;E)*	Shin S	24816252	2014	European	Shin S	T	T/G	0.4744		-0.0107	0.0051	0.03383			4961			2		FALSE
rs151283	chr5:122446619	A/C	rs151283	chr5:122446619	A/C	1	1	0	Ischemic stroke	ISGS	17434096	2007	European	ISGS	A	A/C					0.03386			517	249	268	1	log(OR)	FALSE
rs2224202	chr6:102053814	G/A	rs2224202	chr6:102053814	G/A	1	1	0	Standardized difference in height between age 8 years and adult in females	EGGC	23449627	2013	European	EGGC	G	G/A			-0.04823	0.02257	0.03386	-		5747	0	5747	6	SDS	FALSE
rs2224202	chr6:102053814	G/A	rs2224202	chr6:102053814	G/A	1	1	0	Total lipids in small LDL	Kettunen J	27005778	2016	European	Kettunen J	G	G/A	0.7914		0.02696	0.01251	0.03392			19272			11		FALSE
rs11589125	chr1:31894396	C/T	rs11578034	chr1:31842153	C/T	0.78	0.977	1	Age at menarche	ReproGen	25231870	2014	European	ReproGen	C	C/T	0.96	0.04	-0.034	0.01604	0.034	-		182416	0	182416	58	years	FALSE
rs3757868	chr7:100482720	A/G	rs3757868	chr7:100482720	A/G	1	1	0	BMI in females less than or equal to 50 years of age	GIANT	26426971	2015	European	GIANT	A	A/G	0.15	0.15	-0.018	0.0085	0.034	-		52312	0	52312	114	IVNT	FALSE
rs7130652	chr11:71984398	G/T	rs7130652	chr11:71984398	G/T	1	1	0	Waist hip ratio in females	GIANT	25673412	2015	Mixed	GIANT	G	G/T	0.9417	0.0583	-0.027	0.013	0.034	-		85347	0	85347	101	IVNT	FALSE
rs17180489	chr14:72885471	C/G	rs17180489	chr14:72885471	C/G	1	1	0	Concentration of very small VLDL particles	Kettunen J	27005778	2016	European	Kettunen J	C	C/G	0.1006		-0.04799	0.02233	0.03424			19268			11		FALSE
rs1997571	chr7:116198621	A/G	rs1997571	chr7:116198621	A/G	1	1	0	Free cholesterol in small VLDL	Kettunen J	27005778	2016	European	Kettunen J	A	A/G	0.5708		-0.02135	0.009964	0.03429			21554			12		FALSE
rs2224202	chr6:102053814	G/A	rs2224202	chr6:102053814	G/A	1	1	0	Tanner stage females	EGGC	24770850	2014	European	EGGC	G	G/A			-0.04482	0.01701	0.03434	-		6146	0	6146	6		FALSE
rs2158712	chr7:26582733	A/T	rs2158712	chr7:26582733	A/T	1	1	0	Valine	Kettunen J	27005778	2016	European	Kettunen J	A	A/T	0.5526		0.01933	0.009135	0.03437			24898			14		FALSE
rs73043051	chr3:18883863	C/T	rs7430675	chr3:18875039	T/C	0.979	0.995	1	Statin response difference total cholesterol	Barber M	20339536	2010	European	Barber M	T	T/C		0.2631			0.03438			3932	0	3932	3	IVNT	FALSE
rs73043051	chr3:18883863	C/T	rs7430675	chr3:18875039	T/C	0.979	0.995	1	Total cholesterol change with statins	Barber M	20339536	2010	European	NHLBI GRASP Catalog (version 2)							0.03438			3928					FALSE
rs4963772	chr12:24758480	A/G	rs10842383	chr12:24771967	T/C	0.985	0.992	1	Tardive dyskinesia	Aberg K	19875103	2009	Mixed	NHLBI GRASP Catalog (version 2)							0.03439			738					FALSE
rs1997571	chr7:116198621	A/G	rs1997571	chr7:116198621	A/G	1	1	0	Concentration of IDL particles	Kettunen J	27005778	2016	European	Kettunen J	A	A/G	0.565		-0.02233	0.0104	0.03442			19268			11		FALSE
rs4963772	chr12:24758480	A/G	rs4963772	chr12:24758480	A/G	1	1	0	Phospholipids in medium VLDL	Kettunen J	27005778	2016	European	Kettunen J	A	A/G	0.1171		0.03305	0.01548	0.03444			21238			12		FALSE
rs12974440	chr19:5894386	A/G	rs12974440	chr19:5894386	A/G	1	1	0	Crythrose	Shin S	24816252	2014	European	Shin S	A	A/G	0.0774		-0.0144	0.0068	0.03452			6830			2		FALSE
rs1997571	chr7:116198621	A/G	rs1997571	chr7:116198621	A/G	1	1	0	Total cholesterol in IDL	Kettunen J	27005778	2016	European	Kettunen J	A	A/G	0.565		-0.0223	0.0104	0.03453			19268			11		FALSE
rs4963772	chr12:24758480	A/G	rs4963772	chr12:24758480	A/G	1	1	0	Genetic generalised epilepsy	ILAE	25087078	2014	Mixed	ILAE	A	A/G					0.03462	+		21596	2606	18990	8	log(OR)	FALSE
rs12906962	chr15:95312071	C/T	rs12906962	chr15:95312071	C/T	1	1	0	Citrate	Kettunen J	27005778	2016	European	Kettunen J	C	C/T	0.3716		-0.02046	0.009694	0.03482			24767			14		FALSE
rs4963772	chr12:24758480	A/G	rs17287293	chr12:24770878	G/A	0.985	0.992	1	Acetylcarnitine	Shin S	24816252	2014	European	Shin S	G	G/A	0.1498		0.0071	0.0034	0.03485			7356			2		FALSE
rs17180489	chr14:72885471	C/G	rs17180489	chr14:72885471	C/G	1	1	0	Body fat percentage	Lu Y	26833246	2016	Mixed	Lu Y	C	C/G	0.1132	0.1132	-0.1078	0.0511	0.03489	-	1	5678	0	5678	56	IVNT	FALSE
rs17180489	chr14:72885471	C/G	rs17180489	chr14:72885471	C/G	1	1	0	Concentration of small HDL particles	Kettunen J	27005778	2016	European	Kettunen J	C	C/G	0.1006		-0.04729	0.02228	0.03495			19268			11		FALSE
rs7072737	chr10:102556175	A/G	rs7072737	chr10:102556175	A/G	1	1	0	Lumbar spine bone mineral density in males	GEFOS	22504420	2012	Mixed	GEFOS	A	A/G	0.125	0.125			0.03496	-		10080	0	10080	12	g/cm2	FALSE
rs4963772	chr12:24758480	A/G	rs17287293	chr12:24770878	G/A	0.985	0.992	1	Age at menarche	ReproGen	25231870	2014	European	ReproGen	G	G/A	0.15	0.15	0.017	0.008063	0.035	+		182416	0	182416	58	years	FALSE
rs151283	chr5:122446619	A/C	rs151283	chr5:122446619	A/C	1	1	0	Age at menopause	ReproGen	26414677	2015	European	ReproGen	A	A/C	0.24	0.24	0.05	0.02	0.035	+		69360	0	69360	33	years	FALSE
rs2224202	chr6:102053814	G/A	rs2224202	chr6:102053814	G/A	1	1	0	Waist hip ratio adjusted for BMI	GIANT	25673412	2015	Mixed	GIANT	G	G/A	0.8333	0.1667	-0.012	0.0055	0.035	-		142713	0	142713	109	IVNT	FALSE
rs61928421	chr12:116227249	C/T	rs11067773	chr12:116228495	T/C	0.813	0.986	1	Tardive dyskinesia	Aberg K	19875103	2009	Mixed	NHLBI GRASP Catalog (version 2)							0.03509			738					FALSE
rs17180489	chr14:72885471	C/G	rs17180489	chr14:72885471	C/G	1	1	0	1-oleoylglycerophosphocholine	Shin S	24816252	2014	European	Shin S	C	C/G	0.012		0.04	0.019	0.03527			5597			1		FALSE
rs151283	chr5:122446619	A/C	rs151283	chr5:122446619	A/C	1	1	0	Gamma-glutamylleucine	Shin S	24816252	2014	European	Shin S	A	A/C	0.2847		0.0047	0.0023	0.03539			7354			2		FALSE
rs1899492	chr2:60000304	T/C	rs1899491	chr2:60000394	T/G	1	1	1	Glucose	Shin S	24816252	2014	European	Shin S	T	T/G	0.4771		-0.0034	0.0016	0.0354			7325			2		FALSE
rs1997571	chr7:116198621	A/G	rs1997571	chr7:116198621	A/G	1	1	0	Total lipids in IDL	Kettunen J	27005778	2016	European	Kettunen J	A	A/G	0.565		-0.02219	0.0104	0.03547			19268			11		FALSE
rs1899492	chr2:60000304	T/C	rs1899492	chr2:60000304	T/C	1	1	0	Concentration of very large VLDL particles	Kettunen J	27005778	2016	European	Kettunen J	T	T/C	0.526		-0.02219	0.01047	0.03549			18956			11		FALSE
rs12986417	chr19:30109533	A/G	rs12986417	chr19:30109533	A/G	1	1	0	OmegaL7 and L9 and saturated fatty acids	Kettunen J	27005778	2016	European	Kettunen J	A	A/G	0.3341		-0.02798	0.01324	0.03554			13501			10		FALSE
rs272564	chr1:45012273	C/A	rs272564	chr1:45012273	C/A	1	1	0	Rheumatoid arthritis	Julia A	18668548	2008	European	NHLBI GRASP Catalog (version 2)							0.03556			1604					FALSE
rs61928421	chr12:116227249	C/T	rs11067773	chr12:116228495	T/C	0.813	0.986	1	Crythrose	Shin S	24816252	2014	European	Shin S	T	T/C	0.9243		-0.0144	0.0068	0.03562			6830			2		FALSE
rs12906962	chr15:95312071	C/T	rs12906962	chr15:95312071	C/T	1	1	0	log(Proinsulin)	MAGIC	21873549	2011	European	MAGIC	C	C/T		0.335	-0.018	0.0083	0.03574	-		10701	0	10701	4	pmol/l	FALSE
rs3757868	chr7:100482720	A/G	rs3757868	chr7:100482720	A/G	1	1	0	Ulcerative colitis	IBDGC	26192919	2015	European	IBDGC	A	A/G	0.181	0.181	0.0568	0.0271	0.03579	+	0.672	27432	6968	20464	8	log(OR)	FALSE
rs12986417	chr19:30109533	A/G	rs12986417	chr19:30109533	A/G	1	1	0	Malate	Shin S	24816252	2014	European	Shin S	A	A/G	0.3297		-0.0056	0.0027	0.0358			6946			2		FALSE
rs151283	chr5:122446619	A/C	rs151283	chr5:122446619	A/C	1	1	0	Major Depression Disorder	CONVERGE	26176920	2015	Asian	CONVERGE	A	A/C	0.5	0.5	-0.05657	0.02696	0.03591	-		10640	5303	5337	1	log(OR)	FALSE
rs1997571	chr7:116198621	A/G	rs1997572	chr7:116198828	G/A	1	1	1	Eicosenoate (20:1n9 or 11)	Shin S	24816252	2014	European	Shin S	G	G/A	0.5983		0.0136	0.0065	0.03599			1768			1		FALSE
rs7072737	chr10:102556175	A/G	rs7072737	chr10:102556175	A/G	1	1	0	N-(2-furoyl)glycine	Shin S	24816252	2014	European	Shin S	A	A/G	0.1196		-0.0474	0.0226	0.03604			522			2		FALSE
rs34310778	chr3:74783408	C/T	rs34310778	chr3:74783408	C/T	1	1	0	Glycerol	Kettunen J	27005778	2016	European	Kettunen J	C	C/T	0.492		0.02154	0.01028	0.03605			20235			12		FALSE
rs1997571	chr7:116198621	A/G	rs1997571	chr7:116198621	A/G	1	1	0	Total lipids in small VLDL	Kettunen J	27005778	2016	European	Kettunen J	A	A/G	0.565		-0.02207	0.01039	0.03616			19268			11		FALSE
rs73043051	chr3:18883863	C/T	rs7430675	chr3:18875039	T/C	0.979	0.995	1	LDL cholesterol	Kathiresan S	19060906	2008	European	NHLBI GRASP Catalog (version 2)							0.03644			40463					FALSE
rs35596070	chr2:179759692	A/C	rs35596070	chr2:179759692	A/C	1	1	0	Urea	Kettunen J	27005778	2016	European	Kettunen J	A	A/C	0.1114		-0.03542	0.01693	0.03644			18811			11		FALSE
rs61928421	chr12:116227249	C/T	rs11067773	chr12:116228495	T/C	0.813	0.986	1	Inosine	Shin S	24816252	2014	European	Shin S	T	T/C	0.9341		-0.0471	0.0225	0.03646			2639			2		FALSE
rs12906962	chr15:95312071	C/T	rs12906962	chr15:95312071	C/T	1	1	0	Myocardial infarction	CARDIoGRAMplusC4D	26343387	2015	Mixed	CARDIoGRAMplusC4D	C	C/T	0.3226	0.3226	0.02395	0.01147	0.0367	+	0.231311	167181	43677	123504	48	log(OR)	FALSE
rs3757868	chr7:100482720	A/G	rs3757868	chr7:100482720	A/G	1	1	0	Phospholipids in small VLDL	Kettunen J	27005778	2016	European	Kettunen J	A	A/G	0.2055		0.02565	0.01213	0.03676			21549			12		FALSE
rs11589125	chr1:31894396	C/T	rs11578034	chr1:31842153	C/T	0.78	0.977	1	Propionylcarnitine	Shin S	24816252	2014	European	Shin S	C	C/T	0.962		0.011	0.0053	0.03688			7364			2		FALSE
rs6488162	chr12:33593127	C/T	rs6488162	chr12:33593127	C/T	1	1	0	Glycochenodeoxycholate	Shin S	24816252	2014	European	Shin S	C	C/T	0.5989		0.0345	0.0165	0.0369			1565			1		FALSE
rs272564	chr1:45012273	C/A	rs272564	chr1:45012273	C/A	1	1	0	Overweight	GIANT	23563607	2013	European	GIANT	C	C/A	0.283	0.283	0.021	0.01	0.037	+		157636	92144	65492	51	log(OR)	FALSE
rs272564	chr1:45012273	C/A	rs272564	chr1:45012273	C/A	1	1	0	Agreeableness	GPC	21173776	2010	European	GPC	C	C/A		0.283	-0.1563	0.075	0.03708	-		17375	0	17375	10		FALSE
rs4963772	chr12:24758480	A/G	rs17287293	chr12:24770878	G/A	0.985	0.992	1	Bilirubin (E;E)*	Shin S	24816252	2014	European	Shin S	G	G/A	0.1499		0.0165	0.0079	0.0371			7303			2		FALSE
rs73043051	chr3:18883863	C/T	rs7430675	chr3:18875039	T/C	0.979	0.995	1	HOMA IR	MAGIC	20081858	2010	European	NHLBI GRASP Catalog (version 2)							0.03714			122744					FALSE
rs73043051	chr3:18883863	C/T	rs7430675	chr3:18875039	T/C	0.979	0.995	1	log(HOMA-IR)	MAGIC	20081858	2010	European	MAGIC	T	T/C		0.202	-0.0095	0.0046	0.03714	-		46186	0	46186	21		FALSE
rs6488162	chr12:33593127	C/T	rs6488162	chr12:33593127	C/T	1	1	0	Free cholesterol in IDL	Kettunen J	27005778	2016	European	Kettunen J	C	C/T	0.5898		-0.02115	0.01003	0.03721			21557			12		FALSE
rs2224202	chr6:102053814	G/A	rs2224202	chr6:102053814	G/A	1	1	0	4-androsten-3beta;17beta-diol disulfate 2*	Shin S	24816252	2014	European	Shin S	G	G/A	0.8218		0.0116	0.0056	0.03722			7333			2		FALSE
rs151283	chr5:122446619	A/C	rs426500	chr5:122467316	T/C	0.81	0.914	1	Advanced age related macular degeneration	Fritsche L	23455636	2013	Mixed	NHLBI GRASP Catalog (version 2)							0.03731			77255					FALSE
rs17180489	chr14:72885471	C/G	rs17180489	chr14:72885471	C/G	1	1	0	Years of educational attainment	SSGAC	27225129	2016	European	SSGAC	C	C/G	0.1791	0.1791	0.012	0.006	0.03736	+		328917	0	328917	64	years	FALSE
rs2224202	chr6:102053814	G/A	rs2224202	chr6:102053814	G/A	1	1	0	Concentration of very large VLDL particles	Kettunen J	27005778	2016	European	Kettunen J	G	G/A	0.7914		0.02647	0.01262	0.03741			18959			11		FALSE
rs2158712	chr7:26582733	A/T	rs2158712	chr7:26582733	A/T	1	1	0	log(Age of smoking onset)	TAG	20418890	2010	European	TAG	A	A/T	0.4987	0.4987	0.0047	0.0023	0.03747	+		24114	0	24114	13	years	FALSE
rs11589125	chr1:31894396	C/T	rs11578034	chr1:31842153	C/T	0.78	0.977	1	10-nonadecenoate (19:1n9)	Shin S	24816252	2014	European	Shin S	C	C/T	0.9602		-0.0184	0.0088	0.03758			7345			2		FALSE
rs180238	chr7:93550447	T/C	rs180238	chr7:93550447	T/C	1	1	0	LDL cholesterol	Barber M	20339536	2010	European	NHLBI GRASP Catalog (version 2)							0.03764			3928					FALSE
rs7072737	chr10:102556175	A/G	rs10883543	chr10:102552752	G/T	0.989	1	1	Multiple sclerosis	Baranzini S	19010793	2009	European	Baranzini S	G	G/T					0.0377			1861	978	883	1	log(OR)	FALSE
rs11589125	chr1:31894396	C/T	rs11578034	chr1:31842153	C/T	0.78	0.977	1	3-(4-hydroxyphenyl)lactate	Shin S	24816252	2014	European	Shin S	C	C/T	0.9612		0.0138	0.0066	0.03774			7346			2		FALSE
rs17180489	chr14:72885471	C/G	rs17180489	chr14:72885471	C/G	1	1	0	OmegaL3 fatty acids	Kettunen J	27005778	2016	European	Kettunen J	C	C/G	0.0991		-0.05628	0.02692	0.03774			13541			10		FALSE
rs3757868	chr7:100482720	A/G	rs3757868	chr7:100482720	A/G	1	1	0	N-acetylglycine	Shin S	24816252	2014	European	Shin S	A	A/G	0.174		-0.0124	0.006	0.03789			6715			2		FALSE
rs6488162	chr12:33593127	C/T	rs6488162	chr12:33593127	C/T	1	1	0	Alanine	Shin S	24816252	2014	European	Shin S	C	C/T	0.6024		0.0083	0.004	0.03791			1761			1		FALSE
rs73043051	chr3:18883863	C/T	rs7428376	chr3:18857812	C/T	0.968	0.989	1	Hypertension early onset hypertension	Yang	22479346	2012	Mixed	NHLBI GRASP Catalog (version 2)							0.03796			6118					FALSE
rs2158712	chr7:26582733	A/T	rs2158712	chr7:26582733	A/T	1	1	0	log(Ins30) adjusted for BMI	MAGIC	24699409	2014	European	MAGIC	A	A/T		0.475			0.03796			4409	0	4409	7	Z-score	FALSE
rs272564	chr1:45012273	C/A	rs272564	chr1:45012273	C/A	1	1	0	log(eGFR creatinine)	CKD-Gen	20383146	2010	European	CKD-Gen	C	C/A	0.283	0.283			0.038	+		67093	0	67093	20	ml/min/1.73m2	FALSE
rs12906962	chr15:95312071	C/T	rs12906962	chr15:95312071	C/T	1	1	0	Obesity class 1	GIANT	23563607	2013	European	GIANT	C	C/T	0.333	0.333	0.029	0.014	0.038	+		96192	32494	63698	51	log(OR)	FALSE
rs1997571	chr7:116198621	A/G	rs1997572	chr7:116198828	G/A	1	1	1	Taurocholate	Shin S	24816252	2014	European	Shin S	G	G/A	0.6025		0.0424	0.0205	0.03814			698			1		FALSE
rs61765646	chr1:72723211	A/T	rs61765646	chr1:72723211	A/T	1	1	0	Free cholesterol in large HDL	Kettunen J	27005778	2016	European	Kettunen J	A	A/T	0.1619		0.02783	0.0133	0.03828			21557			12		FALSE
rs12906962	chr15:95312071	C/T	rs12906962	chr15:95312071	C/T	1	1	0	SBP	ICBP	21909115	2011	European	ICBP	C	C/T					0.0383			69395	0	69395	29	mmHg	FALSE
rs12906962	chr15:95312071	C/T	rs12906962	chr15:95312071	C/T	1	1	0	Systolic blood pressure SBP	ICBP	21909115	2011	European	NHLBI GRASP Catalog (version 2)							0.0383			203056					FALSE
rs7072737	chr10:102556175	A/G	rs7072737	chr10:102556175	A/G	1	1	0	Androsterone sulfate	Shin S	24816252	2014	European	Shin S	A	A/G	0.1143		-0.0203	0.0098	0.03843			7338			2		FALSE
rs3757868	chr7:100482720	A/G	rs3757868	chr7:100482720	A/G	1	1	0	M.LDL.C	Kettunen J	27005778	2016	European	Kettunen J	A	A/G	0.2055		0.02546	0.01211	0.03847			21557			12		FALSE
rs4836027	chr5:121866990	C/T	rs4836027	chr5:121866990	C/T	1	1	0	Phospholipids in very small VLDL	Kettunen J	27005778	2016	European	Kettunen J	C	C/T	0.3298		0.02298	0.01096	0.03854			19269			11		FALSE
rs3757868	chr7:100482720	A/G	rs3757868	chr7:100482720	A/G	1	1	0	Height	GIANT	23754948	2013	European	GIANT	A	A/G	0.15	0.15	0.01145	0.005534	0.0386	+		133621	0	133621	46	Z-score	FALSE
rs12974440	chr19:5894386	A/G	rs12974440	chr19:5894386	A/G	1	1	0	Tryptophan betaine	Shin S	24816252	2014	European	Shin S	A	A/G	0.0773		-0.0339	0.0164	0.03865			7014			2		FALSE
rs12906962	chr15:95312071	C/T	rs12906962	chr15:95312071	C/T	1	1	0	Serine	Shin S	24816252	2014	European	Shin S	C	C/T	0.32		-0.0049	0.0024	0.03869			7349			2		FALSE
rs17362588	chr2:179721046	A/G	rs17362588	chr2:179721046	A/G	1	1	0	Ascorbate (Vitamin C)	Shin S	24816252	2014	European	Shin S	A	A/G	0.125		0.0355	0.0172	0.0387			2063			2		FALSE
rs1997571	chr7:116198621	A/G	rs11773845	chr7:116191301	A/C	1	1	1	LDL cholesterol	Kathiresan S	19060906	2008	European	NHLBI GRASP Catalog (version 2)							0.0387			40463					FALSE
rs272564	chr1:45012273	C/A	rs272564	chr1:45012273	C/A	1	1	0	5-dodecenoate (12:1n7)	Shin S	24816252	2014	European	Shin S	C	C/A	0.2851		-0.0087	0.0042	0.03876			7322			2		FALSE
rs12974440	chr19:5894386	A/G	rs12974440	chr19:5894386	A/G	1	1	0	Histidine	Kettunen J	27005778	2016	European	Kettunen J	A	A/G	0.0585		0.04612	0.0222	0.03884			19240			11		FALSE
rs272564	chr1:45012273	C/A	rs272564	chr1:45012273	C/A	1	1	0	Arabinose	Shin S	24816252	2014	European	Shin S	C	C/A	0.286		-0.0078	0.0038	0.03889			5502			2		FALSE
rs151283	chr5:122446619	A/C	rs151283	chr5:122446619	A/C	1	1	0	Isovalerate	Shin S	24816252	2014	European	Shin S	A	A/C	0.2815		0.007	0.0034	0.03893			6735			2		FALSE
rs2158712	chr7:26582733	A/T	rs2158712	chr7:26582733	A/T	1	1	0	College completion	SSGAC	23722424	2013	European	SSGAC	A	A/T	0.47	0.47	-0.0202	0.009	0.03896	-		95427	22044	73383	42	log(OR)	FALSE
rs17180489	chr14:72885471	C/G	rs17180489	chr14:72885471	C/G	1	1	0	1-heptadecanoylglycerophosphocholine	Shin S	24816252	2014	European	Shin S	C	C/G	0.012		0.064	0.031	0.03897			5268			1		FALSE
rs11589125	chr1:31894396	C/T	rs11578034	chr1:31842153	C/T	0.78	0.977	1	log(Ins30) adjusted for BMI	MAGIC	24699409	2014	European	MAGIC	C	C/T		0.044			0.03905			4409	0	4409	7	Z-score	FALSE
rs6488162	chr12:33593127	C/T	rs10772076	chr12:33553574	C/A	0.824	0.969	1	LDL cholesterol change with statins	Barber M	20339536	2010	European	NHLBI GRASP Catalog (version 2)							0.03914			3928					FALSE
rs2158712	chr7:26582733	A/T	rs2158712	chr7:26582733	A/T	1	1	0	1-arachidonoylglycerophosphoinositol*	Shin S	24816252	2014	European	Shin S	A	A/T	0.5038		-0.0053	0.0026	0.03915			7351			2		FALSE
rs12974440	chr19:5894386	A/G	rs12974440	chr19:5894386	A/G	1	1	0	4-androsten-3beta;17beta-diol disulfate 2*	Shin S	24816252	2014	European	Shin S	A	A/G	0.077		-0.0176	0.0085	0.03926			7333			2		FALSE
rs17362588	chr2:179721046	A/G	rs17362588	chr2:179721046	A/G	1	1	0	Sporadic Creutzfeldt Jakob disease	Mead S	22210626	2011	Mixed	NHLBI GRASP Catalog (version 2)							0.03929			7872					FALSE
rs4963772	chr12:24758480	A/G	rs4963772	chr12:24758480	A/G	1	1	0	Total lipids in large VLDL	Kettunen J	27005778	2016	European	Kettunen J	A	A/G	0.1113		0.03404	0.01638	0.03936			18958			11		FALSE
rs12974440	chr19:5894386	A/G	rs12974440	chr19:5894386	A/G	1	1	0	Isoleucine	Shin S	24816252	2014	European	Shin S	A	A/G	0.0772		-0.0054	0.0026	0.03946			7352			2		FALSE
rs61928421	chr12:116227249	C/T	rs11067773	chr12:116228495	T/C	0.813	0.986	1	Standardized difference in height between age 8 years and adult in females	EGGC	23449627	2013	European	EGGC	T	T/C			0.07346	0.03542	0.03946	+		5756	0	5756	6	SDS	FALSE
rs1997571	chr7:116198621	A/G	rs1997572	chr7:116198828	G/A	1	1	1	Alpha-hydroxyisovalerate	Shin S	24816252	2014	European	Shin S	G	G/A	0.597		0.0143	0.007	0.03947			1759			1		FALSE
rs17180489	chr14:72885471	C/G	rs17180489	chr14:72885471	C/G	1	1	0	Glutaroyl carnitine	Shin S	24816252	2014	European	Shin S	C	C/G	0.012		0.035	0.017	0.03951			5538			1		FALSE
rs17362588	chr2:179721046	A/G	rs17362588	chr2:179721046	A/G	1	1	0	Glycerate	Shin S	24816252	2014	European	Shin S	A	A/G	0.1031		-0.008	0.0039	0.03951			7333			2		FALSE
rs6488162	chr12:33593127	C/T	rs6488162	chr12:33593127	C/T	1	1	0	Free cholesterol in large HDL	Kettunen J	27005778	2016	European	Kettunen J	C	C/T	0.5898		-0.02084	0.01003	0.03956			21557			12		FALSE
rs34310778	chr3:74783408	C/T	rs7635639	chr3:74783359	A/G	1	1	1	Carnitine	Shin S	24816252	2014	European	Shin S	A	A/G	0.454		-0.0018	0.0009	0.03959			7349			2		FALSE
rs12974440	chr19:5894386	A/G	rs12974440	chr19:5894386	A/G	1	1	0	2-hydroxybutyrate (AHB)	Shin S	24816252	2014	European	Shin S	A	A/G	0.0774		-0.0113	0.0055	0.03964			7366			2		FALSE
rs61928421	chr12:116227249	C/T	rs11067773	chr12:116228495	T/C	0.813	0.986	1	Total cholesterol	Barber M	20339536	2010	European	NHLBI GRASP Catalog (version 2)							0.03974			3928					FALSE
rs11589125	chr1:31894396	C/T	rs11578034	chr1:31842153	C/T	0.78	0.977	1	N-acetylglycine	Shin S	24816252	2014	European	Shin S	C	C/T	0.9609		-0.024	0.0117	0.03975			6715			2		FALSE
rs17168815	chr7:136624621	G/T	rs17168815	chr7:136624621	G/T	1	1	0	Succinylcarnitine	Shin S	24816252	2014	European	Shin S	G	G/T	0.8662		0.0073	0.0036	0.03981			6552			2		FALSE
rs6488162	chr12:33593127	C/T	rs6488162	chr12:33593127	C/T	1	1	0	22:6 docosahexaenoic acid (DHA)	Kettunen J	27005778	2016	European	Kettunen J	C	C/T	0.5801		-0.02587	0.01246	0.03982			13496			10		FALSE
rs4963772	chr12:24758480	A/G	rs4963772	chr12:24758480	A/G	1	1	0	Concentration of very large VLDL particles	Kettunen J	27005778	2016	European	Kettunen J	A	A/G	0.1113		0.03395	0.01639	0.03985			18958			11		FALSE
rs34310778	chr3:74783408	C/T	rs7635639	chr3:74783359	A/G	1	1	1	Agreeableness	GPC	21173776	2010	European	GPC	A	A/G		0.405	-0.1274	0.062	0.03993	-		17375	0	17375	10		FALSE
rs151283	chr5:122446619	A/C	rs151283	chr5:122446619	A/C	1	1	0	log(eGFR creatinine)	CKD-Gen	20383146	2010	European	CKD-Gen	A	A/C	0.242	0.242			0.04	-		67093	0	67093	20	ml/min/1.73m2	FALSE
rs3757868	chr7:100482720	A/G	rs3757868	chr7:100482720	A/G	1	1	0	HDL	GLGC	20686565	2010	Mixed	GLGC	A	A/G			0.0128	0.0067	0.04004	+		99900	0	99900	46	Z-score	FALSE
rs3757868	chr7:100482720	A/G	rs3757868	chr7:100482720	A/G	1	1	0	HDL cholesterol	GLGC	20686565	2010	Mixed	NHLBI GRASP Catalog (version 2)							0.04004			140059					FALSE
rs11589125	chr1:31894396	C/T	rs11578034	chr1:31842153	C/T	0.78	0.977	1	15-methylpalmitate (isobar with 2-methylpalmitate)	Shin S	24816252	2014	European	Shin S	C	C/T	0.9598		-0.0136	0.0066	0.04005			6942			2		FALSE
rs17168815	chr7:136624621	G/T	rs17168819	chr7:136628299	T/C	0.918	0.993	1	Bipolar disorder	Chen DT	22182935	2011	Mixed	NHLBI GRASP Catalog (version 2)							0.04006			18598					FALSE
rs61928421	chr12:116227249	C/T	rs61928421	chr12:116227249	C/T	1	1	0	Total cholesterol in small LDL	Kettunen J	27005778	2016	European	Kettunen J	C	C/T	0.933		0.04175	0.02008	0.04014			21551			12		FALSE
rs6488162	chr12:33593127	C/T	rs6488162	chr12:33593127	C/T	1	1	0	Advanced age related macular degeneration	Fritsche L	23455636	2013	Mixed	NHLBI GRASP Catalog (version 2)							0.04022			77255					FALSE
rs6488162	chr12:33593127	C/T	rs6488162	chr12:33593127	C/T	1	1	0	Age-related macular degeneration	Fritsche L	23455636	2013	Mixed	Fritsche L	C	C/T					0.04022	-		54989	6710	48279	15	log(OR)	FALSE
rs151283	chr5:122446619	A/C	rs151283	chr5:122446619	A/C	1	1	0	2-methylbutyroylcarnitine	Shin S	24816252	2014	European	Shin S	A	A/C	0.2867		0.0053	0.0026	0.04028			7007			2		FALSE
rs7072737	chr10:102556175	A/G	rs11190709	chr10:102552663	G/A	0.989	1	1	Obesity with early age of onset age 2	EGGC	22484627	2012	European	NHLBI GRASP Catalog (version 2)							0.04034			18736					FALSE
rs4963772	chr12:24758480	A/G	rs17287293	chr12:24770878	G/A	0.985	0.992	1	Glutamine	Shin S	24816252	2014	European	Shin S	G	G/A	0.1498		0.0038	0.0018	0.04047			7372			2		FALSE
rs17362588	chr2:179721046	A/G	rs17362588	chr2:179721046	A/G	1	1	0	log(Age of smoking onset)	TAG	20418890	2010	European	TAG	A	A/G	0.121	0.121	-0.0077	0.0038	0.0405	-		24114	0	24114	13	years	FALSE
rs1997571	chr7:116198621	A/G	rs1997571	chr7:116198621	A/G	1	1	0	Phospholipids in IDL	Kettunen J	27005778	2016	European	Kettunen J	A	A/G	0.5708		-0.0207	0.009981	0.0405			21554			12		FALSE
rs151283	chr5:122446619	A/C	rs151283	chr5:122446619	A/C	1	1	0	Maternal transmission distortion	Meyer	22377632	2012	European	NHLBI GRASP Catalog (version 2)							0.04054			4728					FALSE
rs11589125	chr1:31894396	C/T	rs11578034	chr1:31842153	C/T	0.78	0.977	1	log(CIR) adjusted for ISI	MAGIC	24699409	2014	European	MAGIC	C	C/T		0.044			0.04061			4789	0	4789	7	Z-score	FALSE
rs2158712	chr7:26582733	A/T	rs2158712	chr7:26582733	A/T	1	1	0	Acetoacetate	Kettunen J	27005778	2016	European	Kettunen J	A	A/T	0.5669		0.02139	0.0104	0.0407			19260			11		FALSE
rs1899492	chr2:60000304	T/C	rs1899491	chr2:60000394	T/G	1	1	1	Phenyllactate (PLA)	Shin S	24816252	2014	European	Shin S	T	T/G	0.4722		0.0055	0.0027	0.0407			5702			2		FALSE
rs272564	chr1:45012273	C/A	rs272564	chr1:45012273	C/A	1	1	0	Glioma	GliomaScan	22886559	2012	European	GliomaScan	C	C/A					0.04071			6811	1856	4955	18	log(OR)	FALSE
rs2158712	chr7:26582733	A/T	rs2158712	chr7:26582733	A/T	1	1	0	Hip circumference	GIANT	25673412	2015	Mixed	GIANT	A	A/T	0.475	0.475	0.009	0.0044	0.041	+		145421	0	145421	101	IVNT	FALSE
rs272564	chr1:45012273	C/A	rs272564	chr1:45012273	C/A	1	1	0	Obesity class 2	GIANT	23563607	2013	European	GIANT	C	C/A	0.283	0.283	0.044	0.021	0.041	+		70692	9697	60995	51	log(OR)	FALSE
rs7072737	chr10:102556175	A/G	rs7072737	chr10:102556175	A/G	1	1	0	Overweight	GIANT	23563607	2013	European	GIANT	A	A/G	0.125	0.125	0.03	0.015	0.041	+		155938	90557	65381	51	log(OR)	FALSE
rs3757868	chr7:100482720	A/G	rs3757868	chr7:100482720	A/G	1	1	0	Triglycerides in medium VLDL	Kettunen J	27005778	2016	European	Kettunen J	A	A/G	0.2056		0.02515	0.01222	0.04101			21239			12		FALSE
rs6488162	chr12:33593127	C/T	rs6488162	chr12:33593127	C/T	1	1	0	Total cholesterol in large HDL	Kettunen J	27005778	2016	European	Kettunen J	C	C/T	0.5898		-0.0207	0.01003	0.04107			21556			12		FALSE
rs17180489	chr14:72885471	C/G	rs17180489	chr14:72885471	C/G	1	1	0	Concentration of large HDL particles	Kettunen J	27005778	2016	European	Kettunen J	C	C/G	0.1006		0.04606	0.02229	0.0412			19268			11		FALSE
rs2158712	chr7:26582733	A/T	rs2158712	chr7:26582733	A/T	1	1	0	Concentration of large VLDL particles	Kettunen J	27005778	2016	European	Kettunen J	A	A/T	0.5664		-0.02165	0.01045	0.04121			18957			11		FALSE
rs2224202	chr6:102053814	G/A	rs2224202	chr6:102053814	G/A	1	1	0	3-indoxyl sulfate	Shin S	24816252	2014	European	Shin S	G	G/A	0.821		0.0091	0.0045	0.04126			7339			2		FALSE
rs73043051	chr3:18883863	C/T	rs7430675	chr3:18875039	T/C	0.979	0.995	1	Alpha-tocopherol	Shin S	24816252	2014	European	Shin S	T	T/C	0.2692		0.01	0.0049	0.04127			1759			1		FALSE
rs12906962	chr15:95312071	C/T	rs12906962	chr15:95312071	C/T	1	1	0	DBP	ICBP	21909115	2011	European	ICBP	C	C/T					0.0413			69395	0	69395	29	mmHg	FALSE
rs12906962	chr15:95312071	C/T	rs12906962	chr15:95312071	C/T	1	1	0	Diastolic blood pressure DBP	ICBP	21909115	2011	European	NHLBI GRASP Catalog (version 2)							0.0413			203056					FALSE
rs73043051	chr3:18883863	C/T	rs7430675	chr3:18875039	T/C	0.979	0.995	1	Myo-inositol	Shin S	24816252	2014	European	Shin S	T	T/C	0.269		0.0079	0.0039	0.04137			1759			1		FALSE
rs61928421	chr12:116227249	C/T	rs11067773	chr12:116228495	T/C	0.813	0.986	1	log(Proinsulin)	MAGIC	21873549	2011	European	MAGIC	T	T/C		0.093	-0.025	0.012	0.04146	-		10701	0	10701	4	pmol/l	FALSE
rs12986417	chr19:30109533	A/G	rs12986417	chr19:30109533	A/G	1	1	0	Citrulline	Shin S	24816252	2014	European	Shin S	A	A/G	0.3376		-0.0047	0.0023	0.0415			7325			2		FALSE
rs17180489	chr14:72885471	C/G	rs17180489	chr14:72885471	C/G	1	1	0	Free cholesterol in large LDL	Kettunen J	27005778	2016	European	Kettunen J	C	C/G	0.1006		-0.04604	0.0223	0.04181			19268			11		FALSE
rs6488162	chr12:33593127	C/T	rs6488162	chr12:33593127	C/T	1	1	0	Urea	Kettunen J	27005778	2016	European	Kettunen J	C	C/T	0.5832		-0.0214	0.01052	0.04196			18812			11		FALSE
rs4836027	chr5:121866990	C/T	rs6595376	chr5:121868933	T/A	0.991	0.996	1	Cortisol	Shin S	24816252	2014	European	Shin S	T	T/A	0.3175		-0.0066	0.0032	0.04197			7346			2		FALSE
rs73043051	chr3:18883863	C/T	rs7640928	chr3:18840933	T/A	0.721	0.877	1	Birth weight	EGGC	23202124	2013	European	NHLBI GRASP Catalog (version 2)							0.042			69355					FALSE
rs12986417	chr19:30109533	A/G	rs12986417	chr19:30109533	A/G	1	1	0	BMI in males greater than 50 years of age	GIANT	26426971	2015	European	GIANT	A	A/G	0.35	0.35	0.012	0.0061	0.042	+		71660	0	71660	114	IVNT	FALSE
rs2224202	chr6:102053814	G/A	rs2224202	chr6:102053814	G/A	1	1	0	Cholesterol esters in medium LDL	Kettunen J	27005778	2016	European	Kettunen J	G	G/A	0.7914		0.02586	0.01251	0.042			19272			11		FALSE
rs2224202	chr6:102053814	G/A	rs2224202	chr6:102053814	G/A	1	1	0	Cognitive response of healthy volunteers to topiramate treatment as measure by the Symbol Search cognitive test	Cirulli	22091778	2011	Mixed	NHLBI GRASP Catalog (version 2)							0.042			688					FALSE
rs17168815	chr7:136624621	G/T	rs17168815	chr7:136624621	G/T	1	1	0	Waist hip ratio	GIANT	25673412	2015	European	GIANT	G	G/T	0.8917	0.1083	-0.012	0.0059	0.042	-		144320	0	144320	101	IVNT	FALSE
rs4836027	chr5:121866990	C/T	rs6595376	chr5:121868933	T/A	0.991	0.996	1	Citrate	Shin S	24816252	2014	European	Shin S	T	T/A	0.3177		-0.0037	0.0018	0.04202			7364			2		FALSE
rs4836027	chr5:121866990	C/T	rs4836027	chr5:121866990	C/T	1	1	0	Concentration of IDL particles	Kettunen J	27005778	2016	European	Kettunen J	C	C/T	0.3298		0.0226	0.01095	0.04204			19269			11		FALSE
rs4963772	chr12:24758480	A/G	rs17287293	chr12:24770878	G/A	0.985	0.992	1	HDL cholesterol	Barber M	20339536	2010	European	NHLBI GRASP Catalog (version 2)							0.04204			3928					FALSE
rs4963772	chr12:24758480	A/G	rs17287293	chr12:24770878	G/A	0.985	0.992	1	2-hydroxyisobutyrate	Shin S	24816252	2014	European	Shin S	G	G/A	0.1503		-0.0069	0.0034	0.04207			6180			2		FALSE
rs2224202	chr6:102053814	G/A	rs2224202	chr6:102053814	G/A	1	1	0	Docosahexaenoate (DHA; 22:6n3)	Shin S	24816252	2014	European	Shin S	G	G/A	0.8217		-0.0086	0.0042	0.04225			7369			2		FALSE
rs180238	chr7:93550447	T/C	rs180238	chr7:93550447	T/C	1	1	0	Lumbar spine bone mineral density in females	GEFOS	22504420	2012	Mixed	GEFOS	T	T/C	0.661	0.339			0.04226	-		21720	0	21720	13	g/cm2	FALSE
rs6488162	chr12:33593127	C/T	rs6488162	chr12:33593127	C/T	1	1	0	Total cholesterol in IDL	Kettunen J	27005778	2016	European	Kettunen J	C	C/T	0.5837		-0.02143	0.0104	0.04231			19271			11		FALSE
rs1997571	chr7:116198621	A/G	rs1997571	chr7:116198621	A/G	1	1	0	Lactate	Kettunen J	27005778	2016	European	Kettunen J	A	A/G	0.5707		-0.01899	0.009354	0.04236			24866			14		FALSE
rs7130652	chr11:71984398	G/T	rs2508201	chr11:71995639	C/T	0.904	1	1	Parkinsons disease	Simon Sanchez J	19915575	2009	European	Simon Sanchez J	C	C/T					0.04288			5691	1713	3978	1	log(OR)	FALSE
rs61765646	chr1:72723211	A/T	rs61765646	chr1:72723211	A/T	1	1	0	Total cholesterol in HDL	Kettunen J	27005778	2016	European	Kettunen J	A	A/T	0.1619		0.02719	0.01331	0.04295			21553			12		FALSE
rs272564	chr1:45012273	C/A	rs272564	chr1:45012273	C/A	1	1	0	LDL cholesterol	Kathiresan S	19060906	2008	European	NHLBI GRASP Catalog (version 2)							0.043			40463					FALSE
rs7072737	chr10:102556175	A/G	rs7072737	chr10:102556175	A/G	1	1	0	Waist circumference in males	GIANT	23754948	2013	European	GIANT	A	A/G	0.125	0.125	0.024	0.012	0.043	+		38293	0	38293	46	IVNT	FALSE
rs17362588	chr2:179721046	A/G	rs17362588	chr2:179721046	A/G	1	1	0	Waist hip ratio adjusted for BMI in males less than or equal to 50 years of age	GIANT	26426971	2015	European	GIANT	A	A/G	0.16	0.16	0.031	0.015	0.043	+		26172	0	26172	114	IVNT	FALSE
rs151283	chr5:122446619	A/C	rs151283	chr5:122446619	A/C	1	1	0	Forearm bone mineral density	GEFOS	26367794	2015	European	GEFOS	A	A/C	0.2974	0.2974	-0.0358	0.01735	0.04306	-	0.842235	8143	0	8143	5	Z-score	FALSE
rs17168815	chr7:136624621	G/T	rs17168815	chr7:136624621	G/T	1	1	0	Valine	Kettunen J	27005778	2016	European	Kettunen J	G	G/T	0.826		0.02443	0.01207	0.04308			24897			14		FALSE
rs12906962	chr15:95312071	C/T	rs12906962	chr15:95312071	C/T	1	1	0	18:2 linoleic acid (LA)	Kettunen J	27005778	2016	European	Kettunen J	C	C/T	0.3927		-0.02594	0.01274	0.04316			13523			10		FALSE
rs34310778	chr3:74783408	C/T	rs7635639	chr3:74783359	A/G	1	1	1	DBP	ICBP	21909115	2011	European	ICBP	A	A/G					0.0432			69395	0	69395	29	mmHg	FALSE
rs34310778	chr3:74783408	C/T	rs7635639	chr3:74783359	A/G	1	1	1	Diastolic blood pressure DBP	ICBP	21909115	2011	European	NHLBI GRASP Catalog (version 2)							0.0432			203056					FALSE
rs12986417	chr19:30109533	A/G	rs12986417	chr19:30109533	A/G	1	1	0	Ratio of bisLallylic bonds to double bonds in lipids	Kettunen J	27005778	2016	European	Kettunen J	A	A/G	0.334		0.0269	0.01321	0.04335			13520			10		FALSE
rs2158712	chr7:26582733	A/T	rs2158712	chr7:26582733	A/T	1	1	0	Cholesterol esters in large VLDL	Kettunen J	27005778	2016	European	Kettunen J	A	A/T	0.5664		-0.02131	0.01044	0.04352			18957			11		FALSE
rs3757868	chr7:100482720	A/G	rs3757868	chr7:100482720	A/G	1	1	0	Phospholipids in very small VLDL	Kettunen J	27005778	2016	European	Kettunen J	A	A/G	0.2065		0.02605	0.01273	0.04352			19271			11		FALSE
rs4963772	chr12:24758480	A/G	rs4963772	chr12:24758480	A/G	1	1	0	Triglycerides in large VLDL	Kettunen J	27005778	2016	European	Kettunen J	A	A/G	0.117		0.03141	0.01546	0.04378			21237			12		FALSE
rs12986417	chr19:30109533	A/G	rs12986417	chr19:30109533	A/G	1	1	0	Scyllo-inositol	Shin S	24816252	2014	European	Shin S	A	A/G	0.334		0.0086	0.0043	0.04379			6119			2		FALSE
rs2158712	chr7:26582733	A/T	rs2158712	chr7:26582733	A/T	1	1	0	Fatty acid length	Kettunen J	27005778	2016	European	Kettunen J	A	A/T	0.5678		0.02515	0.0124	0.04381			13475			10		FALSE
rs17168815	chr7:136624621	G/T	rs17168815	chr7:136624621	G/T	1	1	0	1-palmitoylglycerophosphoinositol*	Shin S	24816252	2014	European	Shin S	G	G/T	0.8647		0.0108	0.0053	0.04384			5979			2		FALSE
rs2158712	chr7:26582733	A/T	rs995992	chr7:26576920	C/T	0.837	1	1	Partial epilepsy	Kasperaviciute D	20522523	2010	European	NHLBI GRASP Catalog (version 2)							0.04389			10380					FALSE
rs1997571	chr7:116198621	A/G	rs1997572	chr7:116198828	G/A	1	1	1	Citrate	Shin S	24816252	2014	European	Shin S	G	G/A	0.5981		0.0082	0.0041	0.04396			1761			1		FALSE
rs3757868	chr7:100482720	A/G	rs3757868	chr7:100482720	A/G	1	1	0	Height in females	GIANT	23754948	2013	European	GIANT	A	A/G	0.15	0.15	0.015	0.0075	0.044	+		73097	0	73097	46	Z-score	FALSE
rs7072737	chr10:102556175	A/G	rs7072737	chr10:102556175	A/G	1	1	0	Hip circumference in females	GIANT	25673412	2015	Mixed	GIANT	A	A/G	0.125	0.125	0.015	0.0075	0.044	+		122561	0	122561	101	IVNT	FALSE
rs12986417	chr19:30109533	A/G	rs12986417	chr19:30109533	A/G	1	1	0	Total fatty acids	Kettunen J	27005778	2016	European	Kettunen J	A	A/G	0.3342		-0.02674	0.01324	0.04418			13500			10		FALSE
rs11589125	chr1:31894396	C/T	rs11578034	chr1:31842153	C/T	0.78	0.977	1	Taurolithocholate 3-sulfate	Shin S	24816252	2014	European	Shin S	C	C/T	0.9619		0.0315	0.0157	0.04429			6511			2		FALSE
rs6488162	chr12:33593127	C/T	rs6488162	chr12:33593127	C/T	1	1	0	Advanced age related macular degeneration choroidal neovascularization vs no AMD	Fritsche L	23455636	2013	Mixed	NHLBI GRASP Catalog (version 2)							0.04439			77255					FALSE
rs6488162	chr12:33593127	C/T	rs6488162	chr12:33593127	C/T	1	1	0	Neovascularization	Fritsche L	23455636	2013	Mixed	Fritsche L	C	C/T					0.04439	-		50477	3559	46918	15	log(OR)	FALSE
rs61928421	chr12:116227249	C/T	rs11067773	chr12:116228495	T/C	0.813	0.986	1	Tanner stage	EGGC	24770850	2014	European	EGGC	T	T/C			0.04962	0.02453	0.04448	+		9915	0	9915	7		FALSE
rs151283	chr5:122446619	A/C	rs426500	chr5:122467316	T/C	0.81	0.914	1	Triglycerides change with statins	Barber M	20339536	2010	European	NHLBI GRASP Catalog (version 2)							0.04454			3928					FALSE
rs61928421	chr12:116227249	C/T	rs12424322	chr12:116250096	G/A	0.755	0.944	1	Esophageal squamous cell carcinoma	Li W	23504502	2013	Asian	Li W	G	G/A					0.04488			3998	1898	2100	1	log(OR)	FALSE
rs1997571	chr7:116198621	A/G	rs1997571	chr7:116198621	A/G	1	1	0	Alanine	Kettunen J	27005778	2016	European	Kettunen J	A	A/G	0.5706		-0.01875	0.009347	0.04489			24791			14		FALSE
rs1997571	chr7:116198621	A/G	rs11773845	chr7:116191301	A/C	1	1	1	BMI in males greater than 50 years of age	GIANT	26426971	2015	European	GIANT	A	A/C	0.56	0.44	-0.011	0.0056	0.045	-		73337	0	73337	114	IVNT	FALSE
rs2224202	chr6:102053814	G/A	rs2224202	chr6:102053814	G/A	1	1	0	Waist hip ratio in females	GIANT	25673412	2015	Mixed	GIANT	G	G/A	0.8333	0.1667	-0.013	0.0067	0.045	-		87545	0	87545	101	IVNT	FALSE
rs1997571	chr7:116198621	A/G	rs1997572	chr7:116198828	G/A	1	1	1	Inosine	Shin S	24816252	2014	European	Shin S	G	G/A	0.5983		0.025	0.0125	0.04515			1731			1		FALSE
rs4836027	chr5:121866990	C/T	rs6595376	chr5:121868933	T/A	0.991	0.996	1	log(CIR) adjusted for ISI	MAGIC	24699409	2014	European	MAGIC	T	T/A		0.342			0.04522			4789	0	4789	7	Z-score	FALSE
rs61765646	chr1:72723211	A/T	rs61765646	chr1:72723211	A/T	1	1	0	18:2 linoleic acid (LA)	Kettunen J	27005778	2016	European	Kettunen J	A	A/T	0.1599		-0.03367	0.01671	0.04526			13524			10		FALSE
rs1997571	chr7:116198621	A/G	rs3807989	chr7:116186241	G/A	0.988	1	1	Neuroblastoma	COG	21124317	2011	European	COG	G	G/A					0.04527			4881	1627	3254	1	log(OR)	FALSE
rs1997571	chr7:116198621	A/G	rs3807989	chr7:116186241	G/A	0.988	1	1	Neuroblastoma brain cancer	COG	21124317	2011	European	NHLBI GRASP Catalog (version 2)							0.04527			8348					FALSE
rs61928421	chr12:116227249	C/T	rs61928421	chr12:116227249	C/T	1	1	0	Free cholesterol in large LDL	Kettunen J	27005778	2016	European	Kettunen J	C	C/T	0.933		0.04078	0.0201	0.04555			21550			12		FALSE
rs73043051	chr3:18883863	C/T	rs7430675	chr3:18875039	T/C	0.979	0.995	1	HDL cholesterol	Kathiresan S	19060906	2008	European	NHLBI GRASP Catalog (version 2)							0.04558			40463					FALSE
rs4836027	chr5:121866990	C/T	rs6595376	chr5:121868933	T/A	0.991	0.996	1	Acetylcarnitine	Shin S	24816252	2014	European	Shin S	T	T/A	0.317		-0.0051	0.0026	0.04559			7356			2		FALSE
rs6488162	chr12:33593127	C/T	rs6488162	chr12:33593127	C/T	1	1	0	Neuroticism	GPC	21173776	2010	European	GPC	C	C/T		0.491	0.1952	0.0977	0.04563	+		17375	0	17375	10		FALSE
rs73043051	chr3:18883863	C/T	rs7430675	chr3:18875039	T/C	0.979	0.995	1	Betaine	Shin S	24816252	2014	European	Shin S	T	T/C	0.269		0.0088	0.0044	0.04567			1759			1		FALSE
rs4963772	chr12:24758480	A/G	rs4963772	chr12:24758480	A/G	1	1	0	Atopic dermatitis	EAGLE	26482879	2015	Mixed	EAGLE	A	A/G	0.1481	0.1481	0.05129	0.02566	0.04568	+	0.214527	103066	18900	84166	22	log(OR)	FALSE
rs272564	chr1:45012273	C/A	rs272564	chr1:45012273	C/A	1	1	0	Irritible bowel syndrome	Barrett JC	18587394	2008	European	NHLBI GRASP Catalog (version 2)							0.04577			16210					FALSE
rs6488162	chr12:33593127	C/T	rs6488162	chr12:33593127	C/T	1	1	0	Acetoacetate	Kettunen J	27005778	2016	European	Kettunen J	C	C/T	0.5837		-0.02096	0.01044	0.0458			19260			11		FALSE
rs11589125	chr1:31894396	C/T	rs11578034	chr1:31842153	C/T	0.78	0.977	1	Nonadecanoate (19:0)	Shin S	24816252	2014	European	Shin S	C	C/T	0.9609		-0.0129	0.0064	0.04583			7335			2		FALSE
rs1997571	chr7:116198621	A/G	rs1997571	chr7:116198621	A/G	1	1	0	Cholesterol esters in medium VLDL	Kettunen J	27005778	2016	European	Kettunen J	A	A/G	0.565		-0.02102	0.01039	0.04588			19268			11		FALSE
rs17168815	chr7:136624621	G/T	rs17168815	chr7:136624621	G/T	1	1	0	log(Proinsulin)	MAGIC	21873549	2011	European	MAGIC	G	G/T		0.098	-0.019	0.0098	0.0459	-		10701	0	10701	4	pmol/l	FALSE
rs73043051	chr3:18883863	C/T	rs7430675	chr3:18875039	T/C	0.979	0.995	1	Microalbuminuria	CKD-Gen	26631737	2016	European	CKD-Gen	T	T/C	0.192	0.192	0.051	0.026	0.046	+		54116	7798	46318	19	log(OR)	FALSE
rs12906962	chr15:95312071	C/T	rs12906962	chr15:95312071	C/T	1	1	0	Waist hip ratio	Heid IM	20935629	2010	European	NHLBI GRASP Catalog (version 2)							0.046			190803					FALSE
rs34310778	chr3:74783408	C/T	rs7635639	chr3:74783359	A/G	1	1	1	Waist hip ratio adjusted for BMI in males greater than 50 years of age	GIANT	26426971	2015	European	GIANT	A	A/G	0.41	0.41	0.015	0.0075	0.046	+		39694	0	39694	114	IVNT	FALSE
rs4836027	chr5:121866990	C/T	rs6595376	chr5:121868933	T/A	0.991	0.996	1	Waist hip ratio in females	GIANT	25673412	2015	Mixed	GIANT	T	T/A	0.3417	0.3417	0.011	0.0058	0.046	+		87525	0	87525	101	IVNT	FALSE
rs12906962	chr15:95312071	C/T	rs12906962	chr15:95312071	C/T	1	1	0	Waist hip ratio in males	GIANT	23754948	2013	European	GIANT	C	C/T	0.3333	0.3333	0.017	0.0085	0.046	+		34573	0	34573	46	IVNT	FALSE
rs7072737	chr10:102556175	A/G	rs7072737	chr10:102556175	A/G	1	1	0	Phenylacetylglutamine	Shin S	24816252	2014	European	Shin S	A	A/G	0.1138		0.0153	0.0077	0.04619			7364			2		FALSE
rs6488162	chr12:33593127	C/T	rs10844582	chr12:33560873	G/A	0.824	0.969	1	HOMA IR	MAGIC	20081858	2010	European	NHLBI GRASP Catalog (version 2)							0.04623			122744					FALSE
rs12986417	chr19:30109533	A/G	rs1544948	chr19:30093531	T/G	0.779	0.947	1	Obesity with early age of onset age 2	EGGC	22484627	2012	European	NHLBI GRASP Catalog (version 2)							0.04624			18736					FALSE
rs12974440	chr19:5894386	A/G	rs12974440	chr19:5894386	A/G	1	1	0	Mannose	Shin S	24816252	2014	European	Shin S	A	A/G	0.0772		0.0087	0.0044	0.04627			7345			2		FALSE
rs2158712	chr7:26582733	A/T	rs2158712	chr7:26582733	A/T	1	1	0	Free cholesterol in medium VLDL	Kettunen J	27005778	2016	European	Kettunen J	A	A/T	0.5625		-0.01997	0.009932	0.04634			21237			12		FALSE
rs2158712	chr7:26582733	A/T	rs2158712	chr7:26582733	A/T	1	1	0	Total lipids in large VLDL	Kettunen J	27005778	2016	European	Kettunen J	A	A/T	0.5664		-0.02096	0.01043	0.04636			18957			11		FALSE
rs12986417	chr19:30109533	A/G	rs12986417	chr19:30109533	A/G	1	1	0	1-oleoylglycerophosphoethanolamine	Shin S	24816252	2014	European	Shin S	A	A/G	0.3329		-0.0072	0.0036	0.04639			7302			2		FALSE
rs1997571	chr7:116198621	A/G	rs1997571	chr7:116198621	A/G	1	1	0	Concentration of small VLDL particles	Kettunen J	27005778	2016	European	Kettunen J	A	A/G	0.565		-0.02097	0.01039	0.04643			19268			11		FALSE
rs61928421	chr12:116227249	C/T	rs11067773	chr12:116228495	T/C	0.813	0.986	1	Aspartate	Shin S	24816252	2014	European	Shin S	T	T/C	0.9241		0.0137	0.0069	0.04654			7281			2		FALSE
rs6488162	chr12:33593127	C/T	rs6488162	chr12:33593127	C/T	1	1	0	Alanine	Kettunen J	27005778	2016	European	Kettunen J	C	C/T	0.5948		0.01873	0.00941	0.04659			24794			14		FALSE
rs180238	chr7:93550447	T/C	rs180238	chr7:93550447	T/C	1	1	0	CH2.DB.ratio	Kettunen J	27005778	2016	European	Kettunen J	T	T/C	0.7275		0.02761	0.01383	0.04668			13530			10		FALSE
rs2158712	chr7:26582733	A/T	rs2158712	chr7:26582733	A/T	1	1	0	Triglycerides in large VLDL	Kettunen J	27005778	2016	European	Kettunen J	A	A/T	0.5625		-0.0199	0.009931	0.04674			21236			12		FALSE
rs151283	chr5:122446619	A/C	rs151283	chr5:122446619	A/C	1	1	0	Primary rhegmatogenous retinal detachment	Kirin M	23585552	2013	European	NHLBI GRASP Catalog (version 2)							0.04677			10704					FALSE
rs3757868	chr7:100482720	A/G	rs3757868	chr7:100482720	A/G	1	1	0	SBP	ICBP	21909115	2011	European	ICBP	A	A/G					0.0468			69395	0	69395	29	mmHg	FALSE
rs3757868	chr7:100482720	A/G	rs3757868	chr7:100482720	A/G	1	1	0	Systolic blood pressure SBP	ICBP	21909115	2011	European	NHLBI GRASP Catalog (version 2)							0.0468			203056					FALSE
rs7130652	chr11:71984398	G/T	rs7130652	chr11:71984398	G/T	1	1	0	Pyridoxate	Shin S	24816252	2014	European	Shin S	G	G/T	0.9647		0.0364	0.0183	0.04682			1713			1		FALSE
rs6488162	chr12:33593127	C/T	rs6488162	chr12:33593127	C/T	1	1	0	Phospholipids in IDL	Kettunen J	27005778	2016	European	Kettunen J	C	C/T	0.5898		-0.02018	0.01003	0.04683			21557			12		FALSE
rs1997571	chr7:116198621	A/G	rs1997572	chr7:116198828	G/A	1	1	1	Nonadecanoate (19:0)	Shin S	24816252	2014	European	Shin S	G	G/A	0.5973		0.0093	0.0047	0.04687			1755			1		FALSE
rs4836027	chr5:121866990	C/T	rs6595376	chr5:121868933	T/A	0.991	0.996	1	Pelargonate (9:0)	Shin S	24816252	2014	European	Shin S	T	T/A	0.3171		0.0047	0.0024	0.04697			7356			2		FALSE
rs272564	chr1:45012273	C/A	rs272564	chr1:45012273	C/A	1	1	0	Age at menopause	ReproGen	26414677	2015	European	ReproGen	C	C/A	0.28	0.28	-0.05	0.02	0.047	-		69360	0	69360	33	years	FALSE
rs12906962	chr15:95312071	C/T	rs12906962	chr15:95312071	C/T	1	1	0	Birth weight	EGGC	23202124	2013	European	NHLBI GRASP Catalog (version 2)							0.047			69355					FALSE
rs12906962	chr15:95312071	C/T	rs12906962	chr15:95312071	C/T	1	1	0	Birthweight	EGGC	23202124	2013	European	EGGC	C	C/T			-0.018	0.0091	0.047	-		26836	0	26836	18	Z-score	FALSE
rs17168815	chr7:136624621	G/T	rs17168815	chr7:136624621	G/T	1	1	0	Waist circumference	GIANT	25673412	2015	European	GIANT	G	G/T	0.8917	0.1083	-0.012	0.006	0.047	-		153672	0	153672	101	IVNT	FALSE
rs272564	chr1:45012273	C/A	rs272564	chr1:45012273	C/A	1	1	0	Alanine	Shin S	24816252	2014	European	Shin S	C	C/A	0.2847		0.0048	0.0024	0.04715			7344			2		FALSE
rs17362588	chr2:179721046	A/G	rs17362588	chr2:179721046	A/G	1	1	0	Concentration of chylomicrons and extremely large VLDL particles	Kettunen J	27005778	2016	European	Kettunen J	A	A/G	0.079		-0.03851	0.01922	0.04718			18957			11		FALSE
rs1899492	chr2:60000304	T/C	rs1899492	chr2:60000304	T/C	1	1	0	Cholesterol esters in medium HDL	Kettunen J	27005778	2016	European	Kettunen J	T	T/C	0.526		-0.0208	0.01039	0.04734			19269			11		FALSE
rs1997571	chr7:116198621	A/G	rs2052106	chr7:116206665	G/A	0.649	0.995	1	HDL cholesterol	Kathiresan S	19060906	2008	European	NHLBI GRASP Catalog (version 2)							0.04744			40463					FALSE
rs7072737	chr10:102556175	A/G	rs7072737	chr10:102556175	A/G	1	1	0	2-methylbutyroylcarnitine	Shin S	24816252	2014	European	Shin S	A	A/G	0.1136		0.0069	0.0035	0.04749			7007			2		FALSE
rs7072737	chr10:102556175	A/G	rs7072737	chr10:102556175	A/G	1	1	0	Salmonella induced pyroptosis	Ko	22837397	2012	Unspecified	NHLBI GRASP Catalog (version 2)							0.0475			120					FALSE
rs1997571	chr7:116198621	A/G	rs1997571	chr7:116198621	A/G	1	1	0	Phospholipids in small VLDL	Kettunen J	27005778	2016	European	Kettunen J	A	A/G	0.5708		-0.02	0.009971	0.04759			21546			12		FALSE
rs1899492	chr2:60000304	T/C	rs7563066	chr2:60020243	T/A	0.698	0.901	1	Systolic blood pressure SBP	ICBP	21909115	2011	European	NHLBI GRASP Catalog (version 2)							0.0476			203056					FALSE
rs4836027	chr5:121866990	C/T	rs4836027	chr5:121866990	C/T	1	1	0	Triglycerides in IDL	Kettunen J	27005778	2016	European	Kettunen J	C	C/T	0.3298		0.02199	0.01095	0.0477			19269			11		FALSE
rs272564	chr1:45012273	C/A	rs272564	chr1:45012273	C/A	1	1	0	Lactate	Shin S	24816252	2014	European	Shin S	C	C/A	0.2846		0.0047	0.0024	0.04776			7365			2		FALSE
rs11589125	chr1:31894396	C/T	rs11578034	chr1:31842153	C/T	0.78	0.977	1	2-linoleoylglycerophosphocholine*	Shin S	24816252	2014	European	Shin S	C	C/T	0.9609		-0.0149	0.0075	0.0478			6538			2		FALSE
rs151283	chr5:122446619	A/C	rs151283	chr5:122446619	A/C	1	1	0	Cysteine-glutathione disulfide	Shin S	24816252	2014	European	Shin S	A	A/C	0.2816		-0.0128	0.0065	0.04785			1982			2		FALSE
rs34310778	chr3:74783408	C/T	rs7635639	chr3:74783359	A/G	1	1	1	Mitral annular calcification	CHARGE	23388002	2013	Mixed	CHARGE	A	A/G		0.4516			0.04793			3795	568	3227	2	log(OR)	FALSE
rs34310778	chr3:74783408	C/T	rs7635639	chr3:74783359	A/G	1	1	1	Mitral annular calcium	CHARGE	23388002	2013	Mixed	NHLBI GRASP Catalog (version 2)							0.04793			12985					FALSE
rs12974440	chr19:5894386	A/G	rs12980262	chr19:5893058	A/G	1	1	1	Advanced age related macular degeneration geographic atrophy	Fritsche L	23455636	2013	Mixed	NHLBI GRASP Catalog (version 2)							0.048			77255					FALSE
rs1899492	chr2:60000304	T/C	rs1899491	chr2:60000394	T/G	1	1	1	BMI in males	GIANT	23754948	2013	European	GIANT	T	T/G	0.5333	0.4667	-0.013	0.0064	0.048	-		58342	0	58342	46	IVNT	FALSE
rs2224202	chr6:102053814	G/A	rs2224202	chr6:102053814	G/A	1	1	0	Crohns disease	IBDGC	23128233	2012	European	IBDGC	G	G/A					0.048			14342	6299	8043	7	log(OR)	FALSE
rs2158712	chr7:26582733	A/T	rs2158712	chr7:26582733	A/T	1	1	0	log(eGFR cystatin C)	CKD-Gen	26831199	2016	European	CKD-Gen	A	A/T	0.469	0.469	0.0037	0.0018	0.048	+		33145	0	33145	16	ml/min/1.73m2	FALSE
rs7130652	chr11:71984398	G/T	rs7130652	chr11:71984398	G/T	1	1	0	Waist hip ratio	GIANT	25673412	2015	European	GIANT	G	G/T	0.9417	0.0583	-0.02	0.01	0.048	-		142370	0	142370	101	IVNT	FALSE
rs4836027	chr5:121866990	C/T	rs4836027	chr5:121866990	C/T	1	1	0	Concentration of very small VLDL particles	Kettunen J	27005778	2016	European	Kettunen J	C	C/T	0.326		0.02451	0.01222	0.04808			15609			10		FALSE
rs180238	chr7:93550447	T/C	rs180238	chr7:93550447	T/C	1	1	0	log(CIR) adjusted for ISI	MAGIC	24699409	2014	European	MAGIC	T	T/C		0.336			0.04809			4789	0	4789	7	Z-score	FALSE
rs2158712	chr7:26582733	A/T	rs995992	chr7:26576920	C/T	0.837	1	1	Spine bone mineral density BMD	Styrkarsdottir U	18445777	2008	European	NHLBI GRASP Catalog (version 2)							0.0482			13786					FALSE
rs6488162	chr12:33593127	C/T	rs6488162	chr12:33593127	C/T	1	1	0	Concentration of large HDL particles	Kettunen J	27005778	2016	European	Kettunen J	C	C/T	0.5837		-0.02082	0.01041	0.04827			19271			11		FALSE
rs1997571	chr7:116198621	A/G	rs1997571	chr7:116198621	A/G	1	1	0	Total lipids in very large HDL	Kettunen J	27005778	2016	European	Kettunen J	A	A/G	0.565		-0.02059	0.01039	0.0484			19268			11		FALSE
rs12974440	chr19:5894386	A/G	rs12974440	chr19:5894386	A/G	1	1	0	Beta-hydroxyisovalerate	Shin S	24816252	2014	European	Shin S	A	A/G	0.0774		-0.0092	0.0047	0.04845			6864			2		FALSE
rs7072737	chr10:102556175	A/G	rs7072737	chr10:102556175	A/G	1	1	0	SBP	ICBP	21909115	2011	European	ICBP	A	A/G					0.0485			69395	0	69395	29	mmHg	FALSE
rs7072737	chr10:102556175	A/G	rs7072737	chr10:102556175	A/G	1	1	0	Systolic blood pressure SBP	ICBP	21909115	2011	European	NHLBI GRASP Catalog (version 2)							0.0485			203056					FALSE
rs17362588	chr2:179721046	A/G	rs17362588	chr2:179721046	A/G	1	1	0	Alpha-ketoglutarate	Shin S	24816252	2014	European	Shin S	A	A/G	0.0977		0.0133	0.0068	0.04853			5717			2		FALSE
rs4836027	chr5:121866990	C/T	rs10519707	chr5:121871938	A/G	0.978	0.996	1	Alzheimers disease	Heinzen EL	20061627	2009	European	NHLBI GRASP Catalog (version 2)							0.04865			699					FALSE
rs7072737	chr10:102556175	A/G	rs7072737	chr10:102556175	A/G	1	1	0	Pro-hydroxy-pro	Shin S	24816252	2014	European	Shin S	A	A/G	0.1143		0.0081	0.0041	0.04865			7344			2		FALSE
rs2224202	chr6:102053814	G/A	rs2224202	chr6:102053814	G/A	1	1	0	Taurodeoxycholate	Shin S	24816252	2014	European	Shin S	G	G/A	0.8272		-0.0256	0.013	0.04866			1543			2		FALSE
rs1899492	chr2:60000304	T/C	rs1899492	chr2:60000304	T/C	1	1	0	Ratio of bisLallylic bonds to double bonds in lipids	Kettunen J	27005778	2016	European	Kettunen J	T	T/C	0.5245		0.02468	0.01242	0.04868			13520			10		FALSE
rs12906962	chr15:95312071	C/T	rs12906962	chr15:95312071	C/T	1	1	0	BMI	GIANT	23754948	2013	European	GIANT	C	C/T	0.3333	0.3333	0.009754	0.004948	0.04869	+		126548	0	126548	46	IVNT	FALSE
rs2158712	chr7:26582733	A/T	rs2158712	chr7:26582733	A/T	1	1	0	Serum urate	GUGC	23263486	2012	European	GUGC	A	A/T			-0.011	0.0054	0.04874	-		109924	0	109924	48	mg/dl	FALSE
rs1899492	chr2:60000304	T/C	rs7585579	chr2:60024857	G/C	0.875	0.979	1	Triglycerides change with statins	Barber M	20339536	2010	European	NHLBI GRASP Catalog (version 2)							0.04886			3928					FALSE
rs3757868	chr7:100482720	A/G	rs12666989	chr7:100486754	C/G	1	1	1	Coronary artery disease	Howson JMM	28530674	2017	European	Howson JMM	C	C/G	0.1877	0.1877	0.0221	0.0112	0.0489			178271				log(OR)	FALSE
rs12986417	chr19:30109533	A/G	rs12986417	chr19:30109533	A/G	1	1	0	Leucine	Kettunen J	27005778	2016	European	Kettunen J	A	A/G	0.3497		-0.01955	0.009918	0.0489			24725			14		FALSE
rs7072737	chr10:102556175	A/G	rs4919493	chr10:102556902	T/C	1	1	1	Irritible bowel syndrome	Barrett JC	18587394	2008	European	NHLBI GRASP Catalog (version 2)							0.04891			16210					FALSE
rs11589125	chr1:31894396	C/T	rs11578034	chr1:31842153	C/T	0.78	0.977	1	Psoriasis	CASP	19680446	2009	Mixed	CASP	C	C/T					0.04891			2759	1359	1400	3	log(OR)	FALSE
rs17168815	chr7:136624621	G/T	rs17168815	chr7:136624621	G/T	1	1	0	Waist circumference in males	GIANT	25673412	2015	Mixed	GIANT	G	G/T	0.8917	0.1083	-0.017	0.0085	0.049	-		61485	0	61485	101	IVNT	FALSE
rs34310778	chr3:74783408	C/T	rs7635639	chr3:74783359	A/G	1	1	1	Major Depression Disorder	CONVERGE	26176920	2015	Asian	CONVERGE	A	A/G	0.007	0.007			0.04905			10640	5303	5337	1	log(OR)	FALSE
rs12986417	chr19:30109533	A/G	rs12986417	chr19:30109533	A/G	1	1	0	Androsterone sulfate	Shin S	24816252	2014	European	Shin S	A	A/G	0.3359		-0.0141	0.0071	0.04906			7338			2		FALSE
rs17168815	chr7:136624621	G/T	rs17168819	chr7:136628299	T/C	0.918	0.993	1	Barnes Akathisia Rating Scale	Aberg K	19875103	2009	Mixed	NHLBI GRASP Catalog (version 2)							0.04906			738					FALSE
rs180238	chr7:93550447	T/C	rs180238	chr7:93550447	T/C	1	1	0	Glycerol	Kettunen J	27005778	2016	European	Kettunen J	T	T/C	0.721		-0.02279	0.01158	0.04909			20234			12		FALSE
rs34310778	chr3:74783408	C/T	rs1921442	chr3:74784456	A/C	1	1	1	Refractive error	Stambolian D	23474815	2013	European	NHLBI GRASP Catalog (version 2)							0.0491			27043					FALSE
rs1997571	chr7:116198621	A/G	rs1997572	chr7:116198828	G/A	1	1	1	5-dodecenoate (12:1n7)	Shin S	24816252	2014	European	Shin S	G	G/A	0.5975		0.0143	0.0072	0.04912			1751			1		FALSE
rs4836027	chr5:121866990	C/T	rs4836027	chr5:121866990	C/T	1	1	0	Total lipids in IDL	Kettunen J	27005778	2016	European	Kettunen J	C	C/T	0.3298		0.02186	0.01095	0.04912			19269			11		FALSE
rs4836027	chr5:121866990	C/T	rs6595376	chr5:121868933	T/A	0.991	0.996	1	2-methylbutyroylcarnitine	Shin S	24816252	2014	European	Shin S	T	T/A	0.3167		-0.005	0.0026	0.04918			7007			2		FALSE
rs7130652	chr11:71984398	G/T	rs7130652	chr11:71984398	G/T	1	1	0	HOMA B	MAGIC	20081858	2010	European	NHLBI GRASP Catalog (version 2)							0.04931			122744					FALSE
rs7130652	chr11:71984398	G/T	rs7130652	chr11:71984398	G/T	1	1	0	log(HOMA-B)	MAGIC	20081858	2010	European	MAGIC	G	G/T		0.052	-0.014	0.0072	0.04931	-		46186	0	46186	21		FALSE
rs1997571	chr7:116198621	A/G	rs1997571	chr7:116198621	A/G	1	1	0	Glycoprotein acetyls mainly a1Lacid glycoprotein	Kettunen J	27005778	2016	European	Kettunen J	A	A/G	0.565		-0.02065	0.01038	0.04936			19265			11		FALSE
rs12986417	chr19:30109533	A/G	rs12986417	chr19:30109533	A/G	1	1	0	N-acetylthreonine	Shin S	24816252	2014	European	Shin S	A	A/G	0.3334		-0.0051	0.0026	0.04936			6502			2		FALSE
rs73043051	chr3:18883863	C/T	rs7430675	chr3:18875039	T/C	0.979	0.995	1	Tanner stage males	EGGC	24770850	2014	European	EGGC	T	T/C			0.0522	0.01531	0.04942	+		3769	0	3769	4		FALSE
rs1997571	chr7:116198621	A/G	rs11773845	chr7:116191301	A/C	1	1	1	Birthlength	EGGC	25281659	2014	European	EGGC	A	A/C			0.0199	0.0101	0.0495	+		22261	0	22261	22	SDS	FALSE
rs2224202	chr6:102053814	G/A	rs2207956	chr6:102054090	T/C	1	1	1	LDL cholesterol change with statins	Barber M	20339536	2010	European	NHLBI GRASP Catalog (version 2)							0.04955			3928					FALSE
rs61928421	chr12:116227249	C/T	rs61928421	chr12:116227249	C/T	1	1	0	Free cholesterol	Kettunen J	27005778	2016	European	Kettunen J	C	C/T	0.9417		0.05269	0.02664	0.04957			13491			10		FALSE
rs34310778	chr3:74783408	C/T	rs7635639	chr3:74783359	A/G	1	1	1	1-palmitoylglycerophosphoethanolamine	Shin S	24816252	2014	European	Shin S	A	A/G	0.4546		0.0051	0.0026	0.0496			7317			2		FALSE
rs2224202	chr6:102053814	G/A	rs2224202	chr6:102053814	G/A	1	1	0	Years of educational attainment in males	SSGAC	27225129	2016	European	SSGAC	G	G/A	0.8358	0.1642	-0.009	0.005	0.04971	-		147474	0	147474	6	years	FALSE
rs2158712	chr7:26582733	A/T	rs2158712	chr7:26582733	A/T	1	1	0	Triglycerides in chylomicrons and extremely large VLDL	Kettunen J	27005778	2016	European	Kettunen J	A	A/T	0.563		-0.01944	0.009864	0.04977			21538			12		FALSE
rs2158712	chr7:26582733	A/T	rs730955	chr7:26574794	C/G	0.738	0.995	1	Simpson Angus Scale	Aberg K	19875103	2009	Mixed	NHLBI GRASP Catalog (version 2)							0.0499			738					FALSE
rs151283	chr5:122446619	A/C	rs151283	chr5:122446619	A/C	1	1	0	Isoleucine	Shin S	24816252	2014	European	Shin S	A	A/C	0.2855		0.0031	0.0016	0.04995			7352			2		FALSE
rs2158712	chr7:26582733	A/T	rs2158712	chr7:26582733	A/T	1	1	0	Chronic kidney disease	CKD-Gen	26831199	2016	European	CKD-Gen	A	A/T	0.469	0.469	-0.029	0.015	0.05	-		117165	12385	104780	43	log(OR)	FALSE
rs7072737	chr10:102556175	A/G	rs7072737	chr10:102556175	A/G	1	1	0	Waist circumference in males	GIANT	25673412	2015	Mixed	GIANT	A	A/G	0.125	0.125	0.015	0.0078	0.05	+		107195	0	107195	101	IVNT	FALSE
rs34310778	chr3:74783408	C/T	rs7635639	chr3:74783359	A/G	1	1	1	Weight in males	GIANT	23754948	2013	European	GIANT	A	A/G	0.4083	0.4083	0.013	0.0064	0.05	+		58322	0	58322	46	IVNT	FALSE
rs17168815	chr7:136624621	G/T	rs17168815	chr7:136624621	G/T	1	1	0	OmegaL3 fatty acids	Kettunen J	27005778	2016	European	Kettunen J	G	G/T	0.8196		0.03154	0.01599	0.05005			13541			10		FALSE
rs12974440	chr19:5894386	A/G	rs12974440	chr19:5894386	A/G	1	1	0	Valine	Shin S	24816252	2014	European	Shin S	A	A/G	0.0769		-0.0048	0.0025	0.05016			7359			2		FALSE
rs6488162	chr12:33593127	C/T	rs6488162	chr12:33593127	C/T	1	1	0	Phospholipids in medium HDL	Kettunen J	27005778	2016	European	Kettunen J	C	C/T	0.5898		-0.01979	0.01002	0.05017			21556			12		FALSE
rs1899492	chr2:60000304	T/C	rs1899491	chr2:60000394	T/G	1	1	1	Ever smoker	TAG	20418890	2010	European	TAG	T	T/G	0.487	0.487	0.0232	0.0118	0.05025	+		74035	41969	32066	16	log(OR)	FALSE
rs7072737	chr10:102556175	A/G	rs7072737	chr10:102556175	A/G	1	1	0	Ever smoker	TAG	20418890	2010	European	TAG	A	A/G	0.1389	0.1389	0.0366	0.0187	0.05027	+		74035	41969	32066	16	log(OR)	FALSE
rs34310778	chr3:74783408	C/T	rs7635639	chr3:74783359	A/G	1	1	1	10-undecenoate (11:1n1)	Shin S	24816252	2014	European	Shin S	A	A/G	0.4543		-0.0051	0.0026	0.05032			7358			2		FALSE
rs6488162	chr12:33593127	C/T	rs6488162	chr12:33593127	C/T	1	1	0	Total lipids in large HDL	Kettunen J	27005778	2016	European	Kettunen J	C	C/T	0.5837		-0.02062	0.01041	0.05032			19271			11		FALSE
rs2224202	chr6:102053814	G/A	rs2224202	chr6:102053814	G/A	1	1	0	Concentration of small VLDL particles	Kettunen J	27005778	2016	European	Kettunen J	G	G/A	0.7914		0.02483	0.01251	0.05034			19272			11		FALSE
rs1997571	chr7:116198621	A/G	rs1997571	chr7:116198621	A/G	1	1	0	MonoLunsaturated fatty acids	Kettunen J	27005778	2016	European	Kettunen J	A	A/G	0.5573		-0.02447	0.0124	0.05046			13533			10		FALSE
rs2158712	chr7:26582733	A/T	rs2158712	chr7:26582733	A/T	1	1	0	Ratio of bisLallylic bonds to double bonds in lipids	Kettunen J	27005778	2016	European	Kettunen J	A	A/T	0.5678		0.02443	0.01239	0.05052			13523			10		FALSE
rs4963772	chr12:24758480	A/G	rs17287293	chr12:24770878	G/A	0.985	0.992	1	Tanner stage males	EGGC	24770850	2014	European	EGGC	G	G/A			-0.06431	0.01891	0.05052	-		3769	0	3769	4		FALSE
rs17180489	chr14:72885471	C/G	rs17180489	chr14:72885471	C/G	1	1	0	Adrenate (22:4n6)	Shin S	24816252	2014	European	Shin S	C	C/G	0.012		0.045	0.023	0.05064			5563			1		FALSE
rs2224202	chr6:102053814	G/A	rs2224202	chr6:102053814	G/A	1	1	0	Concentration of large VLDL particles	Kettunen J	27005778	2016	European	Kettunen J	G	G/A	0.7914		0.02506	0.01263	0.05069			18959			11		FALSE
rs12906962	chr15:95312071	C/T	rs12906962	chr15:95312071	C/T	1	1	0	1-heptadecanoylglycerophosphocholine	Shin S	24816252	2014	European	Shin S	C	C/T	0.3227		0.0088	0.0045	0.05071			6998			2		FALSE
rs12986417	chr19:30109533	A/G	rs12986417	chr19:30109533	A/G	1	1	0	Aspartylphenylalanine	Shin S	24816252	2014	European	Shin S	A	A/G	0.3345		-0.0112	0.0058	0.05091			3838			2		FALSE
rs12974440	chr19:5894386	A/G	rs12974440	chr19:5894386	A/G	1	1	0	Isovalerate	Shin S	24816252	2014	European	Shin S	A	A/G	0.0755		0.0127	0.0065	0.05095			6735			2		FALSE
rs180238	chr7:93550447	T/C	rs180238	chr7:93550447	T/C	1	1	0	Asparagine	Shin S	24816252	2014	European	Shin S	T	T/C	0.657		0.0035	0.0018	0.05096			7316			2		FALSE
rs4836027	chr5:121866990	C/T	rs6595376	chr5:121868933	T/A	0.991	0.996	1	Urate	Shin S	24816252	2014	European	Shin S	T	T/A	0.3172		-0.0032	0.0016	0.05096			7371			2		FALSE
rs11589125	chr1:31894396	C/T	rs11578034	chr1:31842153	C/T	0.78	0.977	1	Age at menopause	ReproGen	26414677	2015	European	ReproGen	C	C/T	0.96	0.04	-0.12	0.06	0.051	-		69360	0	69360	33	years	FALSE
rs11589125	chr1:31894396	C/T	rs11578034	chr1:31842153	C/T	0.78	0.977	1	Height in males	GIANT	23754948	2013	European	GIANT	C	C/T			0.032	0.016	0.051	+		59168	0	59168	46	Z-score	FALSE
rs17168815	chr7:136624621	G/T	rs17168815	chr7:136624621	G/T	1	1	0	Hip circumference in males	GIANT	25673412	2015	Mixed	GIANT	G	G/T	0.8917	0.1083	-0.017	0.0088	0.051	-		57516	0	57516	101	IVNT	FALSE
rs17362588	chr2:179721046	A/G	rs17362588	chr2:179721046	A/G	1	1	0	log(Urinary albumin creatinine ratio)	CKD-Gen	26631737	2016	European	CKD-Gen	A	A/G	0.111	0.111	-0.021	0.011	0.051	-		54441	0	54441	20	mg/g	FALSE
rs11589125	chr1:31894396	C/T	rs11578034	chr1:31842153	C/T	0.78	0.977	1	log(Increm30)	MAGIC	24699409	2014	European	MAGIC	C	C/T		0.044	-0.1	0.052	0.05104	-		4447	0	4447	7	Z-score	FALSE
rs35596070	chr2:179759692	A/C	rs35596070	chr2:179759692	A/C	1	1	0	Phospholipids in chylomicrons and extremely large VLDL	Kettunen J	27005778	2016	European	Kettunen J	A	A/C	0.1199		-0.03054	0.01557	0.05105			21537			12		FALSE
rs61928421	chr12:116227249	C/T	rs61928421	chr12:116227249	C/T	1	1	0	Total cholesterol in LDL	Kettunen J	27005778	2016	European	Kettunen J	C	C/T	0.933		0.03978	0.02007	0.05108			21554			12		FALSE
rs7072737	chr10:102556175	A/G	rs7072737	chr10:102556175	A/G	1	1	0	Uridine	Shin S	24816252	2014	European	Shin S	A	A/G	0.1139		-0.0049	0.0025	0.05115			7354			2		FALSE
rs17180489	chr14:72885471	C/G	rs17180489	chr14:72885471	C/G	1	1	0	2-oleoylglycerophosphocholine*	Shin S	24816252	2014	European	Shin S	C	C/G	0.012		0.039	0.02	0.05118			5345			1		FALSE
rs151283	chr5:122446619	A/C	rs151283	chr5:122446619	A/C	1	1	0	Heptanoate (7:0)	Shin S	24816252	2014	European	Shin S	A	A/C	0.2861		0.0049	0.0025	0.05121			7355			2		FALSE
rs35596070	chr2:179759692	A/C	rs35596070	chr2:179759692	A/C	1	1	0	Triglycerides in very large VLDL	Kettunen J	27005778	2016	European	Kettunen J	A	A/C	0.1199		-0.03048	0.01552	0.05122			21543			12		FALSE
rs7072737	chr10:102556175	A/G	rs7072737	chr10:102556175	A/G	1	1	0	1-arachidonoylglycerophosphocholine*	Shin S	24816252	2014	European	Shin S	A	A/G	0.1126		-0.0087	0.0045	0.05127			7063			2		FALSE
rs6488162	chr12:33593127	C/T	rs6488162	chr12:33593127	C/T	1	1	0	Waist hip ratio	GIANT	23754948	2013	European	GIANT	C	C/T	0.5	0.5	0.01053	0.005401	0.0513	+		77312	0	77312	46	IVNT	FALSE
rs7130652	chr11:71984398	G/T	rs7130652	chr11:71984398	G/T	1	1	0	Phenol sulfate	Shin S	24816252	2014	European	Shin S	G	G/T	0.9648		0.0532	0.0273	0.05135			1766			1		FALSE
rs1899492	chr2:60000304	T/C	rs1899491	chr2:60000394	T/G	1	1	1	Glycerol 3-phosphate (G3P)	Shin S	24816252	2014	European	Shin S	T	T/G	0.4746		0.005	0.0026	0.05148			7337			2		FALSE
rs1899492	chr2:60000304	T/C	rs1899491	chr2:60000394	T/G	1	1	1	Asthma	GABRIEL	20860503	2010	European	GABRIEL	T	T/G	0.4012	0.4012	-0.05025	0.02584	0.05182	-	0.8014	26475	10365	16110	24	log(OR)	FALSE
rs4963772	chr12:24758480	A/G	rs4963772	chr12:24758480	A/G	1	1	0	Total lipids in very large VLDL	Kettunen J	27005778	2016	European	Kettunen J	A	A/G	0.1112		0.03188	0.01624	0.05182			19271			11		FALSE
rs11589125	chr1:31894396	C/T	rs11578034	chr1:31842153	C/T	0.78	0.977	1	log(Ins30)	MAGIC	24699409	2014	European	MAGIC	C	C/T		0.044	-0.1	0.053	0.0519	-		4483	0	4483	7	Z-score	FALSE
rs7072737	chr10:102556175	A/G	rs7072737	chr10:102556175	A/G	1	1	0	Cholesterol esters in medium HDL	Kettunen J	27005778	2016	European	Kettunen J	A	A/G	0.0759		0.03864	0.0197	0.05199			19270			11		FALSE
rs180238	chr7:93550447	T/C	rs180238	chr7:93550447	T/C	1	1	0	Fructose	Shin S	24816252	2014	European	Shin S	T	T/C	0.6568		0.0073	0.0038	0.052			7333			2		FALSE
rs73043051	chr3:18883863	C/T	rs7430675	chr3:18875039	T/C	0.979	0.995	1	Microalbuminuria	CKD-Gen	21355061	2011	European	CKD-Gen	T	T/C	0.202	0.202			0.052	+		30482	3696	26786	12	log(OR)	FALSE
rs17362588	chr2:179721046	A/G	rs17362588	chr2:179721046	A/G	1	1	0	Threonate	Shin S	24816252	2014	European	Shin S	A	A/G	0.1006		-0.0117	0.006	0.05207			7336			2		FALSE
rs11589125	chr1:31894396	C/T	rs11578034	chr1:31842153	C/T	0.78	0.977	1	Conscientiousness	GPC	21173776	2010	European	GPC	C	C/T		0.058	0.3883	0.2	0.05223	+		17375	0	17375	10		FALSE
rs61928421	chr12:116227249	C/T	rs11067773	chr12:116228495	T/C	0.813	0.986	1	Former smoker	TAG	20418890	2010	European	TAG	T	T/C	0.9086	0.0914	0.0562	0.029	0.05225	+		41278	23969	17309	14	log(OR)	FALSE
rs272564	chr1:45012273	C/A	rs272564	chr1:45012273	C/A	1	1	0	Dihomo-linolenate (20:3n3 or n6)	Shin S	24816252	2014	European	Shin S	C	C/A	0.2849		-0.0051	0.0026	0.05235			7358			2		FALSE
rs7130652	chr11:71984398	G/T	rs2508201	chr11:71995639	C/T	0.904	1	1	Prostate cancer	Yeager M	17401363	2007	Mixed	Yeager M	C	C/T					0.05236			2307	1151	1156	1	log(OR)	FALSE
rs2224202	chr6:102053814	G/A	rs2224202	chr6:102053814	G/A	1	1	0	18:2 linoleic acid (LA)	Kettunen J	27005778	2016	European	Kettunen J	G	G/A	0.7947		0.02945	0.01509	0.05254			13526			10		FALSE
rs151283	chr5:122446619	A/C	rs151283	chr5:122446619	A/C	1	1	0	Laurate (12:0)	Shin S	24816252	2014	European	Shin S	A	A/C	0.2871		0.0035	0.0018	0.05275			7346			2		FALSE
rs4963772	chr12:24758480	A/G	rs17287293	chr12:24770878	G/A	0.985	0.992	1	Scyllo-inositol	Shin S	24816252	2014	European	Shin S	G	G/A	0.1503		0.0112	0.0058	0.05281			6119			2		FALSE
rs4963772	chr12:24758480	A/G	rs17287293	chr12:24770878	G/A	0.985	0.992	1	N-acetylglycine	Shin S	24816252	2014	European	Shin S	G	G/A	0.1509		0.0117	0.006	0.05288			6715			2		FALSE
rs1899492	chr2:60000304	T/C	rs1899491	chr2:60000394	T/G	1	1	1	4-androsten-3beta;17beta-diol disulfate 1*	Shin S	24816252	2014	European	Shin S	T	T/G	0.4783		0.0124	0.0064	0.05293			7355			2		FALSE
rs12906962	chr15:95312071	C/T	rs12906962	chr15:95312071	C/T	1	1	0	BMI in females greater than 50 years of age	GIANT	26426971	2015	European	GIANT	C	C/T	0.33	0.33	0.011	0.0058	0.053	+		88105	0	88105	114	IVNT	FALSE
rs7130652	chr11:71984398	G/T	rs7130652	chr11:71984398	G/T	1	1	0	Cortisone	Shin S	24816252	2014	European	Shin S	G	G/T	0.9651		-0.0185	0.0096	0.05307			1714			1		FALSE
rs73043051	chr3:18883863	C/T	rs7430675	chr3:18875039	T/C	0.979	0.995	1	Mannitol	Shin S	24816252	2014	European	Shin S	T	T/C	0.2761		0.0335	0.0173	0.05318			1522			1		FALSE
rs73043051	chr3:18883863	C/T	rs7428376	chr3:18857812	C/T	0.968	0.989	1	Alcohol dependence	Olfson E	22978509	2012	Mixed	Olfson E	C	C/T					0.05323			3829	1897	1932	3	log(OR)	FALSE
rs1997571	chr7:116198621	A/G	rs1997571	chr7:116198621	A/G	1	1	0	Total cholesterol in medium VLDL	Kettunen J	27005778	2016	European	Kettunen J	A	A/G	0.5708		-0.01946	0.009975	0.05333			21546			12		FALSE
rs4963772	chr12:24758480	A/G	rs10842383	chr12:24771967	T/C	0.985	0.992	1	Diabetic nephropathy	GoKinD	16775037	2006	European	GoKinD	T	T/C					0.05336			1795	905	890	1	log(OR)	FALSE
rs6488162	chr12:33593127	C/T	rs6488162	chr12:33593127	C/T	1	1	0	Phospholipids in very large HDL	Kettunen J	27005778	2016	European	Kettunen J	C	C/T	0.5837		-0.02025	0.01041	0.05336			19271			11		FALSE
rs6488162	chr12:33593127	C/T	rs6488162	chr12:33593127	C/T	1	1	0	Phospholipids in large LDL	Kettunen J	27005778	2016	European	Kettunen J	C	C/T	0.5898		-0.01962	0.01002	0.05338			21548			12		FALSE
rs7130652	chr11:71984398	G/T	rs7130652	chr11:71984398	G/T	1	1	0	Isovalerylcarnitine	Shin S	24816252	2014	European	Shin S	G	G/T	0.9648		0.0307	0.0159	0.05339			1754			1		FALSE
rs3757868	chr7:100482720	A/G	rs3757868	chr7:100482720	A/G	1	1	0	Gamma-glutamylphenylalanine	Shin S	24816252	2014	European	Shin S	A	A/G	0.1733		-0.0049	0.0025	0.0534			7306			2		FALSE
rs4836027	chr5:121866990	C/T	rs6595376	chr5:121868933	T/A	0.991	0.996	1	3-methoxytyrosine	Shin S	24816252	2014	European	Shin S	T	T/A	0.3165		-0.0051	0.0026	0.05348			5656			2		FALSE
rs7072737	chr10:102556175	A/G	rs7072737	chr10:102556175	A/G	1	1	0	Propionylcarnitine	Shin S	24816252	2014	European	Shin S	A	A/G	0.1135		0.0068	0.0035	0.05356			7364			2		FALSE
rs17180489	chr14:72885471	C/G	rs17180489	chr14:72885471	C/G	1	1	0	Glutamine	Kettunen J	27005778	2016	European	Kettunen J	C	C/G	0.1048		0.04051	0.02099	0.05359			22216			13		FALSE
rs35596070	chr2:179759692	A/C	rs35596070	chr2:179759692	A/C	1	1	0	Phospholipids in very large VLDL	Kettunen J	27005778	2016	European	Kettunen J	A	A/C	0.12		-0.03047	0.01566	0.05386			21233			12		FALSE
rs151283	chr5:122446619	A/C	rs151283	chr5:122446619	A/C	1	1	0	Taurolithocholate 3-sulfate	Shin S	24816252	2014	European	Shin S	A	A/C	0.2873		0.0122	0.0063	0.05389			6511			2		FALSE
rs1899492	chr2:60000304	T/C	rs1899491	chr2:60000394	T/G	1	1	1	Height tails	GIANT	23563607	2013	European	GIANT	T	T/G	0.533	0.467	-0.049	0.025	0.054	-		15999	8003	7996	51	log(OR)	FALSE
rs7072737	chr10:102556175	A/G	rs7072737	chr10:102556175	A/G	1	1	0	Leucylleucine	Shin S	24816252	2014	European	Shin S	A	A/G	0.1151		-0.0145	0.0075	0.054			3248			2		FALSE
rs17362588	chr2:179721046	A/G	rs17362588	chr2:179721046	A/G	1	1	0	Waist hip ratio in females	GIANT	23754948	2013	European	GIANT	A	A/G	0.1583	0.1583	0.022	0.012	0.054	+		42728	0	42728	46	IVNT	FALSE
rs17180489	chr14:72885471	C/G	rs17180489	chr14:72885471	C/G	1	1	0	Isobutyrylcarnitine	Shin S	24816252	2014	European	Shin S	C	C/G	0.012		-0.051	0.0265	0.05406			5598			1		FALSE
rs1997571	chr7:116198621	A/G	rs1997572	chr7:116198828	G/A	1	1	1	Palmitoleate (16:1n7)	Shin S	24816252	2014	European	Shin S	G	G/A	0.5984		0.0121	0.0063	0.05406			1766			1		FALSE
rs4963772	chr12:24758480	A/G	rs4963772	chr12:24758480	A/G	1	1	0	Phospholipids in large VLDL	Kettunen J	27005778	2016	European	Kettunen J	A	A/G	0.117		0.02999	0.01546	0.05411			21237			12		FALSE
rs1997571	chr7:116198621	A/G	rs11773845	chr7:116191301	A/C	1	1	1	Ever smoker	TAG	20418890	2010	European	TAG	A	A/C	0.5856	0.4144	0.0226	0.0117	0.05424	+		74035	41969	32066	16	log(OR)	FALSE
rs12974440	chr19:5894386	A/G	rs12974440	chr19:5894386	A/G	1	1	0	Lumbar spine bone mineral density in females	GEFOS	22504420	2012	Mixed	GEFOS	A	A/G	0.037	0.037			0.05429	-		21720	0	21720	13	g/cm2	FALSE
rs272564	chr1:45012273	C/A	rs272564	chr1:45012273	C/A	1	1	0	2-tetradecenoyl carnitine	Shin S	24816252	2014	European	Shin S	C	C/A	0.2846		-0.0096	0.005	0.05433			6595			2		FALSE
rs35596070	chr2:179759692	A/C	rs35596070	chr2:179759692	A/C	1	1	0	Total lipids in very large VLDL	Kettunen J	27005778	2016	European	Kettunen J	A	A/C	0.1116		-0.03242	0.0167	0.05441			19268			11		FALSE
rs3757868	chr7:100482720	A/G	rs3757868	chr7:100482720	A/G	1	1	0	Years of educational attainment in females	SSGAC	27225129	2016	European	SSGAC	A	A/G	0.1922	0.1922	-0.008	0.004	0.05443	-		181443	0	181443	62	years	FALSE
rs6488162	chr12:33593127	C/T	rs6488162	chr12:33593127	C/T	1	1	0	CH2.DB.ratio	Kettunen J	27005778	2016	European	Kettunen J	C	C/T	0.5803		0.02402	0.01245	0.05449			13529			10		FALSE
rs4963772	chr12:24758480	A/G	rs17287293	chr12:24770878	G/A	0.985	0.992	1	1-docosahexaenoylglycerophosphocholine*	Shin S	24816252	2014	European	Shin S	G	G/A	0.1498		0.0087	0.0045	0.0545			7350			2		FALSE
rs2224202	chr6:102053814	G/A	rs2224202	chr6:102053814	G/A	1	1	0	Concentration of large LDL particles	Kettunen J	27005778	2016	European	Kettunen J	G	G/A	0.7914		0.02445	0.01252	0.05452			19272			11		FALSE
rs12986417	chr19:30109533	A/G	rs12986417	chr19:30109533	A/G	1	1	0	Dodecanedioate	Shin S	24816252	2014	European	Shin S	A	A/G	0.3313		-0.0072	0.0037	0.05467			6066			2		FALSE
rs2158712	chr7:26582733	A/T	rs2158712	chr7:26582733	A/T	1	1	0	Concentration of chylomicrons and extremely large VLDL particles	Kettunen J	27005778	2016	European	Kettunen J	A	A/T	0.567		-0.02071	0.01068	0.05469			18249			10		FALSE
rs17168815	chr7:136624621	G/T	rs17168815	chr7:136624621	G/T	1	1	0	Total lipids in very small VLDL	Kettunen J	27005778	2016	European	Kettunen J	G	G/T	0.8176		0.02601	0.01335	0.0547			19269			11		FALSE
rs3757868	chr7:100482720	A/G	rs3757868	chr7:100482720	A/G	1	1	0	3-indoxyl sulfate	Shin S	24816252	2014	European	Shin S	A	A/G	0.173		0.0098	0.0051	0.05474			7339			2		FALSE
rs7072737	chr10:102556175	A/G	rs7072737	chr10:102556175	A/G	1	1	0	Triglycerides	GLGC	24097068	2013	European	GLGC	A	A/G	0.1029	0.1029	0.0096	0.0055	0.05494	+		177787	0	177787	60	IVNT	FALSE
rs12974440	chr19:5894386	A/G	rs12974440	chr19:5894386	A/G	1	1	0	Neuroticism	SSGAC	27089181	2016	European	SSGAC	A	A/G	0.0877	0.0877	0.012	0.006	0.055	+		170911	0	170911	2	SD	FALSE
rs1997571	chr7:116198621	A/G	rs1997572	chr7:116198828	G/A	1	1	1	Cyclo(leu-pro)	Shin S	24816252	2014	European	Shin S	G	G/A	0.5999		0.0242	0.0126	0.05513			751			1		FALSE
rs1997571	chr7:116198621	A/G	rs1997571	chr7:116198621	A/G	1	1	0	Total phosphoglycerides	Kettunen J	27005778	2016	European	Kettunen J	A	A/G	0.5573		-0.02391	0.0124	0.05515			13518			10		FALSE
rs11589125	chr1:31894396	C/T	rs11578034	chr1:31842153	C/T	0.78	0.977	1	Margarate (17:0)	Shin S	24816252	2014	European	Shin S	C	C/T	0.96		-0.0136	0.0071	0.05518			7349			2		FALSE
rs2224202	chr6:102053814	G/A	rs2224202	chr6:102053814	G/A	1	1	0	Systemic lupus erythematosus	Hom G	18204098	2008	European	Hom G	G	G/A					0.05525			3094	1311	1783	3	log(OR)	FALSE
rs4963772	chr12:24758480	A/G	rs4963772	chr12:24758480	A/G	1	1	0	Triglycerides in very large VLDL	Kettunen J	27005778	2016	European	Kettunen J	A	A/G	0.1168		0.0296	0.01533	0.05528			21546			12		FALSE
rs6488162	chr12:33593127	C/T	rs6488162	chr12:33593127	C/T	1	1	0	Total lipids in very large HDL	Kettunen J	27005778	2016	European	Kettunen J	C	C/T	0.5837		-0.02	0.0104	0.05544			19271			11		FALSE
rs61765646	chr1:72723211	A/T	rs61765646	chr1:72723211	A/T	1	1	0	Tyrosine	Kettunen J	27005778	2016	European	Kettunen J	A	A/T	0.1666		-0.02343	0.01224	0.05552			24923			14		FALSE
rs2224202	chr6:102053814	G/A	rs2224202	chr6:102053814	G/A	1	1	0	Total lipids in medium VLDL	Kettunen J	27005778	2016	European	Kettunen J	G	G/A	0.7914		0.0242	0.01251	0.05554			19272			11		FALSE
rs12906962	chr15:95312071	C/T	rs12906962	chr15:95312071	C/T	1	1	0	5alpha-androstan-3beta;17beta-diol disulfate	Shin S	24816252	2014	European	Shin S	C	C/T	0.3185		0.014	0.0073	0.05562			6934			2		FALSE
rs151283	chr5:122446619	A/C	rs151283	chr5:122446619	A/C	1	1	0	Gout	GUGC	23263486	2012	European	GUGC	A	A/C			0.069	0.036	0.05565	+		69374	2115	67259	14	log(OR)	FALSE
rs12986417	chr19:30109533	A/G	rs12986417	chr19:30109533	A/G	1	1	0	Ratio of bisLallylic bonds to total fatty acids in lipids	Kettunen J	27005778	2016	European	Kettunen J	A	A/G	0.334		0.02575	0.01337	0.05574			13168			10		FALSE
rs17168815	chr7:136624621	G/T	rs17168815	chr7:136624621	G/T	1	1	0	Concentration of very small VLDL particles	Kettunen J	27005778	2016	European	Kettunen J	G	G/T	0.8176		0.0259	0.01335	0.05586			19269			11		FALSE
rs6488162	chr12:33593127	C/T	rs6488162	chr12:33593127	C/T	1	1	0	Free cholesterol in large LDL	Kettunen J	27005778	2016	European	Kettunen J	C	C/T	0.5898		-0.01943	0.01001	0.05588			21553			12		FALSE
rs4963772	chr12:24758480	A/G	rs17287293	chr12:24770878	G/A	0.985	0.992	1	2-tetradecenoyl carnitine	Shin S	24816252	2014	European	Shin S	G	G/A	0.1492		0.0113	0.0059	0.05599			6595			2		FALSE
rs151283	chr5:122446619	A/C	rs151283	chr5:122446619	A/C	1	1	0	Waist hip ratio adjusted for BMI	GIANT	25673412	2015	Mixed	GIANT	A	A/C	0.2417	0.2417	0.009	0.0047	0.056	+		142196	0	142196	109	IVNT	FALSE
rs17168815	chr7:136624621	G/T	rs17168815	chr7:136624621	G/T	1	1	0	2-hydroxystearate	Shin S	24816252	2014	European	Shin S	G	G/T	0.8651		0.0067	0.0035	0.05608			7315			2		FALSE
rs2224202	chr6:102053814	G/A	rs2224202	chr6:102053814	G/A	1	1	0	Tyrosine	Shin S	24816252	2014	European	Shin S	G	G/A	0.8211		-0.0033	0.0017	0.05608			7358			2		FALSE
rs61928421	chr12:116227249	C/T	rs12424322	chr12:116250096	G/A	0.755	0.944	1	Inflammatory bowel disease	Duerr R	17068223	2006	European	Duerr R	G	G/A					0.05615			1912	939	973	2	log(OR)	FALSE
rs11589125	chr1:31894396	C/T	rs11578034	chr1:31842153	C/T	0.78	0.977	1	Valine	Shin S	24816252	2014	European	Shin S	C	C/T	0.9596		0.0061	0.0032	0.05616			7359			2		FALSE
rs12986417	chr19:30109533	A/G	rs12986417	chr19:30109533	A/G	1	1	0	Arachidonate (20:4n6)	Shin S	24816252	2014	European	Shin S	A	A/G	0.3338		0.0048	0.0025	0.05617			7367			2		FALSE
rs12986417	chr19:30109533	A/G	rs12986417	chr19:30109533	A/G	1	1	0	Bilirubin (E;Z or Z;E)*	Shin S	24816252	2014	European	Shin S	A	A/G	0.3357		0.011	0.0057	0.05617			4961			2		FALSE
rs7072737	chr10:102556175	A/G	rs7072737	chr10:102556175	A/G	1	1	0	Scyllo-inositol	Shin S	24816252	2014	European	Shin S	A	A/G	0.1135		0.0127	0.0066	0.05624			6119			2		FALSE
rs3757868	chr7:100482720	A/G	rs3757868	chr7:100482720	A/G	1	1	0	Pro-hydroxy-pro	Shin S	24816252	2014	European	Shin S	A	A/G	0.1732		-0.0074	0.0039	0.05625			7344			2		FALSE
rs12974440	chr19:5894386	A/G	rs12974440	chr19:5894386	A/G	1	1	0	3-methoxytyrosine	Shin S	24816252	2014	European	Shin S	A	A/G	0.0773		-0.0102	0.0054	0.05641			5656			2		FALSE
rs2224202	chr6:102053814	G/A	rs2224202	chr6:102053814	G/A	1	1	0	Palmitoylcarnitine	Shin S	24816252	2014	European	Shin S	G	G/A	0.8212		-0.008	0.0042	0.05648			7259			2		FALSE
rs6488162	chr12:33593127	C/T	rs6488162	chr12:33593127	C/T	1	1	0	Glycerol	Shin S	24816252	2014	European	Shin S	C	C/T	0.6013		0.0096	0.005	0.05652			1757			1		FALSE
rs6488162	chr12:33593127	C/T	rs6488162	chr12:33593127	C/T	1	1	0	Depressive symptoms	SSGAC	27089181	2016	European	SSGAC	C	C/T	0.5728	0.4272	0.008	0.004	0.05657	+		180866	0	180866	3	SD	FALSE
rs6488162	chr12:33593127	C/T	rs6488162	chr12:33593127	C/T	1	1	0	Concentration of very large HDL particles	Kettunen J	27005778	2016	European	Kettunen J	C	C/T	0.5837		-0.02003	0.01042	0.05659			19271			11		FALSE
rs1997571	chr7:116198621	A/G	rs1997571	chr7:116198621	A/G	1	1	0	Triglycerides in very large HDL	Kettunen J	27005778	2016	European	Kettunen J	A	A/G	0.5707		-0.01921	0.009968	0.0566			21531			12		FALSE
rs17180489	chr14:72885471	C/G	rs17180489	chr14:72885471	C/G	1	1	0	Total lipids in very small VLDL	Kettunen J	27005778	2016	European	Kettunen J	C	C/G	0.1006		-0.04318	0.02234	0.05662			19268			11		FALSE
rs12986417	chr19:30109533	A/G	rs12983160	chr19:30112357	T/C	0.777	0.926	1	Neuroblastoma	COG	21124317	2011	European	COG	T	T/C					0.05669			4881	1627	3254	1	log(OR)	FALSE
rs35596070	chr2:179759692	A/C	rs35596070	chr2:179759692	A/C	1	1	0	Concentration of chylomicrons and extremely large VLDL particles	Kettunen J	27005778	2016	European	Kettunen J	A	A/C	0.1115		-0.03251	0.01692	0.05687			18956			11		FALSE
rs17362588	chr2:179721046	A/G	rs17362588	chr2:179721046	A/G	1	1	0	Concentration of small HDL particles	Kettunen J	27005778	2016	European	Kettunen J	A	A/G	0.0788		-0.03639	0.01899	0.05697			19270			11		FALSE
rs17180489	chr14:72885471	C/G	rs17180489	chr14:72885471	C/G	1	1	0	Phospholipids in large VLDL	Kettunen J	27005778	2016	European	Kettunen J	C	C/G	0.1007		-0.04298	0.02242	0.057			18956			11		FALSE
rs12974440	chr19:5894386	A/G	rs12974440	chr19:5894386	A/G	1	1	0	Pantothenate	Shin S	24816252	2014	European	Shin S	A	A/G	0.0773		0.0101	0.0053	0.05709			7160			2		FALSE
rs17180489	chr14:72885471	C/G	rs17180489	chr14:72885471	C/G	1	1	0	Phenylalanine	Kettunen J	27005778	2016	European	Kettunen J	C	C/G	0.1046		-0.03949	0.02071	0.05712			22658			13		FALSE
rs12986417	chr19:30109533	A/G	rs12986417	chr19:30109533	A/G	1	1	0	log(Leptin) adjusted for BMI	Kilpelainen T	26833098	2016	European	Kilpelainen T	A	A/G			-0.0106	0.0056	0.05716	-		29252	0	29252	23	ngml-1	FALSE
rs7130652	chr11:71984398	G/T	rs7130652	chr11:71984398	G/T	1	1	0	Concentration of chylomicrons and extremely large VLDL particles	Kettunen J	27005778	2016	European	Kettunen J	G	G/T	0.8992		-0.03565	0.01858	0.05727			16567			10		FALSE
rs4963772	chr12:24758480	A/G	rs4963772	chr12:24758480	A/G	1	1	0	Phospholipids in very large VLDL	Kettunen J	27005778	2016	European	Kettunen J	A	A/G	0.117		0.02966	0.01547	0.05738			21235			12		FALSE
rs17362588	chr2:179721046	A/G	rs17362588	chr2:179721046	A/G	1	1	0	4-androsten-3beta;17beta-diol disulfate 2*	Shin S	24816252	2014	European	Shin S	A	A/G	0.1021		0.0134	0.0071	0.05767			7333			2		FALSE
rs272564	chr1:45012273	C/A	rs272564	chr1:45012273	C/A	1	1	0	Chiro-inositol	Shin S	24816252	2014	European	Shin S	C	C/A	0.2846		-0.0272	0.0143	0.05789			2560			2		FALSE
rs2224202	chr6:102053814	G/A	rs2224202	chr6:102053814	G/A	1	1	0	log(Ins30)	MAGIC	24699409	2014	European	MAGIC	G	G/A		0.168	-0.052	0.028	0.05812	-		4483	0	4483	7	Z-score	FALSE
rs3757868	chr7:100482720	A/G	rs3757868	chr7:100482720	A/G	1	1	0	Hyodeoxycholate	Shin S	24816252	2014	European	Shin S	A	A/G	0.1733		0.0165	0.0087	0.05818			5673			2		FALSE
rs1997571	chr7:116198621	A/G	rs1997571	chr7:116198621	A/G	1	1	0	Glutamine	Kettunen J	27005778	2016	European	Kettunen J	A	A/G	0.5712		0.01781	0.009403	0.05826			24458			14		FALSE
rs7130652	chr11:71984398	G/T	rs7130652	chr11:71984398	G/T	1	1	0	2-aminobutyrate	Shin S	24816252	2014	European	Shin S	G	G/T	0.9648		0.0202	0.0107	0.05834			1765			1		FALSE
rs6488162	chr12:33593127	C/T	rs6488162	chr12:33593127	C/T	1	1	0	Phospholipids in large HDL	Kettunen J	27005778	2016	European	Kettunen J	C	C/T	0.5837		-0.01996	0.01041	0.05835			19271			11		FALSE
rs61928421	chr12:116227249	C/T	rs61928421	chr12:116227249	C/T	1	1	0	Acetate	Kettunen J	27005778	2016	European	Kettunen J	C	C/T	0.9326		0.03563	0.01882	0.05839			24743			14		FALSE
rs2224202	chr6:102053814	G/A	rs2224202	chr6:102053814	G/A	1	1	0	Total lipids in small VLDL	Kettunen J	27005778	2016	European	Kettunen J	G	G/A	0.7914		0.02401	0.01251	0.0584			19272			11		FALSE
rs35596070	chr2:179759692	A/C	rs35596070	chr2:179759692	A/C	1	1	0	Free cholesterol in large VLDL	Kettunen J	27005778	2016	European	Kettunen J	A	A/C	0.12		-0.02987	0.01566	0.0585			21234			12		FALSE
rs4836027	chr5:121866990	C/T	rs6595376	chr5:121868933	T/A	0.991	0.996	1	log(AUCins/AUCglu)	MAGIC	24699409	2014	European	MAGIC	T	T/A		0.342	-0.045	0.024	0.0585	-		4213	0	4213	7	Z-score	FALSE
rs17180489	chr14:72885471	C/G	rs17180489	chr14:72885471	C/G	1	1	0	Phospholipids in large HDL	Kettunen J	27005778	2016	European	Kettunen J	C	C/G	0.1006		0.04268	0.02228	0.0587			19268			11		FALSE
rs17168815	chr7:136624621	G/T	rs17168815	chr7:136624621	G/T	1	1	0	Indoleacetate	Shin S	24816252	2014	European	Shin S	G	G/T	0.8659		0.0085	0.0045	0.05873			7180			2		FALSE
rs7130652	chr11:71984398	G/T	rs7130652	chr11:71984398	G/T	1	1	0	DBP	ICBP	21909115	2011	European	ICBP	G	G/T					0.0589			69395	0	69395	29	mmHg	FALSE
rs73043051	chr3:18883863	C/T	rs7430675	chr3:18875039	T/C	0.979	0.995	1	Body fat percentage	Lu Y	26833246	2016	Mixed	Lu Y	T	T/C	0.276	0.276	0.0136	0.0072	0.05891	+	1	56138	0	56138	56	IVNT	FALSE
rs272564	chr1:45012273	C/A	rs272564	chr1:45012273	C/A	1	1	0	1-palmitoylglycerophosphoinositol*	Shin S	24816252	2014	European	Shin S	C	C/A	0.2852		-0.0081	0.0043	0.05892			5979			2		FALSE
rs4836027	chr5:121866990	C/T	rs6595376	chr5:121868933	T/A	0.991	0.996	1	C-glycosyltryptophan*	Shin S	24816252	2014	European	Shin S	T	T/A	0.3171		-0.0031	0.0017	0.05898			7338			2		FALSE
rs11589125	chr1:31894396	C/T	rs11578034	chr1:31842153	C/T	0.78	0.977	1	Waist circumference in females	GIANT	25673412	2015	Mixed	GIANT	C	C/T	0.9417	0.0583	0.027	0.014	0.059	+		84303	0	84303	101	IVNT	FALSE
rs17168815	chr7:136624621	G/T	rs17168815	chr7:136624621	G/T	1	1	0	4-acetamidobutanoate	Shin S	24816252	2014	European	Shin S	G	G/T	0.8666		0.0051	0.0027	0.05903			6523			2		FALSE
rs1997571	chr7:116198621	A/G	rs1997571	chr7:116198621	A/G	1	1	0	Other polyunsaturated fatty acids than 18:2	Kettunen J	27005778	2016	European	Kettunen J	A	A/G	0.5573		-0.02356	0.0124	0.05912			13547			10		FALSE
rs2224202	chr6:102053814	G/A	rs2224202	chr6:102053814	G/A	1	1	0	Statin response difference LDL	Barber M	20339536	2010	European	Barber M	G	G/A		0.1842			0.05919			3932	0	3932	3	IVNT	FALSE
rs2224202	chr6:102053814	G/A	rs2224202	chr6:102053814	G/A	1	1	0	Total lipids in large LDL	Kettunen J	27005778	2016	European	Kettunen J	G	G/A	0.7914		0.024	0.01252	0.05925			19272			11		FALSE
rs4836027	chr5:121866990	C/T	rs6595376	chr5:121868933	T/A	0.991	0.996	1	Adrenate (22:4n6)	Shin S	24816252	2014	European	Shin S	T	T/A	0.3173		-0.0065	0.0034	0.05928			7330			2		FALSE
rs272564	chr1:45012273	C/A	rs272564	chr1:45012273	C/A	1	1	0	Openness	GPC	21173776	2010	European	GPC	C	C/A		0.283	0.1621	0.086	0.05933	+		17375	0	17375	10		FALSE
rs4836027	chr5:121866990	C/T	rs6595376	chr5:121868933	T/A	0.991	0.996	1	Androsterone sulfate	Shin S	24816252	2014	European	Shin S	T	T/A	0.3171		-0.0134	0.0071	0.05935			7338			2		FALSE
rs4836027	chr5:121866990	C/T	rs4836027	chr5:121866990	C/T	1	1	0	Total lipids in very small VLDL	Kettunen J	27005778	2016	European	Kettunen J	C	C/T	0.3298		0.02095	0.01096	0.0594			19269			11		FALSE
rs151283	chr5:122446619	A/C	rs151283	chr5:122446619	A/C	1	1	0	Hexadecanedioate	Shin S	24816252	2014	European	Shin S	A	A/C	0.2857		0.0097	0.0051	0.05953			6447			2		FALSE
rs17168815	chr7:136624621	G/T	rs17168815	chr7:136624621	G/T	1	1	0	Urea	Kettunen J	27005778	2016	European	Kettunen J	G	G/T	0.8177		0.02536	0.01346	0.05967			18810			11		FALSE
rs12974440	chr19:5894386	A/G	rs12974440	chr19:5894386	A/G	1	1	0	Phenylalanine	Kettunen J	27005778	2016	European	Kettunen J	A	A/G	0.0604		0.03847	0.02039	0.05982			22659			13		FALSE
rs17180489	chr14:72885471	C/G	rs17180489	chr14:72885471	C/G	1	1	0	Phospholipids in IDL	Kettunen J	27005778	2016	European	Kettunen J	C	C/G	0.1006		-0.0425	0.02232	0.05995			19268			11		FALSE
rs1997571	chr7:116198621	A/G	rs11773845	chr7:116191301	A/C	1	1	1	Height tails	GIANT	23563607	2013	European	GIANT	A	A/C	0.558	0.442	-0.049	0.026	0.06	-		15800	7891	7909	51	log(OR)	FALSE
rs4963772	chr12:24758480	A/G	rs17287293	chr12:24770878	G/A	0.985	0.992	1	Rheumatoid arthritis	Stahl E	20453842	2010	European	Stahl E	G	G/A	0.1489	0.1489	-0.06188	0.03261	0.06	-	0.20328	25701	5538	20163	6	log(OR)	FALSE
rs2224202	chr6:102053814	G/A	rs2224202	chr6:102053814	G/A	1	1	0	Cholesterol esters in large LDL	Kettunen J	27005778	2016	European	Kettunen J	G	G/A	0.7914		0.02391	0.01252	0.06012			19272			11		FALSE
rs151283	chr5:122446619	A/C	rs151283	chr5:122446619	A/C	1	1	0	Dodecanedioate	Shin S	24816252	2014	European	Shin S	A	A/C	0.2863		0.0071	0.0038	0.06012			6066			2		FALSE
rs4836027	chr5:121866990	C/T	rs6595376	chr5:121868933	T/A	0.991	0.996	1	Epiandrosterone sulfate	Shin S	24816252	2014	European	Shin S	T	T/A	0.3169		-0.0121	0.0064	0.06026			7326			2		FALSE
rs4836027	chr5:121866990	C/T	rs10519707	chr5:121871938	A/G	0.978	0.996	1	Systemic lupus erythematosus	Hom G	18204098	2008	European	Hom G	A	A/G					0.06036			3094	1311	1783	3	log(OR)	FALSE
rs4836027	chr5:121866990	C/T	rs6595376	chr5:121868933	T/A	0.991	0.996	1	Glutamine	Shin S	24816252	2014	European	Shin S	T	T/A	0.3171		0.0022	0.0012	0.06037			7372			2		FALSE
rs2224202	chr6:102053814	G/A	rs2224202	chr6:102053814	G/A	1	1	0	Cholesterol	Shin S	24816252	2014	European	Shin S	G	G/A	0.8206		-0.0033	0.0018	0.06038			7365			2		FALSE
rs2224202	chr6:102053814	G/A	rs2224202	chr6:102053814	G/A	1	1	0	15-methylpalmitate (isobar with 2-methylpalmitate)	Shin S	24816252	2014	European	Shin S	G	G/A	0.8216		0.006	0.0032	0.06041			6942			2		FALSE
rs180238	chr7:93550447	T/C	rs180238	chr7:93550447	T/C	1	1	0	Pantothenate	Shin S	24816252	2014	European	Shin S	T	T/C	0.6573		0.0049	0.0026	0.06043			7160			2		FALSE
rs2158712	chr7:26582733	A/T	rs995992	chr7:26576920	C/T	0.837	1	1	Pancreatic cancer	PanScan	20101243	2010	Mixed	PanScan	C	C/T					0.0605			7785	3851	3934	20	log(OR)	FALSE
rs73043051	chr3:18883863	C/T	rs7430675	chr3:18875039	T/C	0.979	0.995	1	log(Ins30) adjusted for BMI	MAGIC	24699409	2014	European	MAGIC	T	T/C		0.202			0.06051			4409	0	4409	7	Z-score	FALSE
rs61765646	chr1:72723211	A/T	rs61765646	chr1:72723211	A/T	1	1	0	Total cholesterol in very large HDL	Kettunen J	27005778	2016	European	Kettunen J	A	A/T	0.1619		0.025	0.01331	0.06085			21538			12		FALSE
rs4963772	chr12:24758480	A/G	rs17287293	chr12:24770878	G/A	0.985	0.992	1	Stearidonate (18:4n3)	Shin S	24816252	2014	European	Shin S	G	G/A	0.1499		0.0095	0.0051	0.0609			7330			2		FALSE
rs1997571	chr7:116198621	A/G	rs1997572	chr7:116198828	G/A	1	1	1	Myristoleate (14:1n5)	Shin S	24816252	2014	European	Shin S	G	G/A	0.5983		0.0111	0.0059	0.06095			1767			1		FALSE
rs4963772	chr12:24758480	A/G	rs17287293	chr12:24770878	G/A	0.985	0.992	1	2 hour fasting glucose	MAGIC	20081857	2010	European	MAGIC	G	G/A		0.15	0.05	0.027	0.06097	+		15234	0	15234	9	mmol/l	FALSE
rs34310778	chr3:74783408	C/T	rs7635639	chr3:74783359	A/G	1	1	1	Waist hip ratio adjusted for BMI in males less than or equal to 50 years of age	GIANT	26426971	2015	European	GIANT	A	A/G	0.41	0.41	0.017	0.0091	0.061	+		26093	0	26093	114	IVNT	FALSE
rs73043051	chr3:18883863	C/T	rs7430675	chr3:18875039	T/C	0.979	0.995	1	Major Depression Disorder	CONVERGE	26176920	2015	Asian	CONVERGE	T	T/C	0.096	0.096	-0.08121	0.04339	0.06124	-		10640	5303	5337	1	log(OR)	FALSE
rs7072737	chr10:102556175	A/G	rs7072737	chr10:102556175	A/G	1	1	0	Schizophrenia	PGC	25056061	2014	Mixed	PGC	A	A/G			0.0326	0.0174	0.06133	+		82315	35476	46839	49	log(OR)	FALSE
rs17168815	chr7:136624621	G/T	rs17168819	chr7:136628299	T/C	0.918	0.993	1	Alzheimers disease	Li H	17998437	2008	European	Li H	T	T/C					0.06136			1489	753	736	1	log(OR)	FALSE
rs11589125	chr1:31894396	C/T	rs11578034	chr1:31842153	C/T	0.78	0.977	1	Attention deficit hyperactivity disorder	PGC	20732625	2010	European	PGC	C	C/T	0.9417	0.0583			0.06136	-		3351	896	2455	4	log(OR)	FALSE
rs1997571	chr7:116198621	A/G	rs1997572	chr7:116198828	G/A	1	1	1	LDL	GLGC	20686565	2010	Mixed	GLGC	G	G/A			-0.0297	0.0177	0.0614	-		95454	0	95454	46	Z-score	FALSE
rs7072737	chr10:102556175	A/G	rs10883543	chr10:102552752	G/T	0.989	1	1	Breast cancer	Hunter D	17529973	2007	European	Hunter D	G	G/T					0.06148			2287	1145	1142	4	log(OR)	FALSE
rs6488162	chr12:33593127	C/T	rs6488162	chr12:33593127	C/T	1	1	0	Total lipids in IDL	Kettunen J	27005778	2016	European	Kettunen J	C	C/T	0.5837		-0.01975	0.01041	0.0615			19271			11		FALSE
rs272564	chr1:45012273	C/A	rs272564	chr1:45012273	C/A	1	1	0	Bradykinin; des-arg(9)	Shin S	24816252	2014	European	Shin S	C	C/A	0.2853		-0.0203	0.0108	0.06151			4452			2		FALSE
rs4836027	chr5:121866990	C/T	rs6595376	chr5:121868933	T/A	0.991	0.996	1	Gamma-glutamylglutamine	Shin S	24816252	2014	European	Shin S	T	T/A	0.3171		0.004	0.0022	0.0617			7226			2		FALSE
rs12906962	chr15:95312071	C/T	rs12906962	chr15:95312071	C/T	1	1	0	BMI in females	GIANT	25673413	2015	Mixed	GIANT	C	C/T	0.3333	0.3333	0.0099	0.0053	0.06177	+		131318	0	131318	107	IVNT	FALSE
rs2224202	chr6:102053814	G/A	rs2224202	chr6:102053814	G/A	1	1	0	Pro-hydroxy-pro	Shin S	24816252	2014	European	Shin S	G	G/A	0.8212		0.0062	0.0033	0.06181			7344			2		FALSE
rs3757868	chr7:100482720	A/G	rs3757868	chr7:100482720	A/G	1	1	0	Free cholesterol in small VLDL	Kettunen J	27005778	2016	European	Kettunen J	A	A/G	0.2055		0.0229	0.01212	0.06198			21557			12		FALSE
rs17180489	chr14:72885471	C/G	rs17180489	chr14:72885471	C/G	1	1	0	Taurochenodeoxycholate	Shin S	24816252	2014	European	Shin S	C	C/G	0.012		0.078	0.0418	0.06198			4336			1		FALSE
rs2224202	chr6:102053814	G/A	rs2224202	chr6:102053814	G/A	1	1	0	Waist circumference in females	GIANT	25673412	2015	Mixed	GIANT	G	G/A	0.8333	0.1667	-0.013	0.0069	0.062	-		92627	0	92627	101	IVNT	FALSE
rs6488162	chr12:33593127	C/T	rs6488162	chr12:33593127	C/T	1	1	0	Waist hip ratio in males	GIANT	23754948	2013	European	GIANT	C	C/T	0.5	0.5	0.015	0.0079	0.062	+		34580	0	34580	46	IVNT	FALSE
rs2158712	chr7:26582733	A/T	rs2158712	chr7:26582733	A/T	1	1	0	Glycocholate	Shin S	24816252	2014	European	Shin S	A	A/T	0.5066		-0.0102	0.0055	0.06201			5624			2		FALSE
rs2158712	chr7:26582733	A/T	rs2158712	chr7:26582733	A/T	1	1	0	Lysine	Shin S	24816252	2014	European	Shin S	A	A/T	0.5025		0.0031	0.0016	0.06212			7363			2		FALSE
rs12974440	chr19:5894386	A/G	rs12974440	chr19:5894386	A/G	1	1	0	1-stearoylglycerophosphoinositol	Shin S	24816252	2014	European	Shin S	A	A/G	0.0774		0.0122	0.0066	0.06218			7251			2		FALSE
rs2224202	chr6:102053814	G/A	rs2224202	chr6:102053814	G/A	1	1	0	Ulcerative colitis	IBDGC	23128233	2012	European	IBDGC	G	G/A					0.0625			20672	6945	13727	8	log(OR)	FALSE
rs61765646	chr1:72723211	A/T	rs61765646	chr1:72723211	A/T	1	1	0	Total lipids in very large HDL	Kettunen J	27005778	2016	European	Kettunen J	A	A/T	0.158		0.02626	0.01405	0.0626			19271			11		FALSE
rs6488162	chr12:33593127	C/T	rs6488162	chr12:33593127	C/T	1	1	0	Triglycerides in very large HDL	Kettunen J	27005778	2016	European	Kettunen J	C	C/T	0.5897		-0.01884	0.01002	0.06274			21534			12		FALSE
rs1997571	chr7:116198621	A/G	rs3807989	chr7:116186241	G/A	0.988	1	1	Glioma	GliomaScan	22886559	2012	European	GliomaScan	G	G/A					0.06286			6811	1856	4955	18	log(OR)	FALSE
rs1899492	chr2:60000304	T/C	rs1899491	chr2:60000394	T/G	1	1	1	Microalbuminuria	CKD-Gen	26631737	2016	European	CKD-Gen	T	T/G	0.46	0.46	0.038	0.021	0.063	+		54116	7798	46318	19	log(OR)	FALSE
rs272564	chr1:45012273	C/A	rs272564	chr1:45012273	C/A	1	1	0	Obesity class 1	GIANT	23563607	2013	European	GIANT	C	C/A	0.283	0.283	0.026	0.014	0.063	+		97356	32566	64790	51	log(OR)	FALSE
rs34310778	chr3:74783408	C/T	rs7635639	chr3:74783359	A/G	1	1	1	Phenol sulfate	Shin S	24816252	2014	European	Shin S	A	A/G	0.4548		0.0094	0.005	0.0631			7361			2		FALSE
rs2158712	chr7:26582733	A/T	rs2158712	chr7:26582733	A/T	1	1	0	Schizophrenia	PGC	25056061	2014	Mixed	PGC	A	A/T			0.0198	0.0107	0.06315	+		82315	35476	46839	49	log(OR)	FALSE
rs4836027	chr5:121866990	C/T	rs6595376	chr5:121868933	T/A	0.991	0.996	1	N2;N2-dimethylguanosine	Shin S	24816252	2014	European	Shin S	T	T/A	0.3182		-0.0035	0.0019	0.06326			4900			2		FALSE
rs2158712	chr7:26582733	A/T	rs2158712	chr7:26582733	A/T	1	1	0	log(CIR) adjusted for ISI	MAGIC	24699409	2014	European	MAGIC	A	A/T		0.475			0.06338			4789	0	4789	7	Z-score	FALSE
rs151283	chr5:122446619	A/C	rs151283	chr5:122446619	A/C	1	1	0	Taurodeoxycholate	Shin S	24816252	2014	European	Shin S	A	A/C	0.288		-0.0206	0.0111	0.0634			1543			2		FALSE
rs61928421	chr12:116227249	C/T	rs11067773	chr12:116228495	T/C	0.813	0.986	1	Tanner stage females	EGGC	24770850	2014	European	EGGC	T	T/C			0.05519	0.02453	0.06353	+		6146	0	6146	6		FALSE
rs272564	chr1:45012273	C/A	rs272564	chr1:45012273	C/A	1	1	0	Ornithine	Shin S	24816252	2014	European	Shin S	C	C/A	0.2848		0.0047	0.0025	0.06356			7307			2		FALSE
rs1997571	chr7:116198621	A/G	rs11773845	chr7:116191301	A/C	1	1	1	Tanner stage males	EGGC	24770850	2014	European	EGGC	A	A/C			-0.04294	0.01335	0.06386	-		3769	0	3769	4		FALSE
rs2158712	chr7:26582733	A/T	rs2158712	chr7:26582733	A/T	1	1	0	Heart rate	HRGene	23583979	2013	Mixed	HRGene	A	A/T	0.527	0.473	-0.0983	0.0505	0.06394	-		93083	0	93083	36	bpm	FALSE
rs34310778	chr3:74783408	C/T	rs7635639	chr3:74783359	A/G	1	1	1	BMI in females less than or equal to 50 years of age	GIANT	26426971	2015	European	GIANT	A	A/G	0.41	0.41	-0.012	0.0066	0.064	-		52818	0	52818	114	IVNT	FALSE
rs61928421	chr12:116227249	C/T	rs11067773	chr12:116228495	T/C	0.813	0.986	1	Total cholesterol	GLGC	20686565	2010	Mixed	GLGC	T	T/C			-0.0154	0.0095	0.06414	-		100184	0	100184	46	Z-score	FALSE
rs4836027	chr5:121866990	C/T	rs6595376	chr5:121868933	T/A	0.991	0.996	1	Glycerol	Shin S	24816252	2014	European	Shin S	T	T/A	0.3175		-0.0047	0.0025	0.06418			7352			2		FALSE
rs61765646	chr1:72723211	A/T	rs61765646	chr1:72723211	A/T	1	1	0	Total lipids in large HDL	Kettunen J	27005778	2016	European	Kettunen J	A	A/T	0.158		0.02631	0.01405	0.06427			19271			11		FALSE
rs151283	chr5:122446619	A/C	rs151283	chr5:122446619	A/C	1	1	0	Acetylcarnitine	Shin S	24816252	2014	European	Shin S	A	A/C	0.2865		0.0048	0.0026	0.06433			7356			2		FALSE
rs7130652	chr11:71984398	G/T	rs7130652	chr11:71984398	G/T	1	1	0	Dimethylarginine (SDMA + ADMA)	Shin S	24816252	2014	European	Shin S	G	G/T	0.9648		0.0173	0.0093	0.06441			1764			1		FALSE
rs1997571	chr7:116198621	A/G	rs1997572	chr7:116198828	G/A	1	1	1	10-heptadecenoate (17:1n7)	Shin S	24816252	2014	European	Shin S	G	G/A	0.5984		0.01	0.0054	0.06445			1766			1		FALSE
rs17362588	chr2:179721046	A/G	rs17362588	chr2:179721046	A/G	1	1	0	Docosahexaenoate (DHA; 22:6n3)	Shin S	24816252	2014	European	Shin S	A	A/G	0.1041		-0.0105	0.0057	0.06459			7369			2		FALSE
rs11589125	chr1:31894396	C/T	rs11589125	chr1:31894396	C/T	1	1	0	Urea	Kettunen J	27005778	2016	European	Kettunen J	C	C/T	0.9245		-0.03656	0.01978	0.06464			18809			11		FALSE
rs34310778	chr3:74783408	C/T	rs7635639	chr3:74783359	A/G	1	1	1	1-palmitoylglycerophosphocholine	Shin S	24816252	2014	European	Shin S	A	A/G	0.4542		-0.0032	0.0018	0.06467			7354			2		FALSE
rs4963772	chr12:24758480	A/G	rs4963772	chr12:24758480	A/G	1	1	0	VLDL diameter	Kettunen J	27005778	2016	European	Kettunen J	A	A/G	0.1112		0.03026	0.01623	0.06472			19271			11		FALSE
rs2158712	chr7:26582733	A/T	rs2158712	chr7:26582733	A/T	1	1	0	Total cholesterol in large VLDL	Kettunen J	27005778	2016	European	Kettunen J	A	A/T	0.5625		-0.01849	0.009936	0.06475			21232			12		FALSE
rs17180489	chr14:72885471	C/G	rs17180489	chr14:72885471	C/G	1	1	0	Biliverdin	Shin S	24816252	2014	European	Shin S	C	C/G	0.012		0.048	0.026	0.06487			5077			1		FALSE
rs17362588	chr2:179721046	A/G	rs17362588	chr2:179721046	A/G	1	1	0	Concentration of large VLDL particles	Kettunen J	27005778	2016	European	Kettunen J	A	A/G	0.079		-0.03594	0.01918	0.06488			18957			11		FALSE
rs3757868	chr7:100482720	A/G	rs3757868	chr7:100482720	A/G	1	1	0	Ulcerative colitis	IBDGC	23128233	2012	European	IBDGC	A	A/G					0.0649			20672	6945	13727	8	log(OR)	FALSE
rs1997571	chr7:116198621	A/G	rs1997572	chr7:116198828	G/A	1	1	1	Palmitoylcarnitine	Shin S	24816252	2014	European	Shin S	G	G/A	0.5983		0.0109	0.0059	0.06495			1753			1		FALSE
rs17180489	chr14:72885471	C/G	rs17180489	chr14:72885471	C/G	1	1	0	Total lipids in very large VLDL	Kettunen J	27005778	2016	European	Kettunen J	C	C/G	0.1048		-0.04518	0.02426	0.065			15607			10		FALSE
rs1899492	chr2:60000304	T/C	rs1899491	chr2:60000394	T/G	1	1	1	Type II diabetes	DIAGRAM	24509480	2014	Mixed	DIAGRAM	T	T/G			0.0198	0.01245	0.065	+		110452	26488	83964	4	log(OR)	FALSE
rs4963772	chr12:24758480	A/G	rs17287293	chr12:24770878	G/A	0.985	0.992	1	BMI in males	GIANT	25673413	2015	Mixed	GIANT	G	G/A	0.15	0.15	0.0131	0.0071	0.06503	+		104620	0	104620	106	IVNT	FALSE
rs61928421	chr12:116227249	C/T	rs11067773	chr12:116228495	T/C	0.813	0.986	1	log(ISI)	MAGIC	24699409	2014	European	MAGIC	T	T/C		0.093			0.06505			4769	0	4769	7	Z-score	FALSE
rs2224202	chr6:102053814	G/A	rs2224202	chr6:102053814	G/A	1	1	0	log(AUCins)	MAGIC	24699409	2014	European	MAGIC	G	G/A		0.168	-0.052	0.028	0.06506	-		4324	0	4324	7	Z-score	FALSE
rs180238	chr7:93550447	T/C	rs180238	chr7:93550447	T/C	1	1	0	Years of educational attainment in females	SSGAC	27225129	2016	European	SSGAC	T	T/C	0.6772	0.3228	0.006	0.004	0.06512	+		181443	0	181443	62	years	FALSE
rs2158712	chr7:26582733	A/T	rs2158712	chr7:26582733	A/T	1	1	0	Phospholipids in medium VLDL	Kettunen J	27005778	2016	European	Kettunen J	A	A/T	0.5625		-0.01851	0.009946	0.06518			21237			12		FALSE
rs151283	chr5:122446619	A/C	rs151283	chr5:122446619	A/C	1	1	0	2-tetradecenoyl carnitine	Shin S	24816252	2014	European	Shin S	A	A/C	0.2846		0.0091	0.005	0.06524			6595			2		FALSE
rs2224202	chr6:102053814	G/A	rs2224202	chr6:102053814	G/A	1	1	0	Heart rate	HRGene	23583979	2013	Mixed	HRGene	G	G/A	0.8027	0.1973	0.123	0.0635	0.06554	+		93075	0	93075	36	bpm	FALSE
rs12974440	chr19:5894386	A/G	rs12974440	chr19:5894386	A/G	1	1	0	Leucine	Shin S	24816252	2014	European	Shin S	A	A/G	0.077		-0.0046	0.0025	0.06593			7351			2		FALSE
rs17180489	chr14:72885471	C/G	rs17180489	chr14:72885471	C/G	1	1	0	Hexadecanedioate	Shin S	24816252	2014	European	Shin S	C	C/G	0.012		0.057	0.031	0.06596			5427			1		FALSE
rs35596070	chr2:179759692	A/C	rs35596070	chr2:179759692	A/C	1	1	0	VLDL diameter	Kettunen J	27005778	2016	European	Kettunen J	A	A/C	0.1116		-0.03096	0.01668	0.06596			19268			11		FALSE
rs151283	chr5:122446619	A/C	rs151283	chr5:122446619	A/C	1	1	0	Tetradecanedioate	Shin S	24816252	2014	European	Shin S	A	A/C	0.2849		0.01	0.0054	0.06599			5629			2		FALSE
rs12906962	chr15:95312071	C/T	rs12906962	chr15:95312071	C/T	1	1	0	BMI in males greater than 50 years of age	GIANT	26426971	2015	European	GIANT	C	C/T	0.33	0.33	0.011	0.0062	0.066	+		73245	0	73245	114	IVNT	FALSE
rs180238	chr7:93550447	T/C	rs180238	chr7:93550447	T/C	1	1	0	Waist circumference in males	GIANT	25673412	2015	Mixed	GIANT	T	T/C	0.6583	0.3417	-0.013	0.0069	0.066	-		61575	0	61575	101	IVNT	FALSE
rs6488162	chr12:33593127	C/T	rs6488162	chr12:33593127	C/T	1	1	0	1-heptadecanoylglycerophosphocholine	Shin S	24816252	2014	European	Shin S	C	C/T	0.6026		-0.0121	0.0066	0.06601			1730			1		FALSE
rs4963772	chr12:24758480	A/G	rs17287293	chr12:24770878	G/A	0.985	0.992	1	2-palmitoylglycerophosphocholine*	Shin S	24816252	2014	European	Shin S	G	G/A	0.15		0.0064	0.0035	0.06605			7261			2		FALSE
rs180238	chr7:93550447	T/C	rs180238	chr7:93550447	T/C	1	1	0	log(AUCins/AUCglu)	MAGIC	24699409	2014	European	MAGIC	T	T/C		0.336	0.048	0.026	0.06616	+		4213	0	4213	7	Z-score	FALSE
rs3757868	chr7:100482720	A/G	rs3757868	chr7:100482720	A/G	1	1	0	Serum total triglycerides	Kettunen J	27005778	2016	European	Kettunen J	A	A/G	0.2055		0.02252	0.01213	0.06619			21543			12		FALSE
rs4963772	chr12:24758480	A/G	rs17287293	chr12:24770878	G/A	0.985	0.992	1	Neuroticism	GPC	21173776	2010	European	GPC	G	G/A		0.15	-0.2494	0.1358	0.06623	-		17375	0	17375	10		FALSE
rs1899492	chr2:60000304	T/C	rs1899492	chr2:60000304	T/C	1	1	0	Concentration of chylomicrons and extremely large VLDL particles	Kettunen J	27005778	2016	European	Kettunen J	T	T/C	0.526		-0.01949	0.01051	0.06631			18956			11		FALSE
rs61928421	chr12:116227249	C/T	rs61928421	chr12:116227249	C/T	1	1	0	Cholesterol esters in medium LDL	Kettunen J	27005778	2016	European	Kettunen J	C	C/T	0.9333		0.03914	0.02097	0.06632			19268			11		FALSE
rs7072737	chr10:102556175	A/G	rs7072737	chr10:102556175	A/G	1	1	0	Dehydroisoandrosterone sulfate (DHEA-S)	Shin S	24816252	2014	European	Shin S	A	A/G	0.1142		-0.0136	0.0074	0.0665			7346			2		FALSE
rs180238	chr7:93550447	T/C	rs180238	chr7:93550447	T/C	1	1	0	5-dodecenoate (12:1n7)	Shin S	24816252	2014	European	Shin S	T	T/C	0.6566		-0.0076	0.0042	0.06653			7322			2		FALSE
rs12906962	chr15:95312071	C/T	rs12906962	chr15:95312071	C/T	1	1	0	Myristoleate (14:1n5)	Shin S	24816252	2014	European	Shin S	C	C/T	0.3241		-0.0081	0.0044	0.06656			7355			2		FALSE
rs61928421	chr12:116227249	C/T	rs11067773	chr12:116228495	T/C	0.813	0.986	1	Lumbar spine bone mineral density in females	GEFOS	22504420	2012	Mixed	GEFOS	T	T/C	0.8833	0.1167			0.06658	-		21720	0	21720	13	g/cm2	FALSE
rs1997571	chr7:116198621	A/G	rs1997571	chr7:116198621	A/G	1	1	0	Concentration of chylomicrons and extremely large VLDL particles	Kettunen J	27005778	2016	European	Kettunen J	A	A/G	0.5655		-0.01982	0.0107	0.0666			18247			10		FALSE
rs12906962	chr15:95312071	C/T	rs12906962	chr15:95312071	C/T	1	1	0	Dimethylarginine (SDMA + ADMA)	Shin S	24816252	2014	European	Shin S	C	C/T	0.3143		-0.0032	0.0018	0.06661			6940			2		FALSE
rs1899492	chr2:60000304	T/C	rs1899492	chr2:60000304	T/C	1	1	0	Glycerol	Kettunen J	27005778	2016	European	Kettunen J	T	T/C	0.5043		-0.01889	0.0103	0.06671			20231			12		FALSE
rs11589125	chr1:31894396	C/T	rs11578034	chr1:31842153	C/T	0.78	0.977	1	Laurate (12:0)	Shin S	24816252	2014	European	Shin S	C	C/T	0.9613		-0.0091	0.005	0.06671			7346			2		FALSE
rs12906962	chr15:95312071	C/T	rs12906962	chr15:95312071	C/T	1	1	0	1-oleoylglycerophosphoethanolamine	Shin S	24816252	2014	European	Shin S	C	C/T	0.3192		0.0079	0.0043	0.06675			7302			2		FALSE
rs17180489	chr14:72885471	C/G	rs17180489	chr14:72885471	C/G	1	1	0	3-(4-hydroxyphenyl)lactate	Shin S	24816252	2014	European	Shin S	C	C/G	0.012		0.033	0.018	0.06675			5585			1		FALSE
rs2158712	chr7:26582733	A/T	rs2158712	chr7:26582733	A/T	1	1	0	Indolepropionate	Shin S	24816252	2014	European	Shin S	A	A/T	0.5039		0.0069	0.0038	0.06689			7358			2		FALSE
rs151283	chr5:122446619	A/C	rs151283	chr5:122446619	A/C	1	1	0	Gamma-glutamylthreonine*	Shin S	24816252	2014	European	Shin S	A	A/C	0.2822		0.0067	0.0037	0.06696			3890			2		FALSE
rs11589125	chr1:31894396	C/T	rs11589125	chr1:31894396	C/T	1	1	0	Double bonds in fatty acids	Kettunen J	27005778	2016	European	Kettunen J	C	C/T	0.9258		0.04023	0.02197	0.06704			15726			11		FALSE
rs11589125	chr1:31894396	C/T	rs11578034	chr1:31842153	C/T	0.78	0.977	1	Neuroticism	GPC	21173776	2010	European	GPC	C	C/T		0.058	-0.4703	0.2568	0.06705	-		17375	0	17375	10		FALSE
rs2224202	chr6:102053814	G/A	rs2224202	chr6:102053814	G/A	1	1	0	Bilirubin (E;E)*	Shin S	24816252	2014	European	Shin S	G	G/A	0.8218		-0.0133	0.0073	0.06719			7303			2		FALSE
rs180238	chr7:93550447	T/C	rs180238	chr7:93550447	T/C	1	1	0	Leucylleucine	Shin S	24816252	2014	European	Shin S	T	T/C	0.6543		0.0093	0.0051	0.06726			3248			2		FALSE
rs3757868	chr7:100482720	A/G	rs3757868	chr7:100482720	A/G	1	1	0	Cholesterol esters in medium VLDL	Kettunen J	27005778	2016	European	Kettunen J	A	A/G	0.2065		0.02356	0.01272	0.06744			19271			11		FALSE
rs2158712	chr7:26582733	A/T	rs2158712	chr7:26582733	A/T	1	1	0	Ever smoker	TAG	20418890	2010	European	TAG	A	A/T	0.5051	0.4949	0.0212	0.0116	0.06753	+		74035	41969	32066	16	log(OR)	FALSE
rs12986417	chr19:30109533	A/G	rs12986417	chr19:30109533	A/G	1	1	0	Height	GIANT	23754948	2013	European	GIANT	A	A/G	0.35	0.35	-0.008448	0.004621	0.06753	-		131868	0	131868	46	Z-score	FALSE
rs61928421	chr12:116227249	C/T	rs61928421	chr12:116227249	C/T	1	1	0	Total lipids in small LDL	Kettunen J	27005778	2016	European	Kettunen J	C	C/T	0.9333		0.03892	0.02096	0.0676			19268			11		FALSE
rs2158712	chr7:26582733	A/T	rs995992	chr7:26576920	C/T	0.837	1	1	Alcohol dependence	Olfson E	22978509	2012	Mixed	Olfson E	C	C/T					0.06761			3829	1897	1932	3	log(OR)	FALSE
rs6488162	chr12:33593127	C/T	rs6488162	chr12:33593127	C/T	1	1	0	Cholesterol esters in large HDL	Kettunen J	27005778	2016	European	Kettunen J	C	C/T	0.5837		-0.01926	0.01041	0.06761			19271			11		FALSE
rs12986417	chr19:30109533	A/G	rs12986417	chr19:30109533	A/G	1	1	0	Taurodeoxycholate	Shin S	24816252	2014	European	Shin S	A	A/G	0.3444		-0.0203	0.0111	0.0679			1543			2		FALSE
rs4836027	chr5:121866990	C/T	rs6595376	chr5:121868933	T/A	0.991	0.996	1	Coronary artery disease	CARDIoGRAM	21378990	2011	European	CARDIoGRAM	T	T/A	0.2963	0.2963	-0.02781	0.01524	0.06797	-	0.665626	82158	20627	61531	14	log(OR)	FALSE
rs17362588	chr2:179721046	A/G	rs17362588	chr2:179721046	A/G	1	1	0	2-oleoylglycerophosphocholine*	Shin S	24816252	2014	European	Shin S	A	A/G	0.0991		0.0091	0.005	0.06799			7100			2		FALSE
rs4963772	chr12:24758480	A/G	rs17287293	chr12:24770878	G/A	0.985	0.992	1	BMI in females greater than 50 years of age	GIANT	26426971	2015	European	GIANT	G	G/A	0.15	0.15	-0.013	0.0073	0.068	-		87243	0	87243	114	IVNT	FALSE
rs1997571	chr7:116198621	A/G	rs1997571	chr7:116198621	A/G	1	1	0	Triglycerides in very small VLDL	Kettunen J	27005778	2016	European	Kettunen J	A	A/G	0.565		-0.01926	0.0104	0.068			19268			11		FALSE
rs4963772	chr12:24758480	A/G	rs17287293	chr12:24770878	G/A	0.985	0.992	1	Waist hip ratio adjusted for BMI in males less than or equal to 50 years of age	GIANT	26426971	2015	European	GIANT	G	G/A	0.15	0.15	0.024	0.013	0.068	+		24759	0	24759	114	IVNT	FALSE
rs11589125	chr1:31894396	C/T	rs11578034	chr1:31842153	C/T	0.78	0.977	1	Eicosenoate (20:1n9 or 11)	Shin S	24816252	2014	European	Shin S	C	C/T	0.9605		-0.0171	0.0094	0.06804			7352			2		FALSE
rs4963772	chr12:24758480	A/G	rs4963772	chr12:24758480	A/G	1	1	0	Total lipids in medium VLDL	Kettunen J	27005778	2016	European	Kettunen J	A	A/G	0.1112		0.02997	0.01625	0.06809			19271			11		FALSE
rs7130652	chr11:71984398	G/T	rs7130652	chr11:71984398	G/T	1	1	0	N-acetylalanine	Shin S	24816252	2014	European	Shin S	G	G/T	0.9652		0.0142	0.0078	0.06811			1697			1		FALSE
rs2158712	chr7:26582733	A/T	rs2158712	chr7:26582733	A/T	1	1	0	Free cholesterol in very large HDL	Kettunen J	27005778	2016	European	Kettunen J	A	A/T	0.563		-0.01805	0.009883	0.06823			21540			12		FALSE
rs73043051	chr3:18883863	C/T	rs7430675	chr3:18875039	T/C	0.979	0.995	1	Height	GIANT	23754948	2013	European	GIANT	T	T/C	0.2	0.2	-0.008872	0.004865	0.06823	-		132697	0	132697	46	Z-score	FALSE
rs34310778	chr3:74783408	C/T	rs7635639	chr3:74783359	A/G	1	1	1	Statin response difference triglycerides	Barber M	20339536	2010	European	Barber M	A	A/G		0.4387			0.06848			3932	0	3932	3	IVNT	FALSE
rs12986417	chr19:30109533	A/G	rs12983160	chr19:30112357	T/C	0.777	0.926	1	Coronary artery disease	C4D	21378988	2011	Mixed	C4D	T	T/C	0.292	0.292	-0.0345	0.019	0.06862	-	0.5855	30401	15374	15027	4	log(OR)	FALSE
rs12986417	chr19:30109533	A/G	rs12986417	chr19:30109533	A/G	1	1	0	Acetoacetate	Kettunen J	27005778	2016	European	Kettunen J	A	A/G	0.3409		-0.02026	0.01108	0.06878			19258			11		FALSE
rs34310778	chr3:74783408	C/T	rs7635639	chr3:74783359	A/G	1	1	1	Serum urate	GUGC	23263486	2012	European	GUGC	A	A/G			-0.01	0.0054	0.06887	-		109727	0	109727	48	mg/dl	FALSE
rs7130652	chr11:71984398	G/T	rs7130652	chr11:71984398	G/T	1	1	0	Gamma-tocopherol	Shin S	24816252	2014	European	Shin S	G	G/T	0.9679		0.0555	0.0305	0.06888			977			1		FALSE
rs2224202	chr6:102053814	G/A	rs2224202	chr6:102053814	G/A	1	1	0	log(Increm30)	MAGIC	24699409	2014	European	MAGIC	G	G/A		0.168	-0.05	0.027	0.06896	-		4447	0	4447	7	Z-score	FALSE
rs1997571	chr7:116198621	A/G	rs1997572	chr7:116198828	G/A	1	1	1	Adrenate (22:4n6)	Shin S	24816252	2014	European	Shin S	G	G/A	0.5986		0.0108	0.0059	0.06898			1767			1		FALSE
rs180238	chr7:93550447	T/C	rs180238	chr7:93550447	T/C	1	1	0	Ratio of bisLallylic bonds to total fatty acids in lipids	Kettunen J	27005778	2016	European	Kettunen J	T	T/C	0.728		-0.02568	0.01403	0.06898			13169			10		FALSE
rs17362588	chr2:179721046	A/G	rs17362588	chr2:179721046	A/G	1	1	0	Waist hip ratio adjusted for BMI in females greater than 50 years of age	GIANT	26426971	2015	European	GIANT	A	A/G	0.16	0.16	0.02	0.011	0.069	+		56255	0	56255	114	IVNT	FALSE
rs2224202	chr6:102053814	G/A	rs2224202	chr6:102053814	G/A	1	1	0	Phospholipids in large LDL	Kettunen J	27005778	2016	European	Kettunen J	G	G/A	0.7998		0.02229	0.0121	0.06905			21549			12		FALSE
rs17362588	chr2:179721046	A/G	rs17362588	chr2:179721046	A/G	1	1	0	1-arachidonoylglycerophosphoethanolamine*	Shin S	24816252	2014	European	Shin S	A	A/G	0.0972		0.0077	0.0043	0.06909			7350			2		FALSE
rs2158712	chr7:26582733	A/T	rs2158712	chr7:26582733	A/T	1	1	0	Triglycerides in medium VLDL	Kettunen J	27005778	2016	European	Kettunen J	A	A/T	0.5625		-0.01819	0.009937	0.06911			21238			12		FALSE
rs3757868	chr7:100482720	A/G	rs3757868	chr7:100482720	A/G	1	1	0	log(HOMA-B)	MAGIC	20081858	2010	European	MAGIC	A	A/G		0.186	0.0077	0.0042	0.0693	+		46186	0	46186	21		FALSE
rs12986417	chr19:30109533	A/G	rs12986417	chr19:30109533	A/G	1	1	0	Valine	Kettunen J	27005778	2016	European	Kettunen J	A	A/G	0.3499		-0.01794	0.009879	0.06931			24897			14		FALSE
rs6488162	chr12:33593127	C/T	rs6488162	chr12:33593127	C/T	1	1	0	Myristoleate (14:1n5)	Shin S	24816252	2014	European	Shin S	C	C/T	0.6018		0.0115	0.0063	0.06934			1767			1		FALSE
rs12986417	chr19:30109533	A/G	rs12986417	chr19:30109533	A/G	1	1	0	Phenylacetylglutamine	Shin S	24816252	2014	European	Shin S	A	A/G	0.3323		-0.0094	0.0052	0.06935			7364			2		FALSE
rs12906962	chr15:95312071	C/T	rs12906962	chr15:95312071	C/T	1	1	0	Scyllo-inositol	Shin S	24816252	2014	European	Shin S	C	C/T	0.318		0.0089	0.0049	0.06936			6119			2		FALSE
rs61765646	chr1:72723211	A/T	rs61765646	chr1:72723211	A/T	1	1	0	Concentration of medium VLDL particles	Kettunen J	27005778	2016	European	Kettunen J	A	A/T	0.158		-0.02587	0.01406	0.06939			19271			11		FALSE
rs151283	chr5:122446619	A/C	rs151283	chr5:122446619	A/C	1	1	0	Nonadecanoate (19:0)	Shin S	24816252	2014	European	Shin S	A	A/C	0.2863		0.0047	0.0026	0.06956			7335			2		FALSE
rs2224202	chr6:102053814	G/A	rs2224202	chr6:102053814	G/A	1	1	0	Acetoacetate	Kettunen J	27005778	2016	European	Kettunen J	G	G/A	0.7913		-0.02292	0.01257	0.06971			19261			11		FALSE
rs12986417	chr19:30109533	A/G	rs12986417	chr19:30109533	A/G	1	1	0	MonoLunsaturated fatty acids	Kettunen J	27005778	2016	European	Kettunen J	A	A/G	0.334		-0.02417	0.01321	0.06974			13531			10		FALSE
rs272564	chr1:45012273	C/A	rs272564	chr1:45012273	C/A	1	1	0	Serotonin (5HT)	Shin S	24816252	2014	European	Shin S	C	C/A	0.2846		0.0071	0.0039	0.06986			5791			2		FALSE
rs151283	chr5:122446619	A/C	rs151283	chr5:122446619	A/C	1	1	0	3-methyl-2-oxovalerate	Shin S	24816252	2014	European	Shin S	A	A/C	0.2849		0.0042	0.0023	0.06994			7331			2		FALSE
rs7072737	chr10:102556175	A/G	rs7072737	chr10:102556175	A/G	1	1	0	Butyrylcarnitine	Shin S	24816252	2014	European	Shin S	A	A/G	0.1138		0.0108	0.006	0.06998			7349			2		FALSE
rs61928421	chr12:116227249	C/T	rs11067773	chr12:116228495	T/C	0.813	0.986	1	Valerate	Shin S	24816252	2014	European	Shin S	T	T/C	0.9269		0.0113	0.0062	0.07008			4004			2		FALSE
rs151283	chr5:122446619	A/C	rs151283	chr5:122446619	A/C	1	1	0	Cortisol	Shin S	24816252	2014	European	Shin S	A	A/C	0.2852		0.006	0.0033	0.07009			7346			2		FALSE
rs34310778	chr3:74783408	C/T	rs7635818	chr3:74783476	C/G	1	1	1	Height SDS for females aged 10 years and males aged 12 years	EGGC	23449627	2013	European	EGGC	C	C/G			-0.02261	0.01221	0.07016	-		13960	0	13960	9	SDS	FALSE
rs12906962	chr15:95312071	C/T	rs12906962	chr15:95312071	C/T	1	1	0	Lumbar spine bone mineral density in males	GEFOS	22504420	2012	Mixed	GEFOS	C	C/T	0.3333	0.3333			0.07019	-		10080	0	10080	12	g/cm2	FALSE
rs12906962	chr15:95312071	C/T	rs12906962	chr15:95312071	C/T	1	1	0	2-hydroxystearate	Shin S	24816252	2014	European	Shin S	C	C/T	0.3155		-0.0047	0.0026	0.07026			7315			2		FALSE
rs180238	chr7:93550447	T/C	rs180238	chr7:93550447	T/C	1	1	0	Urea	Kettunen J	27005778	2016	European	Kettunen J	T	T/C	0.7183		-0.02109	0.01165	0.07028			18810			11		FALSE
rs2158712	chr7:26582733	A/T	rs2158712	chr7:26582733	A/T	1	1	0	log(CIR)	MAGIC	24699409	2014	European	MAGIC	A	A/T		0.475	0.036	0.02	0.07042	+		5318	0	5318	7	Z-score	FALSE
rs4963772	chr12:24758480	A/G	rs17287293	chr12:24770878	G/A	0.985	0.992	1	Arginine	Shin S	24816252	2014	European	Shin S	G	G/A	0.15		-0.0063	0.0035	0.07046			7104			2		FALSE
rs73043051	chr3:18883863	C/T	rs7430675	chr3:18875039	T/C	0.979	0.995	1	2-hydroxystearate	Shin S	24816252	2014	European	Shin S	T	T/C	0.2687		-0.0095	0.0053	0.0705			1761			1		FALSE
rs1899492	chr2:60000304	T/C	rs1899491	chr2:60000394	T/G	1	1	1	Standardized difference in height between age 14 years and adult	EGGC	23449627	2013	European	EGGC	T	T/G			0.01997	0.02209	0.0705	+		4254	0	4254	5	SDS	FALSE
rs4836027	chr5:121866990	C/T	rs6595376	chr5:121868933	T/A	0.991	0.996	1	Butyrylcarnitine	Shin S	24816252	2014	European	Shin S	T	T/A	0.3173		-0.0076	0.0042	0.07052			7349			2		FALSE
rs7072737	chr10:102556175	A/G	rs7072737	chr10:102556175	A/G	1	1	0	Age-related macular degeneration	Fritsche L	23455636	2013	Mixed	Fritsche L	A	A/G					0.07057	-		54998	6711	48287	15	log(OR)	FALSE
rs2158712	chr7:26582733	A/T	rs2158712	chr7:26582733	A/T	1	1	0	15-methylpalmitate (isobar with 2-methylpalmitate)	Shin S	24816252	2014	European	Shin S	A	A/T	0.502		0.0044	0.0024	0.07087			6942			2		FALSE
rs12906962	chr15:95312071	C/T	rs12906962	chr15:95312071	C/T	1	1	0	3-methylhistidine	Shin S	24816252	2014	European	Shin S	C	C/T	0.3125		0.0178	0.0098	0.07092			5502			2		FALSE
rs12986417	chr19:30109533	A/G	rs12986417	chr19:30109533	A/G	1	1	0	Height in males	GIANT	23754948	2013	European	GIANT	A	A/G	0.35	0.35	-0.012	0.0068	0.071	-		59666	0	59666	46	Z-score	FALSE
rs1997571	chr7:116198621	A/G	rs11773845	chr7:116191301	A/C	1	1	1	Waist hip ratio adjusted for BMI in males less than or equal to 50 years of age	GIANT	26426971	2015	European	GIANT	A	A/C	0.56	0.44	-0.016	0.0091	0.071	-		26850	0	26850	114	IVNT	FALSE
rs6488162	chr12:33593127	C/T	rs6488162	chr12:33593127	C/T	1	1	0	Free cholesterol in medium HDL	Kettunen J	27005778	2016	European	Kettunen J	C	C/T	0.5898		-0.01824	0.01002	0.07102			21557			12		FALSE
rs3757868	chr7:100482720	A/G	rs3757868	chr7:100482720	A/G	1	1	0	Aspartate	Shin S	24816252	2014	European	Shin S	A	A/G	0.1729		0.0086	0.0047	0.07105			7281			2		FALSE
rs2224202	chr6:102053814	G/A	rs2224202	chr6:102053814	G/A	1	1	0	Total cholesterol in small LDL	Kettunen J	27005778	2016	European	Kettunen J	G	G/A	0.7998		0.02207	0.01207	0.07118			21555			12		FALSE
rs272564	chr1:45012273	C/A	rs272564	chr1:45012273	C/A	1	1	0	Femoral neck bone mineral density	GEFOS	22504420	2012	Mixed	GEFOS	C	C/A	0.2833	0.2833			0.07124	-		32961	0	32961	17	g/cm2	FALSE
rs2158712	chr7:26582733	A/T	rs2158712	chr7:26582733	A/T	1	1	0	log(Increm30)	MAGIC	24699409	2014	European	MAGIC	A	A/T		0.475	0.038	0.021	0.07131	+		4447	0	4447	7	Z-score	FALSE
rs6488162	chr12:33593127	C/T	rs6488162	chr12:33593127	C/T	1	1	0	Urea	Shin S	24816252	2014	European	Shin S	C	C/T	0.6021		-0.0086	0.0048	0.07138			1761			1		FALSE
rs17362588	chr2:179721046	A/G	rs17362588	chr2:179721046	A/G	1	1	0	Trans-4-hydroxyproline	Shin S	24816252	2014	European	Shin S	A	A/G	0.0999		0.0111	0.0062	0.07146			7356			2		FALSE
rs61928421	chr12:116227249	C/T	rs61928421	chr12:116227249	C/T	1	1	0	M.LDL.C	Kettunen J	27005778	2016	European	Kettunen J	C	C/T	0.933		0.03678	0.02008	0.07147			21554			12		FALSE
rs61928421	chr12:116227249	C/T	rs61928421	chr12:116227249	C/T	1	1	0	Atopic dermatitis	EAGLE	26482879	2015	Mixed	EAGLE	C	C/T	0.9317	0.0683	0.067	0.03719	0.07162	+	0.8123	103066	18900	84166	22	log(OR)	FALSE
rs4836027	chr5:121866990	C/T	rs6595376	chr5:121868933	T/A	0.991	0.996	1	Cigarettes per day	TAG	20418890	2010	European	TAG	T	T/A	0.3176	0.3176	-0.1651	0.0917	0.07164	-		38181	0	38181	13	cigarettes/day	FALSE
rs4836027	chr5:121866990	C/T	rs4836027	chr5:121866990	C/T	1	1	0	Coronary artery disease	CARDIoGRAMplusC4D	26343387	2015	Mixed	CARDIoGRAMplusC4D	C	C/T	0.3393	0.3393	-0.01805	0.01002	0.07171	-	0.613339	184305	60801	123504	48	log(OR)	FALSE
rs7130652	chr11:71984398	G/T	rs7130652	chr11:71984398	G/T	1	1	0	2-methylbutyroylcarnitine	Shin S	24816252	2014	European	Shin S	G	G/T	0.9646		0.0244	0.0136	0.07173			1695			1		FALSE
rs272564	chr1:45012273	C/A	rs272564	chr1:45012273	C/A	1	1	0	Childhood obesity	EGGC	22484627	2012	European	EGGC	C	C/A			-0.0528	0.0293	0.07181	-		13848	5530	8318	14	log(OR)	FALSE
rs1997571	chr7:116198621	A/G	rs1997572	chr7:116198828	G/A	1	1	1	Dihomo-linoleate (20:2n6)	Shin S	24816252	2014	European	Shin S	G	G/A	0.5986		0.0105	0.0058	0.07185			1767			1		FALSE
rs12986417	chr19:30109533	A/G	rs12986417	chr19:30109533	A/G	1	1	0	log(Urinary albumin creatinine ratio in diabetics)	CKD-Gen	26631737	2016	European	CKD-Gen	A	A/G	0.355	0.355	-0.056	0.031	0.072	-		5825	0	5825	20	mg/g	FALSE
rs6488162	chr12:33593127	C/T	rs6488162	chr12:33593127	C/T	1	1	0	Waist circumference in males	GIANT	25673412	2015	Mixed	GIANT	C	C/T	0.5	0.5	0.012	0.0065	0.072	+		60141	0	60141	101	IVNT	FALSE
rs6488162	chr12:33593127	C/T	rs6488162	chr12:33593127	C/T	1	1	0	Waist hip ratio in females	GIANT	25673412	2015	Mixed	GIANT	C	C/T	0.5	0.5	0.0098	0.0054	0.072	+		85240	0	85240	101	IVNT	FALSE
rs17168815	chr7:136624621	G/T	rs6943656	chr7:136639436	A/G	0.897	0.978	1	Asthma	GABRIEL	20860503	2010	European	GABRIEL	A	A/G	0.8846	0.1154	-0.04885	0.02716	0.07208	-	0.1349	26475	10365	16110	24	log(OR)	FALSE
rs7130652	chr11:71984398	G/T	rs7130652	chr11:71984398	G/T	1	1	0	LDL diameter	Kettunen J	27005778	2016	European	Kettunen J	G	G/T	0.8985		0.03092	0.01708	0.07218			19270			11		FALSE
rs2224202	chr6:102053814	G/A	rs2224202	chr6:102053814	G/A	1	1	0	Uridine	Shin S	24816252	2014	European	Shin S	G	G/A	0.8205		-0.0032	0.0018	0.0722			7354			2		FALSE
rs2158712	chr7:26582733	A/T	rs2158712	chr7:26582733	A/T	1	1	0	VLDL diameter	Kettunen J	27005778	2016	European	Kettunen J	A	A/T	0.567		-0.01876	0.01034	0.07231			19271			11		FALSE
rs4963772	chr12:24758480	A/G	rs17287293	chr12:24770878	G/A	0.985	0.992	1	5-dodecenoate (12:1n7)	Shin S	24816252	2014	European	Shin S	G	G/A	0.1499		0.0091	0.0051	0.07232			7322			2		FALSE
rs3757868	chr7:100482720	A/G	rs3757868	chr7:100482720	A/G	1	1	0	Choline	Shin S	24816252	2014	European	Shin S	A	A/G	0.173		-0.0029	0.0016	0.07243			7310			2		FALSE
rs12974440	chr19:5894386	A/G	rs12974440	chr19:5894386	A/G	1	1	0	Double bonds in fatty acids	Kettunen J	27005778	2016	European	Kettunen J	A	A/G	0.0595		-0.04408	0.02454	0.07244			15726			11		FALSE
rs61928421	chr12:116227249	C/T	rs11067773	chr12:116228495	T/C	0.813	0.986	1	Alzheimers disease	Li H	17998437	2008	European	Li H	T	T/C					0.07248			1489	753	736	1	log(OR)	FALSE
rs1997571	chr7:116198621	A/G	rs1997571	chr7:116198621	A/G	1	1	0	ApoA1	Kettunen J	27005778	2016	European	Kettunen J	A	A/G	0.5652		-0.01926	0.01064	0.07259			18401			11		FALSE
rs272564	chr1:45012273	C/A	rs272564	chr1:45012273	C/A	1	1	0	Bilirubin (E;E)*	Shin S	24816252	2014	European	Shin S	C	C/A	0.2847		-0.0116	0.0064	0.0726			7303			2		FALSE
rs180238	chr7:93550447	T/C	rs180238	chr7:93550447	T/C	1	1	0	MonoLunsaturated fatty acids	Kettunen J	27005778	2016	European	Kettunen J	T	T/C	0.7275		0.02508	0.01384	0.0726			13534			10		FALSE
rs61765646	chr1:72723211	A/T	rs61765646	chr1:72723211	A/T	1	1	0	Schizophrenia	PGC	25056061	2014	Mixed	PGC	A	A/T			-0.0254	0.0142	0.07262	-		82315	35476	46839	49	log(OR)	FALSE
rs151283	chr5:122446619	A/C	rs151283	chr5:122446619	A/C	1	1	0	Multiple sclerosis	Baranzini S	19010793	2009	European	Baranzini S	A	A/C					0.0727			1861	978	883	1	log(OR)	FALSE
rs34310778	chr3:74783408	C/T	rs7635639	chr3:74783359	A/G	1	1	1	Hydroxyisovaleroyl carnitine	Shin S	24816252	2014	European	Shin S	A	A/G	0.4539		-0.0065	0.0036	0.07273			5306			2		FALSE
rs61928421	chr12:116227249	C/T	rs11067773	chr12:116228495	T/C	0.813	0.986	1	log(HOMA-B)	MAGIC	20081858	2010	European	MAGIC	T	T/C		0.093	0.011	0.0064	0.07285	+		46186	0	46186	21		FALSE
rs17362588	chr2:179721046	A/G	rs17362588	chr2:179721046	A/G	1	1	0	Glycerol 3-phosphate (G3P)	Shin S	24816252	2014	European	Shin S	A	A/G	0.0967		-0.0077	0.0043	0.07286			7337			2		FALSE
rs11589125	chr1:31894396	C/T	rs11589125	chr1:31894396	C/T	1	1	0	Genetic generalised epilepsy	ILAE	25087078	2014	Mixed	ILAE	C	C/T					0.07289	+		21596	2606	18990	8	log(OR)	FALSE
rs151283	chr5:122446619	A/C	rs151283	chr5:122446619	A/C	1	1	0	2-hydroxypalmitate	Shin S	24816252	2014	European	Shin S	A	A/C	0.2876		0.0033	0.0018	0.07297			7348			2		FALSE
rs73043051	chr3:18883863	C/T	rs7430675	chr3:18875039	T/C	0.979	0.995	1	Waist hip ratio in males	GIANT	25673412	2015	Mixed	GIANT	T	T/C	0.2	0.2	0.014	0.0076	0.073	+		51314	0	51314	101	IVNT	FALSE
rs151283	chr5:122446619	A/C	rs151283	chr5:122446619	A/C	1	1	0	LDL diameter	Kettunen J	27005778	2016	European	Kettunen J	A	A/C	0.3059		-0.02017	0.01117	0.07306			19271			11		FALSE
rs7072737	chr10:102556175	A/G	rs7072737	chr10:102556175	A/G	1	1	0	Geographic atrophy	Fritsche L	23455636	2013	Mixed	Fritsche L	A	A/G					0.07311	-		48434	1925	46509	15	log(OR)	FALSE
rs12986417	chr19:30109533	A/G	rs12986417	chr19:30109533	A/G	1	1	0	Years of educational attainment	SSGAC	27225129	2016	European	SSGAC	A	A/G	0.4067	0.4067	0.005	0.003	0.07313	+		328917	0	328917	64	years	FALSE
rs180238	chr7:93550447	T/C	rs180238	chr7:93550447	T/C	1	1	0	2-aminobutyrate	Shin S	24816252	2014	European	Shin S	T	T/C	0.656		0.0043	0.0024	0.07315			7365			2		FALSE
rs34310778	chr3:74783408	C/T	rs34310778	chr3:74783408	C/T	1	1	0	3Lhydroxybutyrate	Kettunen J	27005778	2016	European	Kettunen J	C	C/T	0.4918		0.01678	0.009365	0.07319			24153			14		FALSE
rs12974440	chr19:5894386	A/G	rs12974440	chr19:5894386	A/G	1	1	0	2-aminobutyrate	Shin S	24816252	2014	European	Shin S	A	A/G	0.0773		-0.0065	0.0036	0.07326			7365			2		FALSE
rs272564	chr1:45012273	C/A	rs272564	chr1:45012273	C/A	1	1	0	Nonadecanoate (19:0)	Shin S	24816252	2014	European	Shin S	C	C/A	0.2849		-0.0046	0.0026	0.07332			7335			2		FALSE
rs17168815	chr7:136624621	G/T	rs17168815	chr7:136624621	G/T	1	1	0	OmegaL7 and L9 and saturated fatty acids	Kettunen J	27005778	2016	European	Kettunen J	G	G/T	0.8196		0.02882	0.01601	0.07339			13503			10		FALSE
rs12974440	chr19:5894386	A/G	rs12974440	chr19:5894386	A/G	1	1	0	Tyrosine	Kettunen J	27005778	2016	European	Kettunen J	A	A/G	0.0591		0.03582	0.02	0.07339			24921			14		FALSE
rs1899492	chr2:60000304	T/C	rs1899492	chr2:60000304	T/C	1	1	0	Epilepsy	ILAE	25087078	2014	Mixed	ILAE	T	T/C					0.07342	-		34853	8696	26157	12	log(OR)	FALSE
rs17180489	chr14:72885471	C/G	rs17180489	chr14:72885471	C/G	1	1	0	Concentration of large VLDL particles	Kettunen J	27005778	2016	European	Kettunen J	C	C/G	0.1007		-0.04081	0.02246	0.07349			18956			11		FALSE
rs4963772	chr12:24758480	A/G	rs17287293	chr12:24770878	G/A	0.985	0.992	1	Kynurenine	Shin S	24816252	2014	European	Shin S	G	G/A	0.1498		-0.0045	0.0025	0.07368			7368			2		FALSE
rs73043051	chr3:18883863	C/T	rs73043051	chr3:18883863	C/T	1	1	0	Acetate	Kettunen J	27005778	2016	European	Kettunen J	C	C/T	0.2494		0.02019	0.01129	0.07372			22644			13		FALSE
rs4963772	chr12:24758480	A/G	rs17287293	chr12:24770878	G/A	0.985	0.992	1	Eicosenoate (20:1n9 or 11)	Shin S	24816252	2014	European	Shin S	G	G/A	0.1499		0.0088	0.0049	0.07379			7352			2		FALSE
rs1899492	chr2:60000304	T/C	rs1899491	chr2:60000394	T/G	1	1	1	log(Ins30)	MAGIC	24699409	2014	European	MAGIC	T	T/G		0.46	0.038	0.021	0.0738	+		4483	0	4483	7	Z-score	FALSE
rs12906962	chr15:95312071	C/T	rs12906962	chr15:95312071	C/T	1	1	0	OmegaL6 fatty acids	Kettunen J	27005778	2016	European	Kettunen J	C	C/T	0.3924		-0.02287	0.01277	0.0738			13504			10		FALSE
rs4836027	chr5:121866990	C/T	rs4836027	chr5:121866990	C/T	1	1	0	Total cholesterol in IDL	Kettunen J	27005778	2016	European	Kettunen J	C	C/T	0.3298		0.01985	0.01095	0.0738			19269			11		FALSE
rs4963772	chr12:24758480	A/G	rs17287293	chr12:24770878	G/A	0.985	0.992	1	Gctadecanedioate	Shin S	24816252	2014	European	Shin S	G	G/A	0.1503		0.0092	0.0052	0.07384			6876			2		FALSE
rs7130652	chr11:71984398	G/T	rs7130652	chr11:71984398	G/T	1	1	0	Age at menarche	ReproGen	25231870	2014	European	ReproGen	G	G/T	0.94	0.06	-0.025	0.01399	0.074	-		182416	0	182416	58	years	FALSE
rs12986417	chr19:30109533	A/G	rs12986417	chr19:30109533	A/G	1	1	0	Height	GIANT	25282103	2014	European	GIANT	A	A/G	0.333	0.333	-0.0059	0.0033	0.074	-		237155	0	237155	79	Z-score	FALSE
rs2224202	chr6:102053814	G/A	rs2224202	chr6:102053814	G/A	1	1	0	log(eGFR creatinine in non diabetics)	CKD-Gen	26831199	2016	European	CKD-Gen	G	G/A	0.832	0.168	0.0021	0.0011	0.074	+		118454	0	118454	45	ml/min/1.73m2	FALSE
rs6488162	chr12:33593127	C/T	rs6488162	chr12:33593127	C/T	1	1	0	Waist circumference in males	GIANT	23754948	2013	European	GIANT	C	C/T	0.5	0.5	0.014	0.0079	0.074	+		36953	0	36953	46	IVNT	FALSE
rs7072737	chr10:102556175	A/G	rs7072737	chr10:102556175	A/G	1	1	0	Isoleucine	Shin S	24816252	2014	European	Shin S	A	A/G	0.1134		0.0032	0.0018	0.07419			7352			2		FALSE
rs2158712	chr7:26582733	A/T	rs2158712	chr7:26582733	A/T	1	1	0	Phosphatidylcholine and other cholines	Kettunen J	27005778	2016	European	Kettunen J	A	A/T	0.5679		-0.02217	0.01236	0.07464			13540			10		FALSE
rs12974440	chr19:5894386	A/G	rs12974440	chr19:5894386	A/G	1	1	0	log(HOMA-IR)	MAGIC	20081858	2010	European	MAGIC	A	A/G		0.037	-0.014	0.0081	0.07466	-		46186	0	46186	21		FALSE
rs1997571	chr7:116198621	A/G	rs1997572	chr7:116198828	G/A	1	1	1	Concentration of very large VLDL particles	Kettunen J	27005778	2016	European	Kettunen J	G	G/A	0.5775		-0.01906	0.01061	0.07467			18954			11		FALSE
rs12906962	chr15:95312071	C/T	rs12906962	chr15:95312071	C/T	1	1	0	Glycine	Shin S	24816252	2014	European	Shin S	C	C/T	0.3226		-0.0054	0.003	0.07496			7356			2		FALSE
rs7130652	chr11:71984398	G/T	rs7130652	chr11:71984398	G/T	1	1	0	Ever smoker	TAG	20418890	2010	European	TAG	G	G/T	0.9236	0.0764	-0.0543	0.0305	0.07499	-		74035	41969	32066	16	log(OR)	FALSE
rs2158712	chr7:26582733	A/T	rs2158712	chr7:26582733	A/T	1	1	0	3-(3-hydroxyphenyl)propionate	Shin S	24816252	2014	European	Shin S	A	A/T	0.5051		0.0186	0.0105	0.07505			1098			2		FALSE
rs151283	chr5:122446619	A/C	rs151283	chr5:122446619	A/C	1	1	0	2-hydroxyisobutyrate	Shin S	24816252	2014	European	Shin S	A	A/C	0.2857		0.0046	0.0026	0.07506			6180			2		FALSE
rs11589125	chr1:31894396	C/T	rs11578034	chr1:31842153	C/T	0.78	0.977	1	5-dodecenoate (12:1n7)	Shin S	24816252	2014	European	Shin S	C	C/T	0.9611		-0.0174	0.0098	0.07512			7322			2		FALSE
rs1997571	chr7:116198621	A/G	rs1997572	chr7:116198828	G/A	1	1	1	Stearate (18:0)	Shin S	24816252	2014	European	Shin S	G	G/A	0.5988		0.006	0.0034	0.07514			1765			1		FALSE
rs7072737	chr10:102556175	A/G	rs7072737	chr10:102556175	A/G	1	1	0	Free cholesterol in medium HDL	Kettunen J	27005778	2016	European	Kettunen J	A	A/G	0.0773		0.0335	0.01867	0.07521			21556			12		FALSE
rs2158712	chr7:26582733	A/T	rs2158712	chr7:26582733	A/T	1	1	0	Height SDS for males aged 12 years	EGGC	23449627	2013	European	EGGC	A	A/T			-0.03059	0.01703	0.0753	-		6986	0	6986	7	SDS	FALSE
rs1997571	chr7:116198621	A/G	rs11773845	chr7:116191301	A/C	1	1	1	Tanner stage	EGGC	24770850	2014	European	EGGC	A	A/C			-0.0239	0.01335	0.07535	-		9915	0	9915	7		FALSE
rs11589125	chr1:31894396	C/T	rs11578034	chr1:31842153	C/T	0.78	0.977	1	N1-methyladenosine	Shin S	24816252	2014	European	Shin S	C	C/T	0.9597		0.0057	0.0032	0.07557			7365			2		FALSE
rs4836027	chr5:121866990	C/T	rs6595376	chr5:121868933	T/A	0.991	0.996	1	Histidine	Shin S	24816252	2014	European	Shin S	T	T/A	0.3174		0.0021	0.0012	0.07568			7355			2		FALSE
rs3757868	chr7:100482720	A/G	rs3757868	chr7:100482720	A/G	1	1	0	Phospholipids in medium LDL	Kettunen J	27005778	2016	European	Kettunen J	A	A/G	0.2055		0.02186	0.01211	0.07574			21556			12		FALSE
rs11589125	chr1:31894396	C/T	rs11578034	chr1:31842153	C/T	0.78	0.977	1	Linolenate [alpha or gamma; (18:3n3 or 6)]	Shin S	24816252	2014	European	Shin S	C	C/T	0.9606		-0.0151	0.0085	0.07598			7338			2		FALSE
rs34310778	chr3:74783408	C/T	rs7635639	chr3:74783359	A/G	1	1	1	Birthweight	EGGC	23202124	2013	European	EGGC	A	A/G			-0.015	0.0082	0.076	-		26836	0	26836	18	Z-score	FALSE
rs4836027	chr5:121866990	C/T	rs6595376	chr5:121868933	T/A	0.991	0.996	1	Pantothenate	Shin S	24816252	2014	European	Shin S	T	T/A	0.317		0.0047	0.0026	0.07608			7160			2		FALSE
rs4836027	chr5:121866990	C/T	rs6595376	chr5:121868933	T/A	0.991	0.996	1	Heart rate	HRGene	23583979	2013	Mixed	HRGene	T	T/A	0.326	0.326	0.1008	0.0541	0.07628	+		92728	0	92728	36	bpm	FALSE
rs4963772	chr12:24758480	A/G	rs17287293	chr12:24770878	G/A	0.985	0.992	1	Palmitoylcarnitine	Shin S	24816252	2014	European	Shin S	G	G/A	0.1499		0.0076	0.0043	0.07639			7259			2		FALSE
rs272564	chr1:45012273	C/A	rs272564	chr1:45012273	C/A	1	1	0	Tyrosine	Shin S	24816252	2014	European	Shin S	C	C/A	0.2848		0.0029	0.0017	0.07645			7358			2		FALSE
rs1899492	chr2:60000304	T/C	rs1899492	chr2:60000304	T/C	1	1	0	Forearm bone mineral density	GEFOS	26367794	2015	European	GEFOS	T	T/C	0.4861	0.4861	0.02826	0.01564	0.07648	+	0.203575	8143	0	8143	5	Z-score	FALSE
rs12986417	chr19:30109533	A/G	rs12983160	chr19:30112357	T/C	0.777	0.926	1	Systemic lupus erythematosus	Hom G	18204098	2008	European	Hom G	T	T/C					0.07655			3094	1311	1783	3	log(OR)	FALSE
rs7130652	chr11:71984398	G/T	rs7130652	chr11:71984398	G/T	1	1	0	HWESASXX*	Shin S	24816252	2014	European	Shin S	G	G/T	0.9645		0.0386	0.0218	0.07659			1711			1		FALSE
rs7072737	chr10:102556175	A/G	rs7072737	chr10:102556175	A/G	1	1	0	Depressive symptoms	SSGAC	27089181	2016	European	SSGAC	A	A/G	0.1157	0.1157	0.009	0.005	0.07676	+		180866	0	180866	3	SD	FALSE
rs7072737	chr10:102556175	A/G	rs7072737	chr10:102556175	A/G	1	1	0	Height SDS for females aged 10 years	EGGC	23449627	2013	European	EGGC	A	A/G			0.053	0.02959	0.07687	+		6974	0	6974	8	SDS	FALSE
rs272564	chr1:45012273	C/A	rs272564	chr1:45012273	C/A	1	1	0	Standardized difference in height between age 14 years and adult	EGGC	23449627	2013	European	EGGC	C	C/A			-0.0004316	0.02395	0.07689	-		4281	0	4281	5	SDS	FALSE
rs1997571	chr7:116198621	A/G	rs1997571	chr7:116198621	A/G	1	1	0	Triglycerides in IDL	Kettunen J	27005778	2016	European	Kettunen J	A	A/G	0.565		-0.01865	0.0104	0.07699			19268			11		FALSE
rs12906962	chr15:95312071	C/T	rs12906962	chr15:95312071	C/T	1	1	0	Hip circumference in females	GIANT	25673412	2015	Mixed	GIANT	C	C/T	0.3333	0.3333	0.011	0.0061	0.077	+		87763	0	87763	101	IVNT	FALSE
rs6488162	chr12:33593127	C/T	rs6488162	chr12:33593127	C/T	1	1	0	Waist circumference in females	GIANT	25673412	2015	Mixed	GIANT	C	C/T	0.5	0.5	0.0099	0.0056	0.077	+		88457	0	88457	101	IVNT	FALSE
rs17180489	chr14:72885471	C/G	rs17180489	chr14:72885471	C/G	1	1	0	Glycoprotein acetyls mainly a1Lacid glycoprotein	Kettunen J	27005778	2016	European	Kettunen J	C	C/G	0.1006		-0.03985	0.02227	0.07702			19263			11		FALSE
rs2224202	chr6:102053814	G/A	rs2224202	chr6:102053814	G/A	1	1	0	Concentration of medium VLDL particles	Kettunen J	27005778	2016	European	Kettunen J	G	G/A	0.7914		0.02244	0.01252	0.07703			19272			11		FALSE
rs4963772	chr12:24758480	A/G	rs4963772	chr12:24758480	A/G	1	1	0	Years of educational attainment	SSGAC	27225129	2016	European	SSGAC	A	A/G	0.1493	0.1493	-0.006	0.004	0.07727	-		328917	0	328917	64	years	FALSE
rs7072737	chr10:102556175	A/G	rs7072737	chr10:102556175	A/G	1	1	0	Dimethylarginine (SDMA + ADMA)	Shin S	24816252	2014	European	Shin S	A	A/G	0.1137		-0.0045	0.0026	0.07729			6940			2		FALSE
rs4836027	chr5:121866990	C/T	rs6595376	chr5:121868933	T/A	0.991	0.996	1	4-hydroxyhippurate	Shin S	24816252	2014	European	Shin S	T	T/A	0.3169		0.0151	0.0086	0.07737			1291			2		FALSE
rs4963772	chr12:24758480	A/G	rs17287293	chr12:24770878	G/A	0.985	0.992	1	Childhood BMI	EGGC	26604143	2016	European	EGGC	G	G/A			-0.021	0.0119	0.07739	-		30114	0	30114	20	SDS	FALSE
rs2224202	chr6:102053814	G/A	rs2224202	chr6:102053814	G/A	1	1	0	Free cholesterol in large LDL	Kettunen J	27005778	2016	European	Kettunen J	G	G/A	0.7998		0.02166	0.01209	0.07745			21554			12		FALSE
rs61928421	chr12:116227249	C/T	rs61928421	chr12:116227249	C/T	1	1	0	Total lipids in medium LDL	Kettunen J	27005778	2016	European	Kettunen J	C	C/T	0.9333		0.03764	0.02097	0.07747			19268			11		FALSE
rs6488162	chr12:33593127	C/T	rs6488162	chr12:33593127	C/T	1	1	0	Free cholesterol in very large HDL	Kettunen J	27005778	2016	European	Kettunen J	C	C/T	0.5898		-0.01773	0.01003	0.07754			21540			12		FALSE
rs11589125	chr1:31894396	C/T	rs11578034	chr1:31842153	C/T	0.78	0.977	1	Creatinine	Shin S	24816252	2014	European	Shin S	C	C/T	0.9619		0.0062	0.0035	0.07759			7361			2		FALSE
rs6488162	chr12:33593127	C/T	rs6488162	chr12:33593127	C/T	1	1	0	Ever smoker	TAG	20418890	2010	European	TAG	C	C/T	0.557	0.443	-0.0215	0.0122	0.07771	-		74035	41969	32066	16	log(OR)	FALSE
rs2224202	chr6:102053814	G/A	rs2224202	chr6:102053814	G/A	1	1	0	Total cholesterol in large LDL	Kettunen J	27005778	2016	European	Kettunen J	G	G/A	0.7998		0.02163	0.01208	0.07772			21551			12		FALSE
rs1997571	chr7:116198621	A/G	rs1997572	chr7:116198828	G/A	1	1	1	HWESASXX*	Shin S	24816252	2014	European	Shin S	G	G/A	0.5996		-0.0138	0.0078	0.07776			1711			1		FALSE
rs151283	chr5:122446619	A/C	rs151283	chr5:122446619	A/C	1	1	0	Dihomo-linolenate (20:3n3 or n6)	Shin S	24816252	2014	European	Shin S	A	A/C	0.2865		0.0046	0.0026	0.07784			7358			2		FALSE
rs1899492	chr2:60000304	T/C	rs1899491	chr2:60000394	T/G	1	1	1	SBP	ICBP	21909115	2011	European	ICBP	T	T/G					0.0779			69395	0	69395	29	mmHg	FALSE
rs151283	chr5:122446619	A/C	rs151283	chr5:122446619	A/C	1	1	0	Age-related macular degeneration	Fritsche L	23455636	2013	Mixed	Fritsche L	A	A/C					0.07802	+		59285	7640	51645	15	log(OR)	FALSE
rs17168815	chr7:136624621	G/T	rs17168815	chr7:136624621	G/T	1	1	0	Gctadecanedioate	Shin S	24816252	2014	European	Shin S	G	G/T	0.8628		0.0095	0.0054	0.07806			6876			2		FALSE
rs11589125	chr1:31894396	C/T	rs11578034	chr1:31842153	C/T	0.78	0.977	1	Systemic lupus erythematosus	Hom G	18204098	2008	European	Hom G	C	C/T					0.07807			3094	1311	1783	3	log(OR)	FALSE
rs12974440	chr19:5894386	A/G	rs12974440	chr19:5894386	A/G	1	1	0	Dehydroisoandrosterone sulfate (DHEA-S)	Shin S	24816252	2014	European	Shin S	A	A/G	0.0771		-0.0168	0.0095	0.07811			7346			2		FALSE
rs2158712	chr7:26582733	A/T	rs2158712	chr7:26582733	A/T	1	1	0	Serum total triglycerides	Kettunen J	27005778	2016	European	Kettunen J	A	A/T	0.563		-0.01757	0.009869	0.07814			21543			12		FALSE
rs1997571	chr7:116198621	A/G	rs1997571	chr7:116198621	A/G	1	1	0	Total lipids in very small VLDL	Kettunen J	27005778	2016	European	Kettunen J	A	A/G	0.565		-0.01859	0.01041	0.07816			19268			11		FALSE
rs180238	chr7:93550447	T/C	rs180238	chr7:93550447	T/C	1	1	0	Glycine	Shin S	24816252	2014	European	Shin S	T	T/C	0.6561		-0.0043	0.0025	0.07818			7356			2		FALSE
rs1899492	chr2:60000304	T/C	rs2192512	chr2:60000720	C/T	0.992	1	1	Bipolar disorder	Smith E	19488044	2009	Mixed	Smith E	C	C/T					0.07829			2034	1001	1033	1	log(OR)	FALSE
rs73043051	chr3:18883863	C/T	rs7430675	chr3:18875039	T/C	0.979	0.995	1	Taurochenodeoxycholate	Shin S	24816252	2014	European	Shin S	T	T/C	0.2682		-0.0315	0.0179	0.07841			1040			1		FALSE
rs34310778	chr3:74783408	C/T	rs7635639	chr3:74783359	A/G	1	1	1	2-linoleoylglycerophosphocholine*	Shin S	24816252	2014	European	Shin S	A	A/G	0.4538		-0.0047	0.0027	0.07844			6538			2		FALSE
rs11589125	chr1:31894396	C/T	rs11578034	chr1:31842153	C/T	0.78	0.977	1	Epiandrosterone sulfate	Shin S	24816252	2014	European	Shin S	C	C/T	0.9605		-0.0255	0.0145	0.07857			7326			2		FALSE
rs1997571	chr7:116198621	A/G	rs1997571	chr7:116198621	A/G	1	1	0	Concentration of very small VLDL particles	Kettunen J	27005778	2016	European	Kettunen J	A	A/G	0.565		-0.01857	0.0104	0.0786			19268			11		FALSE
rs4836027	chr5:121866990	C/T	rs4836027	chr5:121866990	C/T	1	1	0	Urea	Kettunen J	27005778	2016	European	Kettunen J	C	C/T	0.3299		0.01945	0.01106	0.07876			18810			11		FALSE
rs3757868	chr7:100482720	A/G	rs3757868	chr7:100482720	A/G	1	1	0	Triglycerides in small VLDL	Kettunen J	27005778	2016	European	Kettunen J	A	A/G	0.2036		0.02451	0.01377	0.07879			16854			11		FALSE
rs61928421	chr12:116227249	C/T	rs11067773	chr12:116228495	T/C	0.813	0.986	1	Guanosine	Shin S	24816252	2014	European	Shin S	T	T/C	0.9344		-0.0267	0.0152	0.07892			2315			2		FALSE
rs61928421	chr12:116227249	C/T	rs11067773	chr12:116228495	T/C	0.813	0.986	1	Crohns disease	IBDGC	23128233	2012	European	IBDGC	T	T/C					0.079			14342	6299	8043	7	log(OR)	FALSE
rs180238	chr7:93550447	T/C	rs180238	chr7:93550447	T/C	1	1	0	Glucose	Kettunen J	27005778	2016	European	Kettunen J	T	T/C	0.7038		-0.0196	0.01115	0.07924			21020			13		FALSE
rs180238	chr7:93550447	T/C	rs180238	chr7:93550447	T/C	1	1	0	LDL	GLGC	24097068	2013	European	GLGC	T	T/C	0.6728	0.3272	0.0113	0.0063	0.07935	+		89840	0	89840	60	IVNT	FALSE
rs61765646	chr1:72723211	A/T	rs61765646	chr1:72723211	A/T	1	1	0	OmegaL6 fatty acids	Kettunen J	27005778	2016	European	Kettunen J	A	A/T	0.1599		-0.02941	0.01673	0.07935			13504			10		FALSE
rs6488162	chr12:33593127	C/T	rs6488162	chr12:33593127	C/T	1	1	0	Concentration of IDL particles	Kettunen J	27005778	2016	European	Kettunen J	C	C/T	0.5837		-0.01853	0.01041	0.07938			19271			11		FALSE
rs12986417	chr19:30109533	A/G	rs12986417	chr19:30109533	A/G	1	1	0	Bipolar disorder	PGC	21926972	2011	European	PGC	A	A/G	0.3333	0.3333	-0.04573	0.0261	0.07964	-		16731	7481	9250	11	log(OR)	FALSE
rs73043051	chr3:18883863	C/T	rs7430675	chr3:18875039	T/C	0.979	0.995	1	Infant head circumference	EGGC	22504419	2012	European	EGGC	T	T/C	0.2702	0.2702	0.029	0.0166	0.07964	+		10724	0	10724	7	Z-score	FALSE
rs17180489	chr14:72885471	C/G	rs17180489	chr14:72885471	C/G	1	1	0	Triglycerides in IDL	Kettunen J	27005778	2016	European	Kettunen J	C	C/G	0.1006		-0.03965	0.02231	0.0798			19268			11		FALSE
rs2158712	chr7:26582733	A/T	rs2158712	chr7:26582733	A/T	1	1	0	Albumin	Kettunen J	27005778	2016	European	Kettunen J	A	A/T	0.5664		0.01858	0.0105	0.08004			18957			11		FALSE
rs61928421	chr12:116227249	C/T	rs61928421	chr12:116227249	C/T	1	1	0	Isoleucine	Kettunen J	27005778	2016	European	Kettunen J	C	C/T	0.9326		-0.03293	0.01872	0.08006			24771			14		FALSE
rs7072737	chr10:102556175	A/G	rs7072737	chr10:102556175	A/G	1	1	0	Stearoylcarnitine	Shin S	24816252	2014	European	Shin S	A	A/G	0.114		-0.0088	0.005	0.08015			6768			2		FALSE
rs34310778	chr3:74783408	C/T	rs7635639	chr3:74783359	A/G	1	1	1	Tryptophan	Shin S	24816252	2014	European	Shin S	A	A/G	0.4537		-0.0016	0.0009	0.08023			7355			2		FALSE
rs272564	chr1:45012273	C/A	rs272564	chr1:45012273	C/A	1	1	0	Femoral neck bone mineral density in females	GEFOS	22504420	2012	Mixed	GEFOS	C	C/A	0.2833	0.2833			0.08028	-		23007	0	23007	16	g/cm2	FALSE
rs61765646	chr1:72723211	A/T	rs61765646	chr1:72723211	A/T	1	1	0	Concentration of large HDL particles	Kettunen J	27005778	2016	European	Kettunen J	A	A/T	0.158		0.02488	0.01405	0.08032			19271			11		FALSE
rs4963772	chr12:24758480	A/G	rs4963772	chr12:24758480	A/G	1	1	0	Concentration of chylomicrons and extremely large VLDL particles	Kettunen J	27005778	2016	European	Kettunen J	A	A/G	0.1113		0.02903	0.01645	0.08047			18958			11		FALSE
rs272564	chr1:45012273	C/A	rs272564	chr1:45012273	C/A	1	1	0	Succinylcarnitine	Shin S	24816252	2014	European	Shin S	C	C/A	0.2854		-0.0046	0.0026	0.0805			6552			2		FALSE
rs1997571	chr7:116198621	A/G	rs1997572	chr7:116198828	G/A	1	1	1	Palmitate (16:0)	Shin S	24816252	2014	European	Shin S	G	G/A	0.5987		0.0058	0.0033	0.08055			1766			1		FALSE
rs17180489	chr14:72885471	C/G	rs17180489	chr14:72885471	C/G	1	1	0	Concentration of IDL particles	Kettunen J	27005778	2016	European	Kettunen J	C	C/G	0.1006		-0.03956	0.02232	0.08065			19268			11		FALSE
rs17168815	chr7:136624621	G/T	rs17168815	chr7:136624621	G/T	1	1	0	Heptanoate (7:0)	Shin S	24816252	2014	European	Shin S	G	G/T	0.8645		0.006	0.0034	0.08065			7355			2		FALSE
rs61765646	chr1:72723211	A/T	rs61765646	chr1:72723211	A/T	1	1	0	Triglycerides in small HDL	Kettunen J	27005778	2016	European	Kettunen J	A	A/T	0.1619		-0.02355	0.01334	0.08072			21556			12		FALSE
rs7072737	chr10:102556175	A/G	rs7072737	chr10:102556175	A/G	1	1	0	Glycerate	Shin S	24816252	2014	European	Shin S	A	A/G	0.1139		-0.0058	0.0033	0.08073			7333			2		FALSE
rs17180489	chr14:72885471	C/G	rs17180489	chr14:72885471	C/G	1	1	0	Phospholipids in very large VLDL	Kettunen J	27005778	2016	European	Kettunen J	C	C/G	0.1007		-0.04012	0.02277	0.08074			18383			10		FALSE
rs272564	chr1:45012273	C/A	rs272564	chr1:45012273	C/A	1	1	0	2-linoleoylglycerophosphocholine*	Shin S	24816252	2014	European	Shin S	C	C/A	0.2852		0.006	0.0034	0.08101			6538			2		FALSE
rs3757868	chr7:100482720	A/G	rs12705092	chr7:100473550	A/G	0.993	1	1	Psoriasis	CASP	19680446	2009	Mixed	CASP	A	A/G					0.08103			2759	1359	1400	3	log(OR)	FALSE
rs3757868	chr7:100482720	A/G	rs3757868	chr7:100482720	A/G	1	1	0	1-eicosadienoylglycerophosphocholine*	Shin S	24816252	2014	European	Shin S	A	A/G	0.1725		-0.0087	0.005	0.08106			6506			2		FALSE
rs4963772	chr12:24758480	A/G	rs17287293	chr12:24770878	G/A	0.985	0.992	1	2-hydroxyglutarate	Shin S	24816252	2014	European	Shin S	G	G/A	0.1507		0.0074	0.0042	0.08112			5932			2		FALSE
rs151283	chr5:122446619	A/C	rs151283	chr5:122446619	A/C	1	1	0	Citrulline	Shin S	24816252	2014	European	Shin S	A	A/C	0.2865		0.0031	0.0018	0.08123			7325			2		FALSE
rs1997571	chr7:116198621	A/G	rs1997571	chr7:116198621	A/G	1	1	0	Total lipids in small HDL	Kettunen J	27005778	2016	European	Kettunen J	A	A/G	0.5754		-0.02093	0.01194	0.08128			14566			10		FALSE
rs2224202	chr6:102053814	G/A	rs2224202	chr6:102053814	G/A	1	1	0	Inflammatory bowel disease	IBDGC	26192919	2015	European	IBDGC	G	G/A	0.817	0.183	-0.0374	0.0214	0.08138	-	0.151	34652	12882	21770	15	log(OR)	FALSE
rs17168815	chr7:136624621	G/T	rs17168815	chr7:136624621	G/T	1	1	0	Methionine	Shin S	24816252	2014	European	Shin S	G	G/T	0.8643		0.003	0.0017	0.08147			7347			2		FALSE
rs4963772	chr12:24758480	A/G	rs17287293	chr12:24770878	G/A	0.985	0.992	1	Gamma-glutamyltyrosine	Shin S	24816252	2014	European	Shin S	G	G/A	0.1498		0.0044	0.0025	0.08154			7037			2		FALSE
rs4836027	chr5:121866990	C/T	rs4836027	chr5:121866990	C/T	1	1	0	Pyruvate	Kettunen J	27005778	2016	European	Kettunen J	C	C/T	0.324		0.01705	0.009787	0.08155			24753			14		FALSE
rs12974440	chr19:5894386	A/G	rs12974440	chr19:5894386	A/G	1	1	0	ADpSGEGDFXAEGGGVR*	Shin S	24816252	2014	European	Shin S	A	A/G	0.0757		-0.0217	0.0125	0.08161			3845			2		FALSE
rs12986417	chr19:30109533	A/G	rs12986417	chr19:30109533	A/G	1	1	0	Urea	Kettunen J	27005778	2016	European	Kettunen J	A	A/G	0.3408		0.01945	0.01117	0.08162			18808			11		FALSE
rs34310778	chr3:74783408	C/T	rs7635639	chr3:74783359	A/G	1	1	1	Isobutyrylcarnitine	Shin S	24816252	2014	European	Shin S	A	A/G	0.4547		0.0062	0.0036	0.08165			7365			2		FALSE
rs6488162	chr12:33593127	C/T	rs6488162	chr12:33593127	C/T	1	1	0	3-indoxyl sulfate	Shin S	24816252	2014	European	Shin S	C	C/T	0.6014		0.0126	0.0073	0.08169			1758			1		FALSE
rs73043051	chr3:18883863	C/T	rs7430675	chr3:18875039	T/C	0.979	0.995	1	Geographic atrophy	Fritsche L	23455636	2013	Mixed	Fritsche L	T	T/C					0.08198	+		46688	1830	44858	15	log(OR)	FALSE
rs34310778	chr3:74783408	C/T	rs7635639	chr3:74783359	A/G	1	1	1	BMI in females	GIANT	23754948	2013	European	GIANT	A	A/G	0.4083	0.4083	-0.011	0.0062	0.082	-		67956	0	67956	46	IVNT	FALSE
rs1899492	chr2:60000304	T/C	rs1899491	chr2:60000394	T/G	1	1	1	Waist circumference	GIANT	23754948	2013	European	GIANT	T	T/G	0.5333	0.4667	-0.0089	0.005117	0.082	-		85035	0	85035	46	IVNT	FALSE
rs151283	chr5:122446619	A/C	rs151283	chr5:122446619	A/C	1	1	0	Gamma-glutamylvaline	Shin S	24816252	2014	European	Shin S	A	A/C	0.2854		0.0043	0.0024	0.08202			7307			2		FALSE
rs61928421	chr12:116227249	C/T	rs11067773	chr12:116228495	T/C	0.813	0.986	1	Glutamate	Shin S	24816252	2014	European	Shin S	T	T/C	0.9255		0.0113	0.0065	0.08204			7357			2		FALSE
rs34310778	chr3:74783408	C/T	rs34310778	chr3:74783408	C/T	1	1	0	Inflammatory bowel disease	IBDGC	26192919	2015	European	IBDGC	C	C/T	0.449	0.449	-0.0293	0.0169	0.08204	-	0.03043	34652	12882	21770	15	log(OR)	FALSE
rs2224202	chr6:102053814	G/A	rs2224202	chr6:102053814	G/A	1	1	0	Pancreatic cancer	PanScan	20101243	2010	Mixed	PanScan	G	G/A					0.08204			7785	3851	3934	20	log(OR)	FALSE
rs2224202	chr6:102053814	G/A	rs2224202	chr6:102053814	G/A	1	1	0	1;6-anhydroglucose	Shin S	24816252	2014	European	Shin S	G	G/A	0.8217		0.0155	0.0089	0.08208			3422			2		FALSE
rs1899492	chr2:60000304	T/C	rs1899492	chr2:60000304	T/C	1	1	0	Extraversion	GPC	26362575	2016	European	GPC	T	T/C		0.468	0.0094	0.0054	0.08213	+		63030	0	63030	29		FALSE
rs61928421	chr12:116227249	C/T	rs11067773	chr12:116228495	T/C	0.813	0.986	1	Serotonin (5HT)	Shin S	24816252	2014	European	Shin S	T	T/C	0.9266		-0.0117	0.0067	0.08227			5791			2		FALSE
rs2224202	chr6:102053814	G/A	rs2224202	chr6:102053814	G/A	1	1	0	Esterified cholesterol	Kettunen J	27005778	2016	European	Kettunen J	G	G/A	0.7948		0.02644	0.01509	0.08228			13496			10		FALSE
rs2158712	chr7:26582733	A/T	rs2158712	chr7:26582733	A/T	1	1	0	Glycerol	Kettunen J	27005778	2016	European	Kettunen J	A	A/T	0.5533		0.01772	0.0102	0.08243			20234			12		FALSE
rs2224202	chr6:102053814	G/A	rs2224202	chr6:102053814	G/A	1	1	0	p-cresol sulfate	Shin S	24816252	2014	European	Shin S	G	G/A	0.8207		0.012	0.0069	0.08243			7311			2		FALSE
rs17362588	chr2:179721046	A/G	rs17362588	chr2:179721046	A/G	1	1	0	HDL diameter	Kettunen J	27005778	2016	European	Kettunen J	A	A/G	0.0788		0.0333	0.01902	0.08247			19270			11		FALSE
rs61928421	chr12:116227249	C/T	rs11067773	chr12:116228495	T/C	0.813	0.986	1	Phenylacetylglutamine	Shin S	24816252	2014	European	Shin S	T	T/C	0.9243		0.0157	0.009	0.08253			7364			2		FALSE
rs61928421	chr12:116227249	C/T	rs61928421	chr12:116227249	C/T	1	1	0	Alanine	Kettunen J	27005778	2016	European	Kettunen J	C	C/T	0.9326		-0.03261	0.01879	0.08263			24792			14		FALSE
rs151283	chr5:122446619	A/C	rs151283	chr5:122446619	A/C	1	1	0	Inosine	Shin S	24816252	2014	European	Shin S	A	A/C	0.2814		-0.02	0.0115	0.08287			2639			2		FALSE
rs272564	chr1:45012273	C/A	rs272564	chr1:45012273	C/A	1	1	0	Taurolithocholate 3-sulfate	Shin S	24816252	2014	European	Shin S	C	C/A	0.2834		-0.0122	0.007	0.08296			6511			2		FALSE
rs17180489	chr14:72885471	C/G	rs17180489	chr14:72885471	C/G	1	1	0	Betaine	Shin S	24816252	2014	European	Shin S	C	C/G	0.012		-0.026	0.015	0.08304			5598			1		FALSE
rs4963772	chr12:24758480	A/G	rs17287293	chr12:24770878	G/A	0.985	0.992	1	Mitral annular calcification	CHARGE	23388002	2013	Mixed	CHARGE	G	G/A		0.156			0.0831			3795	568	3227	2	log(OR)	FALSE
rs1997571	chr7:116198621	A/G	rs1997572	chr7:116198828	G/A	1	1	1	Glycerophosphorylcholine (GPC)	Shin S	24816252	2014	European	Shin S	G	G/A	0.5993		-0.0102	0.0059	0.08311			1756			1		FALSE
rs4963772	chr12:24758480	A/G	rs17287293	chr12:24770878	G/A	0.985	0.992	1	Isoleucine	Shin S	24816252	2014	European	Shin S	G	G/A	0.15		-0.003	0.0017	0.08317			7352			2		FALSE
rs1997571	chr7:116198621	A/G	rs1997572	chr7:116198828	G/A	1	1	1	Pelargonate (9:0)	Shin S	24816252	2014	European	Shin S	G	G/A	0.5981		-0.0066	0.0038	0.0833			1766			1		FALSE
rs7072737	chr10:102556175	A/G	rs7072737	chr10:102556175	A/G	1	1	0	Fasting glucose	MAGIC	20081858	2010	European	MAGIC	A	A/G		0.137	-0.01	0.006	0.08338	-		46186	0	46186	21	mmol/l	FALSE
rs1899492	chr2:60000304	T/C	rs1899491	chr2:60000394	T/G	1	1	1	1-oleoylglycerol (1-monoolein)	Shin S	24816252	2014	European	Shin S	T	T/G	0.4764		-0.0085	0.0049	0.08356			5436			2		FALSE
rs12986417	chr19:30109533	A/G	rs12986417	chr19:30109533	A/G	1	1	0	Gout	GUGC	23263486	2012	European	GUGC	A	A/G			-0.063	0.036	0.08364	-		69374	2115	67259	14	log(OR)	FALSE
rs1899492	chr2:60000304	T/C	rs1899491	chr2:60000394	T/G	1	1	1	Statin response difference triglycerides	Barber M	20339536	2010	European	Barber M	T	T/G		0.491			0.08371			3932	0	3932	3	IVNT	FALSE
rs4836027	chr5:121866990	C/T	rs4836027	chr5:121866990	C/T	1	1	0	Phospholipids in IDL	Kettunen J	27005778	2016	European	Kettunen J	C	C/T	0.3276		0.01836	0.01049	0.08372			21555			12		FALSE
rs1997571	chr7:116198621	A/G	rs1997571	chr7:116198621	A/G	1	1	0	Genetic generalised epilepsy	ILAE	25087078	2014	Mixed	ILAE	A	A/G					0.08379	+		21596	2606	18990	8	log(OR)	FALSE
rs17168815	chr7:136624621	G/T	rs17168815	chr7:136624621	G/T	1	1	0	Cholesterol esters in medium VLDL	Kettunen J	27005778	2016	European	Kettunen J	G	G/T	0.8176		0.02335	0.01333	0.0838			19269			11		FALSE
rs180238	chr7:93550447	T/C	rs180238	chr7:93550447	T/C	1	1	0	Crohns disease	IBDGC	23128233	2012	European	IBDGC	T	T/C					0.084			14342	6299	8043	7	log(OR)	FALSE
rs12906962	chr15:95312071	C/T	rs12906962	chr15:95312071	C/T	1	1	0	Waist hip ratio	GIANT	25673412	2015	European	GIANT	C	C/T	0.3333	0.3333	0.0082	0.0048	0.084	+		144043	0	144043	101	IVNT	FALSE
rs1997571	chr7:116198621	A/G	rs1997571	chr7:116198621	A/G	1	1	0	Serum total triglycerides	Kettunen J	27005778	2016	European	Kettunen J	A	A/G	0.5708		-0.01741	0.009969	0.08404			21540			12		FALSE
rs17168815	chr7:136624621	G/T	rs17168815	chr7:136624621	G/T	1	1	0	Forearm bone mineral density	GEFOS	26367794	2015	European	GEFOS	G	G/T	0.8258	0.1742	-0.03719	0.02111	0.0841	-	0.809437	8143	0	8143	5	Z-score	FALSE
rs34310778	chr3:74783408	C/T	rs7635639	chr3:74783359	A/G	1	1	1	Cyclo(leu-pro)	Shin S	24816252	2014	European	Shin S	A	A/G	0.456		0.0104	0.006	0.08411			4520			2		FALSE
rs11589125	chr1:31894396	C/T	rs11589125	chr1:31894396	C/T	1	1	0	CH2 groups in fatty acids	Kettunen J	27005778	2016	European	Kettunen J	C	C/T	0.9302		-0.03626	0.02101	0.08443			19019			13		FALSE
rs12986417	chr19:30109533	A/G	rs12986417	chr19:30109533	A/G	1	1	0	Docosahexaenoate (DHA; 22:6n3)	Shin S	24816252	2014	European	Shin S	A	A/G	0.3349		0.0059	0.0034	0.08444			7369			2		FALSE
rs1997571	chr7:116198621	A/G	rs1997572	chr7:116198828	G/A	1	1	1	Glycocholate	Shin S	24816252	2014	European	Shin S	G	G/A	0.6019		0.0241	0.014	0.0845			1157			1		FALSE
rs1997571	chr7:116198621	A/G	rs1997571	chr7:116198621	A/G	1	1	0	Phospholipids in large VLDL	Kettunen J	27005778	2016	European	Kettunen J	A	A/G	0.5728		-0.01854	0.01067	0.08455			18845			11		FALSE
rs12974440	chr19:5894386	A/G	rs12974440	chr19:5894386	A/G	1	1	0	Glycine	Kettunen J	27005778	2016	European	Kettunen J	A	A/G	0.059		0.03997	0.02317	0.08457			18729			11		FALSE
rs7130652	chr11:71984398	G/T	rs2508201	chr11:71995639	C/T	0.904	1	1	Major depressive disorder	PGC	22472876	2012	European	PGC	C	C/T	0.922	0.078	-0.07232	0.0422	0.08466	-		18759	9240	9519	9	log(OR)	FALSE
rs2158712	chr7:26582733	A/T	rs2158712	chr7:26582733	A/T	1	1	0	Tanner stage females	EGGC	24770850	2014	European	EGGC	A	A/T			0.02727	0.013	0.08486	+		6146	0	6146	6		FALSE
rs7130652	chr11:71984398	G/T	rs7130652	chr11:71984398	G/T	1	1	0	log(Adiponectin)	ADIPOGen	22479202	2012	European	ADIPOGen	G	G/T		0.0517	0.01913	0.01077	0.08496	+		29296	0	29296	18	ug/ml	FALSE
rs73043051	chr3:18883863	C/T	rs7430675	chr3:18875039	T/C	0.979	0.995	1	Chronic kidney disease	CKD-Gen	26831199	2016	European	CKD-Gen	T	T/C	0.192	0.192	0.03	0.018	0.085	+		117165	12385	104780	43	log(OR)	FALSE
rs17168815	chr7:136624621	G/T	rs17168815	chr7:136624621	G/T	1	1	0	Waist circumference in males	GIANT	23754948	2013	European	GIANT	G	G/T	0.8917	0.1083	-0.018	0.01	0.085	-		38305	0	38305	46	IVNT	FALSE
rs17362588	chr2:179721046	A/G	rs17362588	chr2:179721046	A/G	1	1	0	cis-4-decenoyl carnitine	Shin S	24816252	2014	European	Shin S	A	A/G	0.099		-0.0106	0.0061	0.08526			7219			2		FALSE
rs34310778	chr3:74783408	C/T	rs34310778	chr3:74783408	C/T	1	1	0	Valine	Kettunen J	27005778	2016	European	Kettunen J	C	C/T	0.4919		-0.01578	0.009177	0.08548			24899			14		FALSE
rs12986417	chr19:30109533	A/G	rs12986417	chr19:30109533	A/G	1	1	0	Height SDS for females aged 10 years	EGGC	23449627	2013	European	EGGC	A	A/G			-0.03281	0.01885	0.08556	-		6974	0	6974	8	SDS	FALSE
rs7130652	chr11:71984398	G/T	rs7130652	chr11:71984398	G/T	1	1	0	1-palmitoylglycerophosphoethanolamine	Shin S	24816252	2014	European	Shin S	G	G/T	0.9645		-0.0261	0.0152	0.08559			1750			1		FALSE
rs12906962	chr15:95312071	C/T	rs12906962	chr15:95312071	C/T	1	1	0	Free cholesterol in very large HDL	Kettunen J	27005778	2016	European	Kettunen J	C	C/T	0.3808		-0.0177	0.01028	0.08562			21539			12		FALSE
rs12986417	chr19:30109533	A/G	rs12986417	chr19:30109533	A/G	1	1	0	OmegaL6 fatty acids	Kettunen J	27005778	2016	European	Kettunen J	A	A/G	0.3341		-0.02283	0.01326	0.08564			13501			10		FALSE
rs1899492	chr2:60000304	T/C	rs1899491	chr2:60000394	T/G	1	1	1	Neovascularization	Fritsche L	23455636	2013	Mixed	Fritsche L	T	T/G					0.08586	-		54815	4486	50329	15	log(OR)	FALSE
rs180238	chr7:93550447	T/C	rs180238	chr7:93550447	T/C	1	1	0	N-acetylglycine	Shin S	24816252	2014	European	Shin S	T	T/C	0.6566		-0.0087	0.0051	0.0859			6715			2		FALSE
rs1899492	chr2:60000304	T/C	rs1899491	chr2:60000394	T/G	1	1	1	Citrulline	Shin S	24816252	2014	European	Shin S	T	T/G	0.4753		-0.0029	0.0017	0.08591			7325			2		FALSE
rs11589125	chr1:31894396	C/T	rs11589125	chr1:31894396	C/T	1	1	0	Ulcerative colitis	IBDGC	26192919	2015	European	IBDGC	C	C/T	0.9464	0.0536	0.0841	0.049	0.08599	+	0.6618	27432	6968	20464	8	log(OR)	FALSE
rs1899492	chr2:60000304	T/C	rs1899491	chr2:60000394	T/G	1	1	1	Height	GIANT	25282103	2014	European	GIANT	T	T/G	0.533	0.467	-0.005	0.0029	0.086	-		252547	0	252547	79	Z-score	FALSE
rs11589125	chr1:31894396	C/T	rs11578034	chr1:31842153	C/T	0.78	0.977	1	10-undecenoate (11:1n1)	Shin S	24816252	2014	European	Shin S	C	C/T	0.961		-0.0126	0.0074	0.08602			7358			2		FALSE
rs2158712	chr7:26582733	A/T	rs2158712	chr7:26582733	A/T	1	1	0	Total cholesterol	GLGC	20686565	2010	Mixed	GLGC	A	A/T			-0.0087	0.0051	0.08603	-		100184	0	100184	46	Z-score	FALSE
rs180238	chr7:93550447	T/C	rs180238	chr7:93550447	T/C	1	1	0	Citrate	Kettunen J	27005778	2016	European	Kettunen J	T	T/C	0.7095		0.01772	0.01032	0.08617			24769			14		FALSE
rs1997571	chr7:116198621	A/G	rs1997571	chr7:116198621	A/G	1	1	0	Free cholesterol in very large HDL	Kettunen J	27005778	2016	European	Kettunen J	A	A/G	0.5708		-0.01716	0.009986	0.08617			21537			12		FALSE
rs12974440	chr19:5894386	A/G	rs12974440	chr19:5894386	A/G	1	1	0	Alanine	Kettunen J	27005778	2016	European	Kettunen J	A	A/G	0.0592		0.03423	0.01996	0.08634			24792			14		FALSE
rs2224202	chr6:102053814	G/A	rs2224202	chr6:102053814	G/A	1	1	0	VLDL diameter	Kettunen J	27005778	2016	European	Kettunen J	G	G/A	0.7914		0.0216	0.01249	0.08672			19272			11		FALSE
rs34310778	chr3:74783408	C/T	rs7635639	chr3:74783359	A/G	1	1	1	Stearoylcarnitine	Shin S	24816252	2014	European	Shin S	A	A/G	0.454		-0.0056	0.0033	0.08683			6768			2		FALSE
rs12974440	chr19:5894386	A/G	rs12974440	chr19:5894386	A/G	1	1	0	Ulcerative colitis	IBDGC	26192919	2015	European	IBDGC	A	A/G	0.0841	0.0841	0.0674	0.0394	0.08683	+	0.6734	27432	6968	20464	8	log(OR)	FALSE
rs1899492	chr2:60000304	T/C	rs1899491	chr2:60000394	T/G	1	1	1	Weight	GIANT	23754948	2013	European	GIANT	T	T/G	0.5333	0.4667	-0.007623	0.004453	0.08692	-		125274	0	125274	46	IVNT	FALSE
rs12974440	chr19:5894386	A/G	rs12974440	chr19:5894386	A/G	1	1	0	Triglycerides in IDL	Kettunen J	27005778	2016	European	Kettunen J	A	A/G	0.0586		-0.03852	0.0222	0.08705			19269			11		FALSE
rs7130652	chr11:71984398	G/T	rs7130652	chr11:71984398	G/T	1	1	0	Allantoin	Shin S	24816252	2014	European	Shin S	G	G/T	0.9705		0.0554	0.0324	0.0874			736			1		FALSE
rs11589125	chr1:31894396	C/T	rs11578034	chr1:31842153	C/T	0.78	0.977	1	Adrenate (22:4n6)	Shin S	24816252	2014	European	Shin S	C	C/T	0.9611		-0.0133	0.0078	0.08743			7330			2		FALSE
rs4963772	chr12:24758480	A/G	rs4963772	chr12:24758480	A/G	1	1	0	Glycerol	Kettunen J	27005778	2016	European	Kettunen J	A	A/G	0.1204		-0.02723	0.01594	0.08746			20232			12		FALSE
rs61765646	chr1:72723211	A/T	rs61765646	chr1:72723211	A/T	1	1	0	Concentration of very small VLDL particles	Kettunen J	27005778	2016	European	Kettunen J	A	A/T	0.158		-0.0244	0.01407	0.08753			19271			11		FALSE
rs11589125	chr1:31894396	C/T	rs11589125	chr1:31894396	C/T	1	1	0	CH2.DB.ratio	Kettunen J	27005778	2016	European	Kettunen J	C	C/T	0.9206		-0.03923	0.02289	0.08757			13530			10		FALSE
rs35596070	chr2:179759692	A/C	rs35596070	chr2:179759692	A/C	1	1	0	Concentration of medium VLDL particles	Kettunen J	27005778	2016	European	Kettunen J	A	A/C	0.1116		-0.02896	0.01673	0.0876			19268			11		FALSE
rs6488162	chr12:33593127	C/T	rs6488162	chr12:33593127	C/T	1	1	0	Cortisone	Shin S	24816252	2014	European	Shin S	C	C/T	0.6014		-0.0063	0.0037	0.0878			1714			1		FALSE
rs1899492	chr2:60000304	T/C	rs1899491	chr2:60000394	T/G	1	1	1	Breast cancer	Hunter D	17529973	2007	European	Hunter D	T	T/G					0.08793			2287	1145	1142	4	log(OR)	FALSE
rs17180489	chr14:72885471	C/G	rs17180489	chr14:72885471	C/G	1	1	0	Gamma-glutamylglutamine	Shin S	24816252	2014	European	Shin S	C	C/G	0.012		-0.029	0.017	0.08803			5460			1		FALSE
rs12906962	chr15:95312071	C/T	rs12906962	chr15:95312071	C/T	1	1	0	Phosphatidylcholine and other cholines	Kettunen J	27005778	2016	European	Kettunen J	C	C/T	0.3922		-0.0218	0.0127	0.08806			13539			10		FALSE
rs12974440	chr19:5894386	A/G	rs12974440	chr19:5894386	A/G	1	1	0	Glutamate	Shin S	24816252	2014	European	Shin S	A	A/G	0.0772		0.0111	0.0065	0.0882			7357			2		FALSE
rs12974440	chr19:5894386	A/G	rs12974440	chr19:5894386	A/G	1	1	0	Albumin	Kettunen J	27005778	2016	European	Kettunen J	A	A/G	0.0587		0.03873	0.02247	0.08824			18956			11		FALSE
rs1899492	chr2:60000304	T/C	rs1899491	chr2:60000394	T/G	1	1	1	Homostachydrine*	Shin S	24816252	2014	European	Shin S	T	T/G	0.4952		0.0113	0.0067	0.08829			1618			2		FALSE
rs2158712	chr7:26582733	A/T	rs2158712	chr7:26582733	A/T	1	1	0	Tanner stage	EGGC	24770850	2014	European	EGGC	A	A/T			0.0223	0.013	0.08829	+		9915	0	9915	7		FALSE
rs17362588	chr2:179721046	A/G	rs17362588	chr2:179721046	A/G	1	1	0	Total lipids in very large VLDL	Kettunen J	27005778	2016	European	Kettunen J	A	A/G	0.0788		-0.03267	0.019	0.08836			19270			11		FALSE
rs12974440	chr19:5894386	A/G	rs12974440	chr19:5894386	A/G	1	1	0	Inflammatory bowel disease	IBDGC	26192919	2015	European	IBDGC	A	A/G	0.0841	0.0841	0.0531	0.0311	0.08841	+	0.2255	34652	12882	21770	15	log(OR)	FALSE
rs272564	chr1:45012273	C/A	rs272564	chr1:45012273	C/A	1	1	0	Glycine	Shin S	24816252	2014	European	Shin S	C	C/A	0.2847		0.0051	0.003	0.08843			7356			2		FALSE
rs4836027	chr5:121866990	C/T	rs6595376	chr5:121868933	T/A	0.991	0.996	1	3-methylhistidine	Shin S	24816252	2014	European	Shin S	T	T/A	0.3175		-0.0153	0.009	0.08848			5502			2		FALSE
rs2158712	chr7:26582733	A/T	rs2158712	chr7:26582733	A/T	1	1	0	Ornithine	Shin S	24816252	2014	European	Shin S	A	A/T	0.5022		-0.0041	0.0024	0.08849			7307			2		FALSE
rs61928421	chr12:116227249	C/T	rs11067773	chr12:116228495	T/C	0.813	0.986	1	log(AUCins)	MAGIC	24699409	2014	European	MAGIC	T	T/C		0.093	-0.068	0.04	0.08858	-		4324	0	4324	7	Z-score	FALSE
rs7130652	chr11:71984398	G/T	rs7130652	chr11:71984398	G/T	1	1	0	Acetate	Kettunen J	27005778	2016	European	Kettunen J	G	G/T	0.9083		-0.02753	0.01617	0.0886			24744			14		FALSE
rs272564	chr1:45012273	C/A	rs272564	chr1:45012273	C/A	1	1	0	Visual refractive error	Stambolian D	23474815	2013	European	Stambolian D	C	C/A			0.0744	0.0437	0.0886	+		7280	0	7280	5		FALSE
rs1997571	chr7:116198621	A/G	rs1997571	chr7:116198621	A/G	1	1	0	Free cholesterol in medium VLDL	Kettunen J	27005778	2016	European	Kettunen J	A	A/G	0.5712		-0.01726	0.01004	0.08861			21235			12		FALSE
rs12906962	chr15:95312071	C/T	rs12906962	chr15:95312071	C/T	1	1	0	1-palmitoleoylglycerophosphocholine*	Shin S	24816252	2014	European	Shin S	C	C/T	0.3133		0.0061	0.0036	0.08866			7364			2		FALSE
rs11589125	chr1:31894396	C/T	rs11578034	chr1:31842153	C/T	0.78	0.977	1	Pantothenate	Shin S	24816252	2014	European	Shin S	C	C/T	0.9607		0.0114	0.0067	0.08876			7160			2		FALSE
rs17362588	chr2:179721046	A/G	rs17362588	chr2:179721046	A/G	1	1	0	Concentration of medium VLDL particles	Kettunen J	27005778	2016	European	Kettunen J	A	A/G	0.0788		-0.03281	0.01902	0.08881			19270			11		FALSE
rs73043051	chr3:18883863	C/T	rs7428376	chr3:18857812	C/T	0.968	0.989	1	Systemic lupus erythematosus	Hom G	18204098	2008	European	Hom G	C	C/T					0.08885			3094	1311	1783	3	log(OR)	FALSE
rs12906962	chr15:95312071	C/T	rs12906962	chr15:95312071	C/T	1	1	0	Alpha-hydroxyisovalerate	Shin S	24816252	2014	European	Shin S	C	C/T	0.3186		0.0074	0.0043	0.08886			7222			2		FALSE
rs73043051	chr3:18883863	C/T	rs7430675	chr3:18875039	T/C	0.979	0.995	1	Subject well being	SSGAC	27089181	2016	European	SSGAC	T	T/C	0.2388	0.2388	-0.006	0.004	0.08892	-		298420	0	298420	59	SD	FALSE
rs3757868	chr7:100482720	A/G	rs3757868	chr7:100482720	A/G	1	1	0	ApoA1	Kettunen J	27005778	2016	European	Kettunen J	A	A/G	0.2061		0.02231	0.01301	0.08902			18402			11		FALSE
rs3757868	chr7:100482720	A/G	rs3757868	chr7:100482720	A/G	1	1	0	Gamma-glutamylglutamate	Shin S	24816252	2014	European	Shin S	A	A/G	0.1732		-0.0146	0.0086	0.08906			922			2		FALSE
rs73043051	chr3:18883863	C/T	rs7428376	chr3:18857812	C/T	0.968	0.989	1	Inflammatory bowel disease	Duerr R	17068223	2006	European	Duerr R	C	C/T					0.08914			1912	939	973	2	log(OR)	FALSE
rs17362588	chr2:179721046	A/G	rs17362588	chr2:179721046	A/G	1	1	0	N-acetylornithine	Shin S	24816252	2014	European	Shin S	A	A/G	0.1006		0.0123	0.0073	0.08931			7146			2		FALSE
rs12974440	chr19:5894386	A/G	rs12974440	chr19:5894386	A/G	1	1	0	Age-related macular degeneration	Fritsche L	23455636	2013	Mixed	Fritsche L	A	A/G					0.08936	+		51484	5657	45827	15	log(OR)	FALSE
rs7072737	chr10:102556175	A/G	rs7072737	chr10:102556175	A/G	1	1	0	Glycine	Kettunen J	27005778	2016	European	Kettunen J	A	A/G	0.0806		0.03311	0.01949	0.08936			18731			11		FALSE
rs272564	chr1:45012273	C/A	rs272564	chr1:45012273	C/A	1	1	0	Isovalerate	Shin S	24816252	2014	European	Shin S	C	C/A	0.2846		-0.0059	0.0035	0.08938			6735			2		FALSE
rs12986417	chr19:30109533	A/G	rs12986417	chr19:30109533	A/G	1	1	0	Uridine	Shin S	24816252	2014	European	Shin S	A	A/G	0.3326		0.0029	0.0017	0.08939			7354			2		FALSE
rs7072737	chr10:102556175	A/G	rs7072737	chr10:102556175	A/G	1	1	0	Extraversion	GPC	21173776	2010	European	GPC	A	A/G		0.125	0.2045	0.1205	0.08956	+		17375	0	17375	10		FALSE
rs6488162	chr12:33593127	C/T	rs6488162	chr12:33593127	C/T	1	1	0	ApoB	Kettunen J	27005778	2016	European	Kettunen J	C	C/T	0.5906		-0.01762	0.01022	0.08957			20688			12		FALSE
rs12986417	chr19:30109533	A/G	rs12986417	chr19:30109533	A/G	1	1	0	Glycerate	Shin S	24816252	2014	European	Shin S	A	A/G	0.3353		0.0041	0.0024	0.08957			7333			2		FALSE
rs17180489	chr14:72885471	C/G	rs17180489	chr14:72885471	C/G	1	1	0	Phospholipids in very small VLDL	Kettunen J	27005778	2016	European	Kettunen J	C	C/G	0.1006		-0.03841	0.02233	0.08962			19268			11		FALSE
rs1899492	chr2:60000304	T/C	rs1899492	chr2:60000304	T/C	1	1	0	VLDL diameter	Kettunen J	27005778	2016	European	Kettunen J	T	T/C	0.526		-0.01778	0.01038	0.0897			19269			11		FALSE
rs151283	chr5:122446619	A/C	rs151283	chr5:122446619	A/C	1	1	0	Valine	Shin S	24816252	2014	European	Shin S	A	A/C	0.2857		0.0021	0.0012	0.08972			7359			2		FALSE
rs1997571	chr7:116198621	A/G	rs1997572	chr7:116198828	G/A	1	1	1	Indolelactate	Shin S	24816252	2014	European	Shin S	G	G/A	0.5992		0.0095	0.0056	0.08977			1492			1		FALSE
rs2224202	chr6:102053814	G/A	rs2224202	chr6:102053814	G/A	1	1	0	Serum total triglycerides	Kettunen J	27005778	2016	European	Kettunen J	G	G/A	0.7998		0.02076	0.01211	0.08978			21544			12		FALSE
rs3757868	chr7:100482720	A/G	rs3757868	chr7:100482720	A/G	1	1	0	Bipolar disorder	PGC	21926972	2011	European	PGC	A	A/G	0.1404	0.1404	0.05629	0.0332	0.0898	+		16731	7481	9250	11	log(OR)	FALSE
rs1997571	chr7:116198621	A/G	rs3807989	chr7:116186241	G/A	0.988	1	1	Hypertension	BPExome	27618447	2016	Mixed	BPExome							0.08988			183273	92652	90621	51	log(OR)	FALSE
rs151283	chr5:122446619	A/C	rs151283	chr5:122446619	A/C	1	1	0	Hexanoylcarnitine	Shin S	24816252	2014	European	Shin S	A	A/C	0.2862		0.0058	0.0034	0.0899			7340			2		FALSE
rs1997571	chr7:116198621	A/G	rs1997571	chr7:116198621	A/G	1	1	0	Concentration of large VLDL particles	Kettunen J	27005778	2016	European	Kettunen J	A	A/G	0.5653		-0.01803	0.01048	0.08999			18955			11		FALSE
rs11589125	chr1:31894396	C/T	rs11578034	chr1:31842153	C/T	0.78	0.977	1	Height	GIANT	25282103	2014	European	GIANT	C	C/T	0.942	0.058	0.014	0.0081	0.09	+		237600	0	237600	79	Z-score	FALSE
rs151283	chr5:122446619	A/C	rs151283	chr5:122446619	A/C	1	1	0	Hip circumference	GIANT	25673412	2015	Mixed	GIANT	A	A/C	0.2417	0.2417	-0.0083	0.0049	0.09	-		145442	0	145442	101	IVNT	FALSE
rs4836027	chr5:121866990	C/T	rs6595376	chr5:121868933	T/A	0.991	0.996	1	1-palmitoylglycerophosphoethanolamine	Shin S	24816252	2014	European	Shin S	T	T/A	0.3176		0.0045	0.0026	0.09002			7317			2		FALSE
rs2158712	chr7:26582733	A/T	rs2158712	chr7:26582733	A/T	1	1	0	Total lipids in chylomicrons and extremely large VLDL	Kettunen J	27005778	2016	European	Kettunen J	A	A/T	0.5664		-0.01782	0.01046	0.09004			18957			11		FALSE
rs73043051	chr3:18883863	C/T	rs7430675	chr3:18875039	T/C	0.979	0.995	1	log(AUCins/AUCglu)	MAGIC	24699409	2014	European	MAGIC	T	T/C		0.202	0.044	0.026	0.09006	+		4213	0	4213	7	Z-score	FALSE
rs4963772	chr12:24758480	A/G	rs17287293	chr12:24770878	G/A	0.985	0.992	1	Serum urate	GUGC	23263486	2012	European	GUGC	G	G/A			0.014	0.0075	0.09007	+		109659	0	109659	48	mg/dl	FALSE
rs2224202	chr6:102053814	G/A	rs2224202	chr6:102053814	G/A	1	1	0	Creatine	Shin S	24816252	2014	European	Shin S	G	G/A	0.8212		-0.0078	0.0046	0.0901			7373			2		FALSE
rs12974440	chr19:5894386	A/G	rs12974440	chr19:5894386	A/G	1	1	0	Androsterone sulfate	Shin S	24816252	2014	European	Shin S	A	A/G	0.0771		-0.0207	0.0122	0.09019			7338			2		FALSE
rs3757868	chr7:100482720	A/G	rs3757868	chr7:100482720	A/G	1	1	0	Esterified cholesterol	Kettunen J	27005778	2016	European	Kettunen J	A	A/G	0.2072		0.026	0.01523	0.09031			13495			10		FALSE
rs17362588	chr2:179721046	A/G	rs17362588	chr2:179721046	A/G	1	1	0	Dehydroisoandrosterone sulfate (DHEA-S)	Shin S	24816252	2014	European	Shin S	A	A/G	0.1011		0.0136	0.008	0.09032			7346			2		FALSE
rs4836027	chr5:121866990	C/T	rs10519707	chr5:121871938	A/G	0.978	0.996	1	Major depressive disorder	PGC	22472876	2012	European	PGC	A	A/G	0.338	0.338	-0.03905	0.0231	0.09034	-		18759	9240	9519	9	log(OR)	FALSE
rs6488162	chr12:33593127	C/T	rs6488162	chr12:33593127	C/T	1	1	0	Lumber spine bone mineral density	GEFOS	26367794	2015	European	GEFOS	C	C/T	0.6583	0.3417	0.01576	0.00909	0.0904	+	0.505302	28498	0	28498	12	Z-score	FALSE
rs1899492	chr2:60000304	T/C	rs1899492	chr2:60000304	T/C	1	1	0	Phospholipids in large VLDL	Kettunen J	27005778	2016	European	Kettunen J	T	T/C	0.5172		-0.01712	0.01004	0.09053			21235			12		FALSE
rs4836027	chr5:121866990	C/T	rs4836027	chr5:121866990	C/T	1	1	0	Free cholesterol in IDL	Kettunen J	27005778	2016	European	Kettunen J	C	C/T	0.3276		0.01796	0.01048	0.09065			21555			12		FALSE
rs1899492	chr2:60000304	T/C	rs1899492	chr2:60000304	T/C	1	1	0	Depressive symptoms	SSGAC	27089181	2016	European	SSGAC	T	T/C	0.4701	0.4701	0.006	0.004	0.09073	+		180866	0	180866	3	SD	FALSE
rs4963772	chr12:24758480	A/G	rs17287293	chr12:24770878	G/A	0.985	0.992	1	Heme*	Shin S	24816252	2014	European	Shin S	G	G/A	0.1494		0.0106	0.0063	0.09078			5955			2		FALSE
rs2224202	chr6:102053814	G/A	rs2224202	chr6:102053814	G/A	1	1	0	Bilirubin (E;Z or Z;E)*	Shin S	24816252	2014	European	Shin S	G	G/A	0.8199		-0.0113	0.0067	0.0908			4961			2		FALSE
rs3757868	chr7:100482720	A/G	rs3757868	chr7:100482720	A/G	1	1	0	C-glycosyltryptophan*	Shin S	24816252	2014	European	Shin S	A	A/G	0.1731		-0.003	0.0018	0.0908			7338			2		FALSE
rs1899492	chr2:60000304	T/C	rs1899492	chr2:60000304	T/C	1	1	0	Triglycerides in large VLDL	Kettunen J	27005778	2016	European	Kettunen J	T	T/C	0.5172		-0.0171	0.01004	0.09084			21235			12		FALSE
rs2224202	chr6:102053814	G/A	rs2224202	chr6:102053814	G/A	1	1	0	Crohns disease	IBDGC	26192919	2015	European	IBDGC	G	G/A	0.818	0.182	-0.0492	0.0291	0.09093	-	0.8345	20883	5956	14927	7	log(OR)	FALSE
rs34310778	chr3:74783408	C/T	rs7635639	chr3:74783359	A/G	1	1	1	Octanoylcarnitine	Shin S	24816252	2014	European	Shin S	A	A/G	0.4545		-0.0058	0.0034	0.091			7345			2		FALSE
rs2158712	chr7:26582733	A/T	rs2158712	chr7:26582733	A/T	1	1	0	2-hydroxyisobutyrate	Shin S	24816252	2014	European	Shin S	A	A/T	0.5037		0.0043	0.0025	0.09103			6180			2		FALSE
rs2158712	chr7:26582733	A/T	rs2158712	chr7:26582733	A/T	1	1	0	Total lipids in very large HDL	Kettunen J	27005778	2016	European	Kettunen J	A	A/T	0.567		-0.01758	0.01037	0.09116			19271			11		FALSE
rs4963772	chr12:24758480	A/G	rs17287293	chr12:24770878	G/A	0.985	0.992	1	Laurate (12:0)	Shin S	24816252	2014	European	Shin S	G	G/A	0.1499		0.0043	0.0026	0.09124			7346			2		FALSE
rs35596070	chr2:179759692	A/C	rs35596070	chr2:179759692	A/C	1	1	0	Pyruvate	Kettunen J	27005778	2016	European	Kettunen J	A	A/C	0.127		0.02372	0.01404	0.09125			24751			14		FALSE
rs272564	chr1:45012273	C/A	rs272564	chr1:45012273	C/A	1	1	0	Parkinsons disease	Simon Sanchez J	19915575	2009	European	Simon Sanchez J	C	C/A					0.09131			5691	1713	3978	1	log(OR)	FALSE
rs4963772	chr12:24758480	A/G	rs17287293	chr12:24770878	G/A	0.985	0.992	1	Dodecanedioate	Shin S	24816252	2014	European	Shin S	G	G/A	0.149		0.0079	0.0047	0.09143			6066			2		FALSE
rs2224202	chr6:102053814	G/A	rs2224202	chr6:102053814	G/A	1	1	0	1-palmitoylglycerophosphocholine	Shin S	24816252	2014	European	Shin S	G	G/A	0.821		-0.0043	0.0025	0.09152			7354			2		FALSE
rs61765646	chr1:72723211	A/T	rs61765646	chr1:72723211	A/T	1	1	0	Glycerol	Kettunen J	27005778	2016	European	Kettunen J	A	A/T	0.1696		0.02281	0.01352	0.09156			20234			12		FALSE
rs4963772	chr12:24758480	A/G	rs4963772	chr12:24758480	A/G	1	1	0	Focal epilepsy	ILAE	25087078	2014	Mixed	ILAE	A	A/G					0.09182	+		28916	5310	23606	10	log(OR)	FALSE
rs6488162	chr12:33593127	C/T	rs6488162	chr12:33593127	C/T	1	1	0	Gout	GUGC	23263486	2012	European	GUGC	C	C/T			-0.061	0.035	0.09191	-		69374	2115	67259	14	log(OR)	FALSE
rs4963772	chr12:24758480	A/G	rs10842383	chr12:24771967	T/C	0.985	0.992	1	Cross disorder	PGC	23453885	2013	European	PGC	T	T/C	0.1422	0.1422	0.02762	0.0167	0.09194	+		61220	33332	27888	22	log(OR)	FALSE
rs11589125	chr1:31894396	C/T	rs11578034	chr1:31842153	C/T	0.78	0.977	1	Androsterone sulfate	Shin S	24816252	2014	European	Shin S	C	C/T	0.9607		-0.0268	0.0159	0.09196			7338			2		FALSE
rs2158712	chr7:26582733	A/T	rs2158712	chr7:26582733	A/T	1	1	0	1-linoleoylglycerophosphoethanolamine*	Shin S	24816252	2014	European	Shin S	A	A/T	0.5023		-0.0058	0.0035	0.09198			7369			2		FALSE
rs180238	chr7:93550447	T/C	rs180238	chr7:93550447	T/C	1	1	0	5-oxoproline	Shin S	24816252	2014	European	Shin S	T	T/C	0.6559		-0.0026	0.0016	0.09211			7354			2		FALSE
rs151283	chr5:122446619	A/C	rs151283	chr5:122446619	A/C	1	1	0	Femoral neck bone mineral density in males	GEFOS	22504420	2012	Mixed	GEFOS	A	A/C	0.2417	0.2417			0.09211	-		9954	0	9954	13	g/cm2	FALSE
rs180238	chr7:93550447	T/C	rs180238	chr7:93550447	T/C	1	1	0	Body fat percentage	Lu Y	26833246	2016	Mixed	Lu Y	T	T/C	0.6724	0.3276	0.0101	0.006	0.09231	+	1	75536	0	75536	56	IVNT	FALSE
rs2158712	chr7:26582733	A/T	rs2158712	chr7:26582733	A/T	1	1	0	Total cholesterol in very large HDL	Kettunen J	27005778	2016	European	Kettunen J	A	A/T	0.563		-0.01664	0.009874	0.09234			21538			12		FALSE
rs1997571	chr7:116198621	A/G	rs1997571	chr7:116198621	A/G	1	1	0	Phospholipids in medium VLDL	Kettunen J	27005778	2016	European	Kettunen J	A	A/G	0.5712		-0.01708	0.01006	0.09237			21235			12		FALSE
rs17362588	chr2:179721046	A/G	rs17362588	chr2:179721046	A/G	1	1	0	Alzheimers disease	IGAP	24162737	2013	European	IGAP	A	A/G			0.045	0.0268	0.09245	+		54162	17008	37154	31	log(OR)	FALSE
rs2224202	chr6:102053814	G/A	rs2224202	chr6:102053814	G/A	1	1	0	Statin response difference total cholesterol	Barber M	20339536	2010	European	Barber M	G	G/A		0.1842			0.09261			3932	0	3932	3	IVNT	FALSE
rs1899492	chr2:60000304	T/C	rs1899492	chr2:60000304	T/C	1	1	0	Total cholesterol in IDL	Kettunen J	27005778	2016	European	Kettunen J	T	T/C	0.526		0.01776	0.01041	0.09263			19269			11		FALSE
rs61928421	chr12:116227249	C/T	rs61928421	chr12:116227249	C/T	1	1	0	Total cholesterol in large LDL	Kettunen J	27005778	2016	European	Kettunen J	C	C/T	0.933		0.03429	0.0201	0.09268			21547			12		FALSE
rs61928421	chr12:116227249	C/T	rs61928421	chr12:116227249	C/T	1	1	0	Leucine	Kettunen J	27005778	2016	European	Kettunen J	C	C/T	0.9325		-0.03141	0.01867	0.09279			24723			14		FALSE
rs11589125	chr1:31894396	C/T	rs11578034	chr1:31842153	C/T	0.78	0.977	1	Ulcerative colitis	IBDGC	23128233	2012	European	IBDGC	C	C/T					0.0928			20672	6945	13727	8	log(OR)	FALSE
rs73043051	chr3:18883863	C/T	rs7430675	chr3:18875039	T/C	0.979	0.995	1	Age at menopause	ReproGen	26414677	2015	European	ReproGen	T	T/C	0.2	0.2	-0.04	0.03	0.093	-		69360	0	69360	33	years	FALSE
rs4963772	chr12:24758480	A/G	rs17287293	chr12:24770878	G/A	0.985	0.992	1	Chronic kidney disease	CKD-Gen	26831199	2016	European	CKD-Gen	G	G/A	0.154	0.154	0.035	0.021	0.093	+		117165	12385	104780	43	log(OR)	FALSE
rs1899492	chr2:60000304	T/C	rs1899491	chr2:60000394	T/G	1	1	1	Triglycerides	GLGC	24097068	2013	European	GLGC	T	T/G	0.4947	0.4947	0.0068	0.0046	0.093	+		91013	0	91013	60	IVNT	FALSE
rs7130652	chr11:71984398	G/T	rs7130652	chr11:71984398	G/T	1	1	0	Waist hip ratio adjusted for BMI in females less than or equal to 50 years of age	GIANT	26426971	2015	European	GIANT	G	G/T	0.942	0.058	-0.032	0.019	0.093	-		33762	0	33762	114	IVNT	FALSE
rs6488162	chr12:33593127	C/T	rs6488162	chr12:33593127	C/T	1	1	0	Total lipids in large LDL	Kettunen J	27005778	2016	European	Kettunen J	C	C/T	0.5837		-0.01775	0.0104	0.09303			19271			11		FALSE
rs7130652	chr11:71984398	G/T	rs7130652	chr11:71984398	G/T	1	1	0	N1-methyladenosine	Shin S	24816252	2014	European	Shin S	G	G/T	0.9647		0.0095	0.0057	0.09335			1763			1		FALSE
rs2224202	chr6:102053814	G/A	rs2224202	chr6:102053814	G/A	1	1	0	log(CIR) adjusted for ISI	MAGIC	24699409	2014	European	MAGIC	G	G/A		0.168			0.09343			4789	0	4789	7	Z-score	FALSE
rs61928421	chr12:116227249	C/T	rs11067773	chr12:116228495	T/C	0.813	0.986	1	Total cholesterol	GLGC	24097068	2013	European	GLGC	T	T/C	0.9063	0.0937	-0.018	0.0095	0.09345	-		94512	0	94512	60	IVNT	FALSE
rs17168815	chr7:136624621	G/T	rs17168815	chr7:136624621	G/T	1	1	0	Lysine	Shin S	24816252	2014	European	Shin S	G	G/T	0.8637		0.0042	0.0025	0.09347			7363			2		FALSE
rs34310778	chr3:74783408	C/T	rs34310778	chr3:74783408	C/T	1	1	0	Years of educational attainment in males	SSGAC	27225129	2016	European	SSGAC	C	C/T	0.472	0.472	-0.006	0.004	0.09349	-		147474	0	147474	6	years	FALSE
rs2224202	chr6:102053814	G/A	rs2224202	chr6:102053814	G/A	1	1	0	Glycochenodeoxycholate	Shin S	24816252	2014	European	Shin S	G	G/A	0.8207		0.0148	0.0089	0.09372			6687			2		FALSE
rs17168815	chr7:136624621	G/T	rs17168815	chr7:136624621	G/T	1	1	0	Acetate	Kettunen J	27005778	2016	European	Kettunen J	G	G/T	0.8259		0.02041	0.01218	0.09381			24744			14		FALSE
rs180238	chr7:93550447	T/C	rs180238	chr7:93550447	T/C	1	1	0	1-oleoylglycerophosphoethanolamine	Shin S	24816252	2014	European	Shin S	T	T/C	0.6564		-0.006	0.0036	0.09382			7302			2		FALSE
rs12906962	chr15:95312071	C/T	rs12906962	chr15:95312071	C/T	1	1	0	Ratio of bisLallylic bonds to double bonds in lipids	Kettunen J	27005778	2016	European	Kettunen J	C	C/T	0.3927		0.02149	0.01273	0.09383			13520			10		FALSE
rs17180489	chr14:72885471	C/G	rs17180489	chr14:72885471	C/G	1	1	0	Total lipids in IDL	Kettunen J	27005778	2016	European	Kettunen J	C	C/G	0.1006		-0.03793	0.02232	0.09385			19268			11		FALSE
rs4963772	chr12:24758480	A/G	rs4963772	chr12:24758480	A/G	1	1	0	Sphingomyelins	Kettunen J	27005778	2016	European	Kettunen J	A	A/G	0.1105		-0.0327	0.01946	0.09399			13471			10		FALSE
rs12974440	chr19:5894386	A/G	rs12974440	chr19:5894386	A/G	1	1	0	log(Urinary albumin creatinine ratio)	CKD-Gen	26631737	2016	European	CKD-Gen	A	A/G	0.043	0.043	0.02	0.012	0.094	+		54450	0	54450	20	mg/g	FALSE
rs3757868	chr7:100482720	A/G	rs3757868	chr7:100482720	A/G	1	1	0	Tryptophan	Shin S	24816252	2014	European	Shin S	A	A/G	0.173		-0.0027	0.0016	0.09404			7355			2		FALSE
rs272564	chr1:45012273	C/A	rs272564	chr1:45012273	C/A	1	1	0	BMI in females	GIANT	25673413	2015	Mixed	GIANT	C	C/A	0.2833	0.2833	0.0087	0.0052	0.09431	+		132087	0	132087	107	IVNT	FALSE
rs12974440	chr19:5894386	A/G	rs12974440	chr19:5894386	A/G	1	1	0	Geographic atrophy	Fritsche L	23455636	2013	Mixed	Fritsche L	A	A/G					0.09438	+		46259	1609	44650	15	log(OR)	FALSE
rs3757868	chr7:100482720	A/G	rs3757868	chr7:100482720	A/G	1	1	0	Total lipids in medium VLDL	Kettunen J	27005778	2016	European	Kettunen J	A	A/G	0.2065		0.02146	0.0127	0.09459			19271			11		FALSE
rs2224202	chr6:102053814	G/A	rs2224202	chr6:102053814	G/A	1	1	0	Cholesterol esters in large VLDL	Kettunen J	27005778	2016	European	Kettunen J	G	G/A	0.7914		0.02134	0.01263	0.0947			18959			11		FALSE
rs2224202	chr6:102053814	G/A	rs2224202	chr6:102053814	G/A	1	1	0	Concentration of chylomicrons and extremely large VLDL particles	Kettunen J	27005778	2016	European	Kettunen J	G	G/A	0.7914		0.02139	0.01269	0.09497			18959			11		FALSE
rs6488162	chr12:33593127	C/T	rs6488162	chr12:33593127	C/T	1	1	0	Valerate	Shin S	24816252	2014	European	Shin S	C	C/T	0.6033		0.0092	0.0055	0.09497			1432			1		FALSE
rs7072737	chr10:102556175	A/G	rs7072737	chr10:102556175	A/G	1	1	0	log(Urinary albumin creatinine ratio in non diabetics)	CKD-Gen	26631737	2016	European	CKD-Gen	A	A/G	0.137	0.137	0.02	0.012	0.095	+		46044	0	46044	20	mg/g	FALSE
rs1899492	chr2:60000304	T/C	rs1899492	chr2:60000304	T/C	1	1	0	Concentration of medium HDL particles	Kettunen J	27005778	2016	European	Kettunen J	T	T/C	0.526		-0.01748	0.0104	0.09524			19269			11		FALSE
rs17168815	chr7:136624621	G/T	rs17168815	chr7:136624621	G/T	1	1	0	Bipolar disorder	PGC	21926972	2011	European	PGC	G	G/T			-0.05446	0.0327	0.09538	-		16731	7481	9250	11	log(OR)	FALSE
rs151283	chr5:122446619	A/C	rs151283	chr5:122446619	A/C	1	1	0	Phosphate	Shin S	24816252	2014	European	Shin S	A	A/C	0.2866		0.0021	0.0013	0.09543			7341			2		FALSE
rs73043051	chr3:18883863	C/T	rs7430675	chr3:18875039	T/C	0.979	0.995	1	Childhood obesity	EGGC	22484627	2012	European	EGGC	T	T/C			0.0501	0.03	0.09545	+		13848	5530	8318	14	log(OR)	FALSE
rs1997571	chr7:116198621	A/G	rs11773845	chr7:116191301	A/C	1	1	1	BMI in males	GIANT	25673413	2015	Mixed	GIANT	A	A/C	0.5583	0.4417	-0.0085	0.0051	0.09558	-		104294	0	104294	106	IVNT	FALSE
rs34310778	chr3:74783408	C/T	rs7635818	chr3:74783476	C/G	1	1	1	Height SDS for males aged 12 years	EGGC	23449627	2013	European	EGGC	C	C/G			-0.02884	0.01713	0.09568	-		6986	0	6986	7	SDS	FALSE
rs1997571	chr7:116198621	A/G	rs1997571	chr7:116198621	A/G	1	1	0	Total lipids in chylomicrons and extremely large VLDL	Kettunen J	27005778	2016	European	Kettunen J	A	A/G	0.5653		-0.01755	0.01048	0.09574			18955			11		FALSE
rs151283	chr5:122446619	A/C	rs151283	chr5:122446619	A/C	1	1	0	log(Increm30)	MAGIC	24699409	2014	European	MAGIC	A	A/C		0.241	0.041	0.024	0.09581	+		4447	0	4447	7	Z-score	FALSE
rs2224202	chr6:102053814	G/A	rs2224202	chr6:102053814	G/A	1	1	0	Pyridoxate	Shin S	24816252	2014	European	Shin S	G	G/A	0.8215		-0.008	0.0048	0.09585			7263			2		FALSE
rs12906962	chr15:95312071	C/T	rs12906962	chr15:95312071	C/T	1	1	0	Former smoker	TAG	20418890	2010	European	TAG	C	C/T	0.3332	0.3332	0.0309	0.0186	0.09595	+		41278	23969	17309	14	log(OR)	FALSE
rs61765646	chr1:72723211	A/T	rs61765646	chr1:72723211	A/T	1	1	0	Esterified cholesterol	Kettunen J	27005778	2016	European	Kettunen J	A	A/T	0.1597		-0.02807	0.01672	0.09597			13495			10		FALSE
rs1899492	chr2:60000304	T/C	rs1899491	chr2:60000394	T/G	1	1	1	Waist circumference in males	GIANT	23754948	2013	European	GIANT	T	T/G	0.5333	0.4667	-0.012	0.0075	0.096	-		38058	0	38058	46	IVNT	FALSE
rs7072737	chr10:102556175	A/G	rs7072737	chr10:102556175	A/G	1	1	0	Triglycerides	GLGC	20686565	2010	Mixed	GLGC	A	A/G			0.0111	0.0077	0.0961	+		96598	0	96598	46	Z-score	FALSE
rs2224202	chr6:102053814	G/A	rs2224202	chr6:102053814	G/A	1	1	0	Total lipids in large VLDL	Kettunen J	27005778	2016	European	Kettunen J	G	G/A	0.7914		0.02117	0.01262	0.09619			18959			11		FALSE
rs2224202	chr6:102053814	G/A	rs2224202	chr6:102053814	G/A	1	1	0	Triglycerides in very small VLDL	Kettunen J	27005778	2016	European	Kettunen J	G	G/A	0.7914		0.02117	0.01254	0.0962			19272			11		FALSE
rs2224202	chr6:102053814	G/A	rs2224202	chr6:102053814	G/A	1	1	0	1-palmitoylglycerol (1-monopalmitin)	Shin S	24816252	2014	European	Shin S	G	G/A	0.8206		-0.006	0.0036	0.09621			6999			2		FALSE
rs272564	chr1:45012273	C/A	rs272564	chr1:45012273	C/A	1	1	0	Taurochenodeoxycholate	Shin S	24816252	2014	European	Shin S	C	C/A	0.2859		0.011	0.0066	0.09622			5376			2		FALSE
rs2158712	chr7:26582733	A/T	rs2158712	chr7:26582733	A/T	1	1	0	CH2.DB.ratio	Kettunen J	27005778	2016	European	Kettunen J	A	A/T	0.5675		-0.02065	0.01238	0.09628			13531			10		FALSE
rs17168815	chr7:136624621	G/T	rs17168815	chr7:136624621	G/T	1	1	0	Glycine	Shin S	24816252	2014	European	Shin S	G	G/T	0.8625		0.0066	0.004	0.0964			7356			2		FALSE
rs17180489	chr14:72885471	C/G	rs17180489	chr14:72885471	C/G	1	1	0	Threonate	Shin S	24816252	2014	European	Shin S	C	C/G	0.012		0.044	0.0265	0.09652			5578			1		FALSE
rs1997571	chr7:116198621	A/G	rs1997572	chr7:116198828	G/A	1	1	1	Myristate (14:0)	Shin S	24816252	2014	European	Shin S	G	G/A	0.5983		0.0077	0.0046	0.0966			1768			1		FALSE
rs180238	chr7:93550447	T/C	rs180238	chr7:93550447	T/C	1	1	0	3-methyl-2-oxovalerate	Shin S	24816252	2014	European	Shin S	T	T/C	0.6558		0.0038	0.0023	0.09673			7331			2		FALSE
rs7130652	chr11:71984398	G/T	rs7130652	chr11:71984398	G/T	1	1	0	Isobutyrylcarnitine	Shin S	24816252	2014	European	Shin S	G	G/T	0.9648		0.0325	0.0196	0.09673			1767			1		FALSE
rs73043051	chr3:18883863	C/T	rs7430675	chr3:18875039	T/C	0.979	0.995	1	log(Adiponectin)	ADIPOGen	22479202	2012	European	ADIPOGen	T	T/C		0.2018	0.008665	0.005059	0.09674	+		29285	0	29285	18	ug/ml	FALSE
rs11589125	chr1:31894396	C/T	rs11578034	chr1:31842153	C/T	0.78	0.977	1	Gamma-glutamylphenylalanine	Shin S	24816252	2014	European	Shin S	C	C/T	0.9617		0.0071	0.0043	0.09679			7306			2		FALSE
rs61765646	chr1:72723211	A/T	rs61765646	chr1:72723211	A/T	1	1	0	LDL	GLGC	24097068	2013	European	GLGC	A	A/T	0.1821	0.1821	0.0116	0.0072	0.09689	+		70327	0	70327	60	IVNT	FALSE
rs12974440	chr19:5894386	A/G	rs12974440	chr19:5894386	A/G	1	1	0	Age at menopause	ReproGen	26414677	2015	European	ReproGen	A	A/G	0.08	0.08	-0.07	0.04	0.097	-		69360	0	69360	33	years	FALSE
rs7072737	chr10:102556175	A/G	rs7072737	chr10:102556175	A/G	1	1	0	BMI in males less than or equal to 50 years of age	GIANT	26426971	2015	European	GIANT	A	A/G	0.12	0.12	0.018	0.011	0.097	+		48705	0	48705	114	IVNT	FALSE
rs34310778	chr3:74783408	C/T	rs7635818	chr3:74783476	C/G	1	1	1	Crohns disease	IBDGC	23128233	2012	European	IBDGC	C	C/G					0.097			14342	6299	8043	7	log(OR)	FALSE
rs1997571	chr7:116198621	A/G	rs1997572	chr7:116198828	G/A	1	1	1	3-hydroxybutyrate (BHBA)	Shin S	24816252	2014	European	Shin S	G	G/A	0.5984		0.0207	0.0125	0.09702			1766			1		FALSE
rs34310778	chr3:74783408	C/T	rs7635639	chr3:74783359	A/G	1	1	1	Gout	GUGC	23263486	2012	European	GUGC	A	A/G			-0.055	0.033	0.09706	-		69374	2115	67259	14	log(OR)	FALSE
rs12986417	chr19:30109533	A/G	rs12986417	chr19:30109533	A/G	1	1	0	Eicosapentaenoate (EPA; 20:5n3)	Shin S	24816252	2014	European	Shin S	A	A/G	0.3333		0.006	0.0036	0.09729			7367			2		FALSE
rs6488162	chr12:33593127	C/T	rs6488162	chr12:33593127	C/T	1	1	0	Concentration of large LDL particles	Kettunen J	27005778	2016	European	Kettunen J	C	C/T	0.5837		-0.01752	0.0104	0.09732			19271			11		FALSE
rs2158712	chr7:26582733	A/T	rs2158712	chr7:26582733	A/T	1	1	0	Free cholesterol in large VLDL	Kettunen J	27005778	2016	European	Kettunen J	A	A/T	0.5625		-0.0166	0.009933	0.09732			21235			12		FALSE
rs272564	chr1:45012273	C/A	rs272564	chr1:45012273	C/A	1	1	0	2-hydroxypalmitate	Shin S	24816252	2014	European	Shin S	C	C/A	0.2849		-0.0031	0.0019	0.09745			7348			2		FALSE
rs3757868	chr7:100482720	A/G	rs3757868	chr7:100482720	A/G	1	1	0	1-palmitoylglycerol (1-monopalmitin)	Shin S	24816252	2014	European	Shin S	A	A/G	0.1732		-0.006	0.0036	0.09751			6999			2		FALSE
rs4963772	chr12:24758480	A/G	rs4963772	chr12:24758480	A/G	1	1	0	Alanine	Kettunen J	27005778	2016	European	Kettunen J	A	A/G	0.1206		0.02372	0.01433	0.09783			24794			14		FALSE
rs151283	chr5:122446619	A/C	rs151283	chr5:122446619	A/C	1	1	0	n-Butyl Oleate	Shin S	24816252	2014	European	Shin S	A	A/C	0.2844		0.0058	0.0035	0.09788			4317			2		FALSE
rs4836027	chr5:121866990	C/T	rs6595376	chr5:121868933	T/A	0.991	0.996	1	Height	GIANT	25282103	2014	European	GIANT	T	T/A	0.342	0.342	-0.0053	0.0032	0.098	-		252824	0	252824	79	Z-score	FALSE
rs7130652	chr11:71984398	G/T	rs7130652	chr11:71984398	G/T	1	1	0	Glycerol	Kettunen J	27005778	2016	European	Kettunen J	G	G/T	0.9086		-0.02979	0.01801	0.09806			20230			12		FALSE
rs1997571	chr7:116198621	A/G	rs1997572	chr7:116198828	G/A	1	1	1	2-tetradecenoyl carnitine	Shin S	24816252	2014	European	Shin S	G	G/A	0.5955		0.0138	0.0084	0.09821			1640			1		FALSE
rs17362588	chr2:179721046	A/G	rs17362588	chr2:179721046	A/G	1	1	0	Glucose	Kettunen J	27005778	2016	European	Kettunen J	A	A/G	0.0796		0.0294	0.01777	0.09835			22449			13		FALSE
rs4963772	chr12:24758480	A/G	rs17287293	chr12:24770878	G/A	0.985	0.992	1	Linolenate [alpha or gamma; (18:3n3 or 6)]	Shin S	24816252	2014	European	Shin S	G	G/A	0.1499		0.0073	0.0044	0.09835			7338			2		FALSE
rs17180489	chr14:72885471	C/G	rs17180489	chr14:72885471	C/G	1	1	0	7-methylguanine	Shin S	24816252	2014	European	Shin S	C	C/G	0.012		-0.042	0.0254	0.09843			4147			1		FALSE
rs4963772	chr12:24758480	A/G	rs17287293	chr12:24770878	G/A	0.985	0.992	1	Tanner stage	EGGC	24770850	2014	European	EGGC	G	G/A			-0.03146	0.01891	0.09843	-		9916	0	9916	7		FALSE
rs34310778	chr3:74783408	C/T	rs7635639	chr3:74783359	A/G	1	1	1	Myo-inositol	Shin S	24816252	2014	European	Shin S	A	A/G	0.4545		0.0028	0.0017	0.0985			7354			2		FALSE
rs151283	chr5:122446619	A/C	rs151283	chr5:122446619	A/C	1	1	0	Phenylacetate	Shin S	24816252	2014	European	Shin S	A	A/C	0.2883		0.0064	0.0039	0.09851			4538			2		FALSE
rs61928421	chr12:116227249	C/T	rs61928421	chr12:116227249	C/T	1	1	0	Concentration of medium HDL particles	Kettunen J	27005778	2016	European	Kettunen J	C	C/T	0.9333		-0.0349	0.02096	0.09857			19268			11		FALSE
rs12986417	chr19:30109533	A/G	rs12986417	chr19:30109533	A/G	1	1	0	Free cholesterol	Kettunen J	27005778	2016	European	Kettunen J	A	A/G	0.3338		-0.02197	0.01321	0.0987			13492			10		FALSE
rs6488162	chr12:33593127	C/T	rs6488162	chr12:33593127	C/T	1	1	0	Concentration of medium HDL particles	Kettunen J	27005778	2016	European	Kettunen J	C	C/T	0.5837		-0.0173	0.0104	0.09878			19271			11		FALSE
rs2224202	chr6:102053814	G/A	rs2224202	chr6:102053814	G/A	1	1	0	BMI in females greater than 50 years of age	GIANT	26426971	2015	European	GIANT	G	G/A	0.83	0.17	-0.011	0.0067	0.099	-		87593	0	87593	114	IVNT	FALSE
rs73043051	chr3:18883863	C/T	rs7430675	chr3:18875039	T/C	0.979	0.995	1	Height tails	GIANT	23563607	2013	European	GIANT	T	T/C	0.202	0.202	-0.051	0.031	0.099	-		14154	7080	7073	51	log(OR)	FALSE
rs17362588	chr2:179721046	A/G	rs17362588	chr2:179721046	A/G	1	1	0	log(Urinary albumin creatinine ratio)	CKD-Gen	21355061	2011	European	CKD-Gen	A	A/G	0.149	0.149			0.099	-		31580	0	31580	12	mg/g	FALSE
rs7072737	chr10:102556175	A/G	rs7072737	chr10:102556175	A/G	1	1	0	Creatinine	Kettunen J	27005778	2016	European	Kettunen J	A	A/G	0.0841		0.02783	0.01685	0.09913			24806			14		FALSE
rs1997571	chr7:116198621	A/G	rs1997572	chr7:116198828	G/A	1	1	1	Gamma-glutamylglutamine	Shin S	24816252	2014	European	Shin S	G	G/A	0.5978		-0.005	0.003	0.09913			1766			1		FALSE
rs34310778	chr3:74783408	C/T	rs7635639	chr3:74783359	A/G	1	1	1	1-oleoylglycerophosphocholine	Shin S	24816252	2014	European	Shin S	A	A/G	0.4544		-0.0042	0.0026	0.09918			7364			2		FALSE
rs34310778	chr3:74783408	C/T	rs7635639	chr3:74783359	A/G	1	1	1	Gamma-tocopherol	Shin S	24816252	2014	European	Shin S	A	A/G	0.4531		-0.0084	0.0051	0.09923			5822			2		FALSE
rs17362588	chr2:179721046	A/G	rs17362588	chr2:179721046	A/G	1	1	0	OmegaL3 fatty acids	Kettunen J	27005778	2016	European	Kettunen J	A	A/G	0.0765		-0.03848	0.0232	0.09924			13542			10		FALSE
rs151283	chr5:122446619	A/C	rs151283	chr5:122446619	A/C	1	1	0	Octanoylcarnitine	Shin S	24816252	2014	European	Shin S	A	A/C	0.2857		0.0068	0.0041	0.09925			7345			2		FALSE
rs12986417	chr19:30109533	A/G	rs12986417	chr19:30109533	A/G	1	1	0	Triglycerides	GLGC	20686565	2010	Mixed	GLGC	A	A/G			-0.0068	0.0053	0.09925	-		96598	0	96598	46	Z-score	FALSE
rs2224202	chr6:102053814	G/A	rs2224202	chr6:102053814	G/A	1	1	0	Lumbar spine bone mineral density in females	GEFOS	22504420	2012	Mixed	GEFOS	G	G/A	0.8333	0.1667			0.09929	-		21720	0	21720	13	g/cm2	FALSE
rs1997571	chr7:116198621	A/G	rs1997571	chr7:116198621	A/G	1	1	0	Valine	Kettunen J	27005778	2016	European	Kettunen J	A	A/G	0.5707		0.01534	0.009304	0.09929			24896			14		FALSE
rs12986417	chr19:30109533	A/G	rs12986417	chr19:30109533	A/G	1	1	0	Bradykinin; des-arg(9)	Shin S	24816252	2014	European	Shin S	A	A/G	0.3411		0.018	0.0109	0.09938			4452			2		FALSE
rs4963772	chr12:24758480	A/G	rs17287293	chr12:24770878	G/A	0.985	0.992	1	Malate	Shin S	24816252	2014	European	Shin S	G	G/A	0.1502		0.0058	0.0035	0.09942			6946			2		FALSE
rs61928421	chr12:116227249	C/T	rs11067773	chr12:116228495	T/C	0.813	0.986	1	2-methylbutyroylcarnitine	Shin S	24816252	2014	European	Shin S	T	T/C	0.9242		0.0074	0.0045	0.09945			7007			2		FALSE
rs3757868	chr7:100482720	A/G	rs3757868	chr7:100482720	A/G	1	1	0	1-linoleoylglycerol (1-monolinolein)	Shin S	24816252	2014	European	Shin S	A	A/G	0.173		-0.0138	0.0084	0.09947			2759			2		FALSE
rs34310778	chr3:74783408	C/T	rs7635639	chr3:74783359	A/G	1	1	1	Cigarettes per day	TAG	20418890	2010	European	TAG	A	A/G	0.4518	0.4518	-0.1361	0.0826	0.09947	-		38181	0	38181	13	cigarettes/day	FALSE
rs11589125	chr1:31894396	C/T	rs11578034	chr1:31842153	C/T	0.78	0.977	1	Chiro-inositol	Shin S	24816252	2014	European	Shin S	C	C/T	0.9629		0.0515	0.0312	0.09949			2560			2		FALSE
rs6488162	chr12:33593127	C/T	rs6488162	chr12:33593127	C/T	1	1	0	Total cholesterol in medium HDL	Kettunen J	27005778	2016	European	Kettunen J	C	C/T	0.5898		-0.01664	0.01001	0.09951			21556			12		FALSE
rs11589125	chr1:31894396	C/T	rs11589125	chr1:31894396	C/T	1	1	0	Total lipids in chylomicrons and extremely large VLDL	Kettunen J	27005778	2016	European	Kettunen J	C	C/T	0.9253		-0.03286	0.01986	0.09968			18956			11		FALSE
rs17168815	chr7:136624621	G/T	rs17168815	chr7:136624621	G/T	1	1	0	Epilepsy	ILAE	25087078	2014	Mixed	ILAE	G	G/T					0.09984	-		34853	8696	26157	12	log(OR)	FALSE
rs6488162	chr12:33593127	C/T	rs6488162	chr12:33593127	C/T	1	1	0	Waist circumference	GIANT	23754948	2013	European	GIANT	C	C/T	0.5	0.5	0.008887	0.005401	0.09988	+		82408	0	82408	46	IVNT	FALSE
rs61765646	chr1:72723211	A/T	rs61765646	chr1:72723211	A/T	1	1	0	M.LDL.C	Kettunen J	27005778	2016	European	Kettunen J	A	A/T	0.1619		-0.0222	0.01328	0.09994			21557			12		FALSE
rs34310778	chr3:74783408	C/T	rs7635639	chr3:74783359	A/G	1	1	1	BMI in males	GIANT	23754948	2013	European	GIANT	A	A/G	0.4083	0.4083	0.01	0.0064	0.1	+		58617	0	58617	46	IVNT	FALSE
rs12974440	chr19:5894386	A/G	rs12974440	chr19:5894386	A/G	1	1	0	BMI variability	GIANT	22982992	2012	European	GIANT	A	A/G	0.0375	0.0375	-0.018	0.011	0.1	-		124801	0	124801	38	Z-score2	FALSE
rs35596070	chr2:179759692	A/C	rs35596070	chr2:179759692	A/C	1	1	0	Cholesterol esters in very large HDL	Kettunen J	27005778	2016	European	Kettunen J	A	A/C	0.1116		0.02758	0.01673	0.1			19268			11		FALSE
rs151283	chr5:122446619	A/C	rs151283	chr5:122446619	A/C	1	1	0	Genetic generalised epilepsy	ILAE	25087078	2014	Mixed	ILAE	A	A/C					0.1	-		21596	2606	18990	8	log(OR)	FALSE
rs2158712	chr7:26582733	A/T	rs2158712	chr7:26582733	A/T	1	1	0	Waist circumference in females	GIANT	25673412	2015	Mixed	GIANT	A	A/T	0.475	0.475	0.0085	0.0052	0.1	+		92631	0	92631	101	IVNT	FALSE
rs2224202	chr6:102053814	G/A	rs2224202	chr6:102053814	G/A	1	1	0	Waist circumference in males	GIANT	25673412	2015	Mixed	GIANT	G	G/A	0.8333	0.1667	-0.013	0.008	0.1	-		61590	0	61590	101	IVNT	FALSE
rs17362588	chr2:179721046	A/G	rs17362588	chr2:179721046	A/G	1	1	0	Waist hip ratio in females	GIANT	25673412	2015	Mixed	GIANT	A	A/G	0.1583	0.1583	0.015	0.009	0.1	+		87501	0	87501	101	IVNT	FALSE
rs2224202	chr6:102053814	G/A	rs2224202	chr6:102053814	G/A	1	1	0	1-heptadecanoylglycerophosphocholine	Shin S	24816252	2014	European	Shin S	G	G/A	0.8219		-0.0077	0.0047	0.1001			6998			2		FALSE
rs12974440	chr19:5894386	A/G	rs12974440	chr19:5894386	A/G	1	1	0	Triglycerides in small HDL	Kettunen J	27005778	2016	European	Kettunen J	A	A/G	0.0572		-0.03617	0.02177	0.1002			21554			12		FALSE
rs2224202	chr6:102053814	G/A	rs2224202	chr6:102053814	G/A	1	1	0	Fatty acid length	Kettunen J	27005778	2016	European	Kettunen J	G	G/A	0.7948		-0.02488	0.01504	0.1003			13475			10		FALSE
rs151283	chr5:122446619	A/C	rs151283	chr5:122446619	A/C	1	1	0	Epilepsy	ILAE	25087078	2014	Mixed	ILAE	A	A/C					0.1005	-		34853	8696	26157	12	log(OR)	FALSE
rs7130652	chr11:71984398	G/T	rs7130652	chr11:71984398	G/T	1	1	0	Total cholesterol	GLGC	24097068	2013	European	GLGC	G	G/T	0.9182	0.0818	-0.02	0.0125	0.1005	-		94595	0	94595	60	IVNT	FALSE
rs34310778	chr3:74783408	C/T	rs34310778	chr3:74783408	C/T	1	1	0	Free cholesterol in IDL	Kettunen J	27005778	2016	European	Kettunen J	C	C/T	0.5014		-0.01635	0.009834	0.1006			21558			12		FALSE
rs6488162	chr12:33593127	C/T	rs6488162	chr12:33593127	C/T	1	1	0	Total cholesterol in large LDL	Kettunen J	27005778	2016	European	Kettunen J	C	C/T	0.5898		-0.01668	0.01001	0.1006			21550			12		FALSE
rs3757868	chr7:100482720	A/G	rs3757868	chr7:100482720	A/G	1	1	0	Years of educational attainment	SSGAC	27225129	2016	European	SSGAC	A	A/G	0.1922	0.1922	-0.005	0.003	0.1007	-		328917	0	328917	64	years	FALSE
rs17362588	chr2:179721046	A/G	rs17362588	chr2:179721046	A/G	1	1	0	Beta-hydroxyisovalerate	Shin S	24816252	2014	European	Shin S	A	A/G	0.0945		0.0072	0.0044	0.1008			6864			2		FALSE
rs17180489	chr14:72885471	C/G	rs17180489	chr14:72885471	C/G	1	1	0	p-cresol sulfate	Shin S	24816252	2014	European	Shin S	C	C/G	0.012		-0.064	0.039	0.1008			5561			1		FALSE
rs151283	chr5:122446619	A/C	rs151283	chr5:122446619	A/C	1	1	0	Threonine	Shin S	24816252	2014	European	Shin S	A	A/C	0.2842		0.004	0.0024	0.1008			5687			2		FALSE
rs3757868	chr7:100482720	A/G	rs3757868	chr7:100482720	A/G	1	1	0	Cholate	Shin S	24816252	2014	European	Shin S	A	A/G	0.1717		0.021	0.0128	0.1009			5599			2		FALSE
rs1899492	chr2:60000304	T/C	rs1899491	chr2:60000394	T/G	1	1	1	Phenylalanylphenylalanine	Shin S	24816252	2014	European	Shin S	T	T/G	0.4754		-0.0059	0.0036	0.1009			4754			2		FALSE
rs6488162	chr12:33593127	C/T	rs6488162	chr12:33593127	C/T	1	1	0	5-dodecenoate (12:1n7)	Shin S	24816252	2014	European	Shin S	C	C/T	0.6013		0.0127	0.0077	0.101			1751			1		FALSE
rs4963772	chr12:24758480	A/G	rs17287293	chr12:24770878	G/A	0.985	0.992	1	Childhood obesity	EGGC	22484627	2012	European	EGGC	G	G/A			-0.0621	0.0379	0.101	-		13848	5530	8318	14	log(OR)	FALSE
rs7072737	chr10:102556175	A/G	rs7072737	chr10:102556175	A/G	1	1	0	Histidine	Shin S	24816252	2014	European	Shin S	A	A/G	0.1152		-0.0035	0.0021	0.1012			7355			2		FALSE
rs11589125	chr1:31894396	C/T	rs11578034	chr1:31842153	C/T	0.78	0.977	1	Taurocholate	Shin S	24816252	2014	European	Shin S	C	C/T	0.9618		0.036	0.022	0.1012			3783			2		FALSE
rs2224202	chr6:102053814	G/A	rs2224202	chr6:102053814	G/A	1	1	0	Histidine	Kettunen J	27005778	2016	European	Kettunen J	G	G/A	0.7913		0.02094	0.01271	0.1013			18669			10		FALSE
rs17180489	chr14:72885471	C/G	rs17180489	chr14:72885471	C/G	1	1	0	Serum total cholesterol	Kettunen J	27005778	2016	European	Kettunen J	C	C/G	0.1006		-0.03689	0.02231	0.1014			19268			11		FALSE
rs61765646	chr1:72723211	A/T	rs61765646	chr1:72723211	A/T	1	1	0	Total lipids in medium VLDL	Kettunen J	27005778	2016	European	Kettunen J	A	A/T	0.158		-0.02323	0.01404	0.1015			19271			11		FALSE
rs180238	chr7:93550447	T/C	rs180238	chr7:93550447	T/C	1	1	0	Triglycerides in very large HDL	Kettunen J	27005778	2016	European	Kettunen J	T	T/C	0.7149		0.01842	0.01112	0.1015			21535			12		FALSE
rs2158712	chr7:26582733	A/T	rs2158712	chr7:26582733	A/T	1	1	0	OmegaL7 and L9 and saturated fatty acids	Kettunen J	27005778	2016	European	Kettunen J	A	A/T	0.5675		-0.02042	0.01241	0.1017			13505			10		FALSE
rs151283	chr5:122446619	A/C	rs151283	chr5:122446619	A/C	1	1	0	2-aminobutyrate	Shin S	24816252	2014	European	Shin S	A	A/C	0.2853		0.0039	0.0024	0.1018			7365			2		FALSE
rs1997571	chr7:116198621	A/G	rs1997571	chr7:116198621	A/G	1	1	0	Neuroticism	GPC	25993607	2015	European	GPC	A	A/G		0.423	-0.009	0.0055	0.1019	-		63661	0	63661	29		FALSE
rs6488162	chr12:33593127	C/T	rs6488162	chr12:33593127	C/T	1	1	0	Statin response difference LDL	Barber M	20339536	2010	European	Barber M	C	C/T		0.4533			0.1019			3932	0	3932	3	IVNT	FALSE
rs61928421	chr12:116227249	C/T	rs11067773	chr12:116228495	T/C	0.813	0.986	1	Statin response difference triglycerides	Barber M	20339536	2010	European	Barber M	T	T/C		0.0942			0.102			3932	0	3932	3	IVNT	FALSE
rs1899492	chr2:60000304	T/C	rs1899492	chr2:60000304	T/C	1	1	0	CH2.DB.ratio	Kettunen J	27005778	2016	European	Kettunen J	T	T/C	0.5243		-0.02033	0.0124	0.1023			13529			10		FALSE
rs7072737	chr10:102556175	A/G	rs7072737	chr10:102556175	A/G	1	1	0	Femoral neck bone mineral density	GEFOS	22504420	2012	Mixed	GEFOS	A	A/G	0.125	0.125			0.1023	-		32961	0	32961	17	g/cm2	FALSE
rs4963772	chr12:24758480	A/G	rs4963772	chr12:24758480	A/G	1	1	0	Total cholesterol in medium VLDL	Kettunen J	27005778	2016	European	Kettunen J	A	A/G	0.1169		0.02534	0.01536	0.1023			21549			12		FALSE
rs7072737	chr10:102556175	A/G	rs7072737	chr10:102556175	A/G	1	1	0	Total lipids in very small VLDL	Kettunen J	27005778	2016	European	Kettunen J	A	A/G	0.0759		-0.03275	0.01978	0.1024			19270			11		FALSE
rs180238	chr7:93550447	T/C	rs180238	chr7:93550447	T/C	1	1	0	LDL	GLGC	20686565	2010	Mixed	GLGC	T	T/C			0.0092	0.0064	0.1025	+		95454	0	95454	46	Z-score	FALSE
rs17168815	chr7:136624621	G/T	rs17168815	chr7:136624621	G/T	1	1	0	Serum total cholesterol	Kettunen J	27005778	2016	European	Kettunen J	G	G/T	0.8235		0.0213	0.01292	0.1025			21487			12		FALSE
rs151283	chr5:122446619	A/C	rs151283	chr5:122446619	A/C	1	1	0	1-palmitoylglycerophosphoinositol*	Shin S	24816252	2014	European	Shin S	A	A/C	0.2852		0.0069	0.0042	0.1026			5979			2		FALSE
rs12986417	chr19:30109533	A/G	rs12986417	chr19:30109533	A/G	1	1	0	Tetradecanedioate	Shin S	24816252	2014	European	Shin S	A	A/G	0.3299		-0.0088	0.0054	0.1026			5629			2		FALSE
rs17362588	chr2:179721046	A/G	rs17362588	chr2:179721046	A/G	1	1	0	1-stearoylglycerophosphocholine	Shin S	24816252	2014	European	Shin S	A	A/G	0.1123		0.0094	0.0058	0.1027			7368			2		FALSE
rs272564	chr1:45012273	C/A	rs272564	chr1:45012273	C/A	1	1	0	2-oleoylglycerophosphocholine*	Shin S	24816252	2014	European	Shin S	C	C/A	0.2849		0.0055	0.0034	0.1027			7100			2		FALSE
rs73043051	chr3:18883863	C/T	rs73043051	chr3:18883863	C/T	1	1	0	Acetoacetate	Kettunen J	27005778	2016	European	Kettunen J	C	C/T	0.2523		0.01978	0.01206	0.1028			19260			11		FALSE
rs6488162	chr12:33593127	C/T	rs6488162	chr12:33593127	C/T	1	1	0	log(Fasting insulin)	MAGIC	20081858	2010	European	MAGIC	C	C/T		0.478	-0.0065	0.004	0.1029	-		46186	0	46186	21	pmol/l	FALSE
rs1899492	chr2:60000304	T/C	rs1899491	chr2:60000394	T/G	1	1	1	Standardized difference in height between age 14 years and adult in females	EGGC	23449627	2013	European	EGGC	T	T/G			0.03267	0.02003	0.1031	+		4919	0	4919	5	SDS	FALSE
rs2224202	chr6:102053814	G/A	rs2224202	chr6:102053814	G/A	1	1	0	Taurolithocholate 3-sulfate	Shin S	24816252	2014	European	Shin S	G	G/A	0.8215		-0.0129	0.0079	0.1031			6511			2		FALSE
rs3757868	chr7:100482720	A/G	rs3757868	chr7:100482720	A/G	1	1	0	Taurolithocholate 3-sulfate	Shin S	24816252	2014	European	Shin S	A	A/G	0.1732		-0.013	0.008	0.1032			6511			2		FALSE
rs35596070	chr2:179759692	A/C	rs35596070	chr2:179759692	A/C	1	1	0	Total lipids in large VLDL	Kettunen J	27005778	2016	European	Kettunen J	A	A/C	0.1115		-0.02767	0.01684	0.1033			18956			11		FALSE
rs272564	chr1:45012273	C/A	rs272564	chr1:45012273	C/A	1	1	0	1-oleoylglycerophosphoethanolamine	Shin S	24816252	2014	European	Shin S	C	C/A	0.2848		-0.006	0.0037	0.1034			7302			2		FALSE
rs151283	chr5:122446619	A/C	rs151283	chr5:122446619	A/C	1	1	0	Statin response difference triglycerides	Barber M	20339536	2010	European	Barber M	A	A/C		0.2802			0.1034			3932	0	3932	3	IVNT	FALSE
rs17180489	chr14:72885471	C/G	rs17180489	chr14:72885471	C/G	1	1	0	Chiro-inositol	Shin S	24816252	2014	European	Shin S	C	C/G	0.012		-0.14	0.086	0.1035			2123			1		FALSE
rs1997571	chr7:116198621	A/G	rs1997571	chr7:116198621	A/G	1	1	0	Concentration of very large HDL particles	Kettunen J	27005778	2016	European	Kettunen J	A	A/G	0.565		-0.0171	0.01041	0.1035			19268			11		FALSE
rs12986417	chr19:30109533	A/G	rs12986417	chr19:30109533	A/G	1	1	0	Lactate	Shin S	24816252	2014	European	Shin S	A	A/G	0.3367		-0.0038	0.0023	0.1035			7365			2		FALSE
rs151283	chr5:122446619	A/C	rs151283	chr5:122446619	A/C	1	1	0	Bradykinin; des-arg(9)	Shin S	24816252	2014	European	Shin S	A	A/C	0.2799		-0.0173	0.0106	0.1036			4452			2		FALSE
rs3757868	chr7:100482720	A/G	rs3757868	chr7:100482720	A/G	1	1	0	Femoral neck bone mineral density in males	GEFOS	22504420	2012	Mixed	GEFOS	A	A/G	0.1404	0.1404			0.1036	-		9954	0	9954	13	g/cm2	FALSE
rs7130652	chr11:71984398	G/T	rs7130652	chr11:71984398	G/T	1	1	0	Lumber spine bone mineral density	GEFOS	26367794	2015	European	GEFOS	G	G/T	0.8955	0.1045	0.03017	0.0181	0.1036	+	0.510824	28498	0	28498	12	Z-score	FALSE
rs2224202	chr6:102053814	G/A	rs2224202	chr6:102053814	G/A	1	1	0	Lysine	Shin S	24816252	2014	European	Shin S	G	G/A	0.8208		-0.0029	0.0018	0.1036			7363			2		FALSE
rs61765646	chr1:72723211	A/T	rs61765646	chr1:72723211	A/T	1	1	0	Phospholipids in large HDL	Kettunen J	27005778	2016	European	Kettunen J	A	A/T	0.158		0.02316	0.01404	0.1036			19271			11		FALSE
rs12986417	chr19:30109533	A/G	rs12986417	chr19:30109533	A/G	1	1	0	Neuroticism	GPC	21173776	2010	European	GPC	A	A/G		0.333	-0.1636	0.1005	0.1037	-		17375	0	17375	10		FALSE
rs12906962	chr15:95312071	C/T	rs12906962	chr15:95312071	C/T	1	1	0	Coronary artery disease	CARDIoGRAMplusC4D	26343387	2015	Mixed	CARDIoGRAMplusC4D	C	C/T	0.3218	0.3218	0.01656	0.01018	0.1039	+	0.41207	184305	60801	123504	48	log(OR)	FALSE
rs35596070	chr2:179759692	A/C	rs35596070	chr2:179759692	A/C	1	1	0	Schizophrenia	PGC	25056061	2014	Mixed	PGC	A	A/C			-0.0259	0.0159	0.1039	-		82315	35476	46839	49	log(OR)	FALSE
rs35596070	chr2:179759692	A/C	rs35596070	chr2:179759692	A/C	1	1	0	Phospholipids in large VLDL	Kettunen J	27005778	2016	European	Kettunen J	A	A/C	0.12		-0.02565	0.01566	0.104			21235			12		FALSE
rs1997571	chr7:116198621	A/G	rs1997571	chr7:116198621	A/G	1	1	0	Triglycerides in chylomicrons and extremely large VLDL	Kettunen J	27005778	2016	European	Kettunen J	A	A/G	0.5708		-0.01627	0.009965	0.104			21535			12		FALSE
rs61765646	chr1:72723211	A/T	rs61765646	chr1:72723211	A/T	1	1	0	Myocardial infarction	CARDIoGRAMplusC4D	26343387	2015	Mixed	CARDIoGRAMplusC4D	A	A/T	0.1457	0.1457	-0.02411	0.01484	0.1042	-	0.670133	167181	43677	123504	48	log(OR)	FALSE
rs1997571	chr7:116198621	A/G	rs1997572	chr7:116198828	G/A	1	1	1	Pipecolate	Shin S	24816252	2014	European	Shin S	G	G/A	0.598		0.0102	0.0063	0.1042			1753			1		FALSE
rs17180489	chr14:72885471	C/G	rs17180489	chr14:72885471	C/G	1	1	0	Pyroglutamine*	Shin S	24816252	2014	European	Shin S	C	C/G	0.012		-0.043	0.0265	0.1043			5590			1		FALSE
rs6488162	chr12:33593127	C/T	rs6488162	chr12:33593127	C/T	1	1	0	Standardized difference in height between age 8 years and adult in females	EGGC	23449627	2013	European	EGGC	C	C/T			0.03303	0.0202	0.1044	+		5756	0	5756	6	SDS	FALSE
rs12986417	chr19:30109533	A/G	rs12986417	chr19:30109533	A/G	1	1	0	Heptanoate (7:0)	Shin S	24816252	2014	European	Shin S	A	A/G	0.3339		0.0041	0.0025	0.1045			7355			2		FALSE
rs151283	chr5:122446619	A/C	rs151283	chr5:122446619	A/C	1	1	0	Valerate	Shin S	24816252	2014	European	Shin S	A	A/C	0.2861		0.0054	0.0033	0.1045			4004			2		FALSE
rs151283	chr5:122446619	A/C	rs151283	chr5:122446619	A/C	1	1	0	Pyroglutamine*	Shin S	24816252	2014	European	Shin S	A	A/C	0.2866		0.0061	0.0037	0.1046			7354			2		FALSE
rs180238	chr7:93550447	T/C	rs180238	chr7:93550447	T/C	1	1	0	1-linoleoylglycerophosphoethanolamine*	Shin S	24816252	2014	European	Shin S	T	T/C	0.6564		-0.0057	0.0035	0.1048			7369			2		FALSE
rs2158712	chr7:26582733	A/T	rs2158712	chr7:26582733	A/T	1	1	0	3-carboxy-4-methyl-5-propyl-2-furanpropanoate (CMPF)	Shin S	24816252	2014	European	Shin S	A	A/T	0.5039		0.0126	0.0077	0.1048			7363			2		FALSE
rs2158712	chr7:26582733	A/T	rs2158712	chr7:26582733	A/T	1	1	0	Gamma-glutamylphenylalanine	Shin S	24816252	2014	European	Shin S	A	A/T	0.5041		-0.0028	0.0017	0.1049			7306			2		FALSE
rs61765646	chr1:72723211	A/T	rs61765646	chr1:72723211	A/T	1	1	0	Total cholesterol in medium VLDL	Kettunen J	27005778	2016	European	Kettunen J	A	A/T	0.1619		-0.0218	0.01332	0.1049			21549			12		FALSE
rs35596070	chr2:179759692	A/C	rs35596070	chr2:179759692	A/C	1	1	0	Concentration of very large VLDL particles	Kettunen J	27005778	2016	European	Kettunen J	A	A/C	0.1115		-0.02754	0.01685	0.105			18956			11		FALSE
rs17168815	chr7:136624621	G/T	rs17168815	chr7:136624621	G/T	1	1	0	Genetic generalised epilepsy	ILAE	25087078	2014	Mixed	ILAE	G	G/T					0.1051	-		21596	2606	18990	8	log(OR)	FALSE
rs2224202	chr6:102053814	G/A	rs2224202	chr6:102053814	G/A	1	1	0	Total lipids in IDL	Kettunen J	27005778	2016	European	Kettunen J	G	G/A	0.7914		0.02061	0.01254	0.1051			19272			11		FALSE
rs61928421	chr12:116227249	C/T	rs61928421	chr12:116227249	C/T	1	1	0	Cholesterol esters in large LDL	Kettunen J	27005778	2016	European	Kettunen J	C	C/T	0.9333		0.03453	0.02097	0.1052			19268			11		FALSE
rs61765646	chr1:72723211	A/T	rs61765646	chr1:72723211	A/T	1	1	0	Cholesterol esters in medium LDL	Kettunen J	27005778	2016	European	Kettunen J	A	A/T	0.158		-0.02313	0.01405	0.1052			19271			11		FALSE
rs2224202	chr6:102053814	G/A	rs2224202	chr6:102053814	G/A	1	1	0	Concentration of IDL particles	Kettunen J	27005778	2016	European	Kettunen J	G	G/A	0.7914		0.02061	0.01253	0.1052			19272			11		FALSE
rs12906962	chr15:95312071	C/T	rs12906962	chr15:95312071	C/T	1	1	0	Phenylacetylglutamine	Shin S	24816252	2014	European	Shin S	C	C/T	0.3172		-0.0095	0.0059	0.1053			7364			2		FALSE
rs17362588	chr2:179721046	A/G	rs151041685	chr2:179725237	T/G	1	1	1	Genetic generalised epilepsy	ILAE	25087078	2014	Mixed	ILAE	T	T/G					0.1054	+		21596	2606	18990	8	log(OR)	FALSE
rs2158712	chr7:26582733	A/T	rs2158712	chr7:26582733	A/T	1	1	0	Standardized difference in height between age 8 years and adult	EGGC	23449627	2013	European	EGGC	A	A/T			-0.02173	0.01324	0.1054	-		10799	0	10799	6	SDS	FALSE
rs1997571	chr7:116198621	A/G	rs1997571	chr7:116198621	A/G	1	1	0	Triglycerides in small HDL	Kettunen J	27005778	2016	European	Kettunen J	A	A/G	0.5708		-0.01636	0.009996	0.1054			21553			12		FALSE
rs17180489	chr14:72885471	C/G	rs17180489	chr14:72885471	C/G	1	1	0	Total cholesterol in HDL	Kettunen J	27005778	2016	European	Kettunen J	C	C/G	0.1006		0.03639	0.02228	0.1055			19268			11		FALSE
rs12906962	chr15:95312071	C/T	rs12906962	chr15:95312071	C/T	1	1	0	Standardized difference in height between age 8 years and adult in males	EGGC	23449627	2013	European	EGGC	C	C/T			-0.03399	0.02096	0.1056	-		5043	0	5043	5	SDS	FALSE
rs17168815	chr7:136624621	G/T	rs17168815	chr7:136624621	G/T	1	1	0	Phospholipids in very small VLDL	Kettunen J	27005778	2016	European	Kettunen J	G	G/T	0.8176		0.02188	0.01335	0.1058			19269			11		FALSE
rs12986417	chr19:30109533	A/G	rs12986417	chr19:30109533	A/G	1	1	0	Phenylalanine	Shin S	24816252	2014	European	Shin S	A	A/G	0.3358		-0.0019	0.0012	0.1062			7354			2		FALSE
rs7072737	chr10:102556175	A/G	rs10883543	chr10:102552752	G/T	0.989	1	1	Neuroblastoma	COG	21124317	2011	European	COG	G	G/T					0.1063			4881	1627	3254	1	log(OR)	FALSE
rs2224202	chr6:102053814	G/A	rs2224202	chr6:102053814	G/A	1	1	0	2-hydroxybutyrate (AHB)	Shin S	24816252	2014	European	Shin S	G	G/A	0.8206		-0.0057	0.0035	0.1064			7366			2		FALSE
rs11589125	chr1:31894396	C/T	rs11578034	chr1:31842153	C/T	0.78	0.977	1	Aortic valve calcification	CHARGE	23388002	2013	Mixed	CHARGE	C	C/T		0.0363			0.1064			6942	2245	4697	3	log(OR)	FALSE
rs61928421	chr12:116227249	C/T	rs61928421	chr12:116227249	C/T	1	1	0	Concentration of medium LDL particles	Kettunen J	27005778	2016	European	Kettunen J	C	C/T	0.9333		0.03441	0.02097	0.1064			19268			11		FALSE
rs180238	chr7:93550447	T/C	rs180238	chr7:93550447	T/C	1	1	0	2-hydroxypalmitate	Shin S	24816252	2014	European	Shin S	T	T/C	0.6572		-0.003	0.0018	0.1065			7348			2		FALSE
rs6488162	chr12:33593127	C/T	rs6488162	chr12:33593127	C/T	1	1	0	Phenylalanine	Kettunen J	27005778	2016	European	Kettunen J	C	C/T	0.5905		0.01565	0.009673	0.1066			22661			13		FALSE
rs61765646	chr1:72723211	A/T	rs61765646	chr1:72723211	A/T	1	1	0	Total cholesterol in small LDL	Kettunen J	27005778	2016	European	Kettunen J	A	A/T	0.1619		-0.02167	0.01327	0.107			21554			12		FALSE
rs2224202	chr6:102053814	G/A	rs2224202	chr6:102053814	G/A	1	1	0	Glycerophosphorylcholine (GPC)	Shin S	24816252	2014	European	Shin S	G	G/A	0.8208		0.0056	0.0035	0.1072			6782			2		FALSE
rs17362588	chr2:179721046	A/G	rs17362588	chr2:179721046	A/G	1	1	0	Neuroticism	SSGAC	27089181	2016	European	SSGAC	A	A/G	0.097	0.097	-0.009	0.006	0.1072	-		170911	0	170911	2	SD	FALSE
rs61765646	chr1:72723211	A/T	rs61765646	chr1:72723211	A/T	1	1	0	Serum total triglycerides	Kettunen J	27005778	2016	European	Kettunen J	A	A/T	0.1619		-0.02165	0.01331	0.1074			21543			12		FALSE
rs3757868	chr7:100482720	A/G	rs3757868	chr7:100482720	A/G	1	1	0	Total lipids in small VLDL	Kettunen J	27005778	2016	European	Kettunen J	A	A/G	0.2065		0.02075	0.01271	0.1074			19271			11		FALSE
rs1997571	chr7:116198621	A/G	rs1997572	chr7:116198828	G/A	1	1	1	Heptanoate (7:0)	Shin S	24816252	2014	European	Shin S	G	G/A	0.5984		-0.007	0.0044	0.1075			1766			1		FALSE
rs4963772	chr12:24758480	A/G	rs17287293	chr12:24770878	G/A	0.985	0.992	1	Lumbar spine bone mineral density	GEFOS	22504420	2012	Mixed	GEFOS	G	G/A	0.15	0.15			0.1075	+		31800	0	31800	16	g/cm2	FALSE
rs61765646	chr1:72723211	A/T	rs61765646	chr1:72723211	A/T	1	1	0	Triglycerides in IDL	Kettunen J	27005778	2016	European	Kettunen J	A	A/T	0.158		-0.02294	0.01406	0.1077			19271			11		FALSE
rs151283	chr5:122446619	A/C	rs151283	chr5:122446619	A/C	1	1	0	Gamma-glutamylisoleucine*	Shin S	24816252	2014	European	Shin S	A	A/C	0.288		0.0056	0.0035	0.1078			5207			2		FALSE
rs272564	chr1:45012273	C/A	rs272564	chr1:45012273	C/A	1	1	0	HDL	GLGC	24097068	2013	European	GLGC	C	C/A	0.2942	0.2942	-0.0106	0.0055	0.1078	-		94311	0	94311	60	IVNT	FALSE
rs61928421	chr12:116227249	C/T	rs11067773	chr12:116228495	T/C	0.813	0.986	1	Gamma-glutamylphenylalanine	Shin S	24816252	2014	European	Shin S	T	T/C	0.9247		0.0057	0.0036	0.1079			7306			2		FALSE
rs61928421	chr12:116227249	C/T	rs11067773	chr12:116228495	T/C	0.813	0.986	1	Palmitoyl sphingomyelin	Shin S	24816252	2014	European	Shin S	T	T/C	0.9247		-0.0058	0.0036	0.1079			7366			2		FALSE
rs12974440	chr19:5894386	A/G	rs12974440	chr19:5894386	A/G	1	1	0	Stachydrine	Shin S	24816252	2014	European	Shin S	A	A/G	0.0758		-0.0435	0.0271	0.1079			2779			2		FALSE
rs4963772	chr12:24758480	A/G	rs17287293	chr12:24770878	G/A	0.985	0.992	1	Indolepropionate	Shin S	24816252	2014	European	Shin S	G	G/A	0.15		0.0088	0.0055	0.108			7358			2		FALSE
rs6488162	chr12:33593127	C/T	rs6488162	chr12:33593127	C/T	1	1	0	log(HOMA-IR)	MAGIC	20081858	2010	European	MAGIC	C	C/T		0.478	-0.0067	0.0042	0.1082	-		46186	0	46186	21		FALSE
rs17168815	chr7:136624621	G/T	rs17168815	chr7:136624621	G/T	1	1	0	18:2 linoleic acid (LA)	Kettunen J	27005778	2016	European	Kettunen J	G	G/T	0.8197		0.02588	0.01601	0.1083			13524			10		FALSE
rs7072737	chr10:102556175	A/G	rs7072737	chr10:102556175	A/G	1	1	0	5-dodecenoate (12:1n7)	Shin S	24816252	2014	European	Shin S	A	A/G	0.114		0.0094	0.0059	0.1083			7322			2		FALSE
rs17168815	chr7:136624621	G/T	rs17168815	chr7:136624621	G/T	1	1	0	Total cholesterol	GLGC	24097068	2013	European	GLGC	G	G/T	0.8245	0.1755	-0.0103	0.0071	0.1083	-		94595	0	94595	60	IVNT	FALSE
rs2224202	chr6:102053814	G/A	rs2224202	chr6:102053814	G/A	1	1	0	Triglycerides in chylomicrons and extremely large VLDL	Kettunen J	27005778	2016	European	Kettunen J	G	G/A	0.7998		0.01952	0.0121	0.1083			21539			12		FALSE
rs2224202	chr6:102053814	G/A	rs2224202	chr6:102053814	G/A	1	1	0	Epiandrosterone sulfate	Shin S	24816252	2014	European	Shin S	G	G/A	0.8218		0.0119	0.0074	0.1084			7326			2		FALSE
rs12974440	chr19:5894386	A/G	rs12974440	chr19:5894386	A/G	1	1	0	Laurylcarnitine	Shin S	24816252	2014	European	Shin S	A	A/G	0.077		-0.0151	0.0094	0.1084			4925			2		FALSE
rs12974440	chr19:5894386	A/G	rs12974440	chr19:5894386	A/G	1	1	0	1-stearoylglycerophosphoethanolamine	Shin S	24816252	2014	European	Shin S	A	A/G	0.0773		0.0104	0.0065	0.1088			6929			2		FALSE
rs3757868	chr7:100482720	A/G	rs3757868	chr7:100482720	A/G	1	1	0	Isobutyrylcarnitine	Shin S	24816252	2014	European	Shin S	A	A/G	0.173		0.0083	0.0052	0.1089			7365			2		FALSE
rs73043051	chr3:18883863	C/T	rs7428376	chr3:18857812	C/T	0.968	0.989	1	Parkinsons disease	Prankratz N	21829596	2011	European	Prankratz N	C	C/T					0.1092			1672	816	856	1	log(OR)	FALSE
rs151283	chr5:122446619	A/C	rs151283	chr5:122446619	A/C	1	1	0	Pentadecanoate (15:0)	Shin S	24816252	2014	European	Shin S	A	A/C	0.2858		0.0041	0.0026	0.1092			7063			2		FALSE
rs151283	chr5:122446619	A/C	rs151283	chr5:122446619	A/C	1	1	0	Glycochenodeoxycholate	Shin S	24816252	2014	European	Shin S	A	A/C	0.2876		0.0126	0.0079	0.1093			6687			2		FALSE
rs180238	chr7:93550447	T/C	rs180238	chr7:93550447	T/C	1	1	0	Atopic dermatitis	EAGLE	26482879	2015	Mixed	EAGLE	T	T/C	0.6649	0.3351	-0.02924	0.01826	0.1094	-	0.324901	103066	18900	84166	22	log(OR)	FALSE
rs12986417	chr19:30109533	A/G	rs12986417	chr19:30109533	A/G	1	1	0	Concentration of medium VLDL particles	Kettunen J	27005778	2016	European	Kettunen J	A	A/G	0.3409		-0.01791	0.01105	0.1095			19269			11		FALSE
rs151283	chr5:122446619	A/C	rs335145	chr5:122444585	G/A	0.898	1	1	Prostate cancer	Yeager M	17401363	2007	Mixed	Yeager M	G	G/A					0.1095			2307	1151	1156	1	log(OR)	FALSE
rs61765646	chr1:72723211	A/T	rs61765646	chr1:72723211	A/T	1	1	0	Total cholesterol in LDL	Kettunen J	27005778	2016	European	Kettunen J	A	A/T	0.1619		-0.02158	0.01327	0.1095			21557			12		FALSE
rs4963772	chr12:24758480	A/G	rs4963772	chr12:24758480	A/G	1	1	0	ApoA1	Kettunen J	27005778	2016	European	Kettunen J	A	A/G	0.1172		0.02524	0.01564	0.1096			20683			12		FALSE
rs17180489	chr14:72885471	C/G	rs17180489	chr14:72885471	C/G	1	1	0	Arachidonate (20:4n6)	Shin S	24816252	2014	European	Shin S	C	C/G	0.012		0.024	0.015	0.1096			5601			1		FALSE
rs3757868	chr7:100482720	A/G	rs3757868	chr7:100482720	A/G	1	1	0	Dimethylarginine (SDMA + ADMA)	Shin S	24816252	2014	European	Shin S	A	A/G	0.1731		-0.0029	0.0018	0.1096			6940			2		FALSE
rs1899492	chr2:60000304	T/C	rs1899492	chr2:60000304	T/C	1	1	0	Free cholesterol in medium HDL	Kettunen J	27005778	2016	European	Kettunen J	T	T/C	0.5173		-0.01608	0.009965	0.1096			21555			12		FALSE
rs17362588	chr2:179721046	A/G	rs17362588	chr2:179721046	A/G	1	1	0	Total lipids in small HDL	Kettunen J	27005778	2016	European	Kettunen J	A	A/G	0.0788		-0.03055	0.01899	0.1096			19270			11		FALSE
rs12906962	chr15:95312071	C/T	rs12906962	chr15:95312071	C/T	1	1	0	3-dehydrocarnitine*	Shin S	24816252	2014	European	Shin S	C	C/T	0.3158		-0.0041	0.0026	0.1097			7361			2		FALSE
rs4963772	chr12:24758480	A/G	rs17287293	chr12:24770878	G/A	0.985	0.992	1	HDL	GLGC	24097068	2013	European	GLGC	G	G/A	0.1464	0.1464	0.0087	0.0068	0.1097	+		94311	0	94311	60	IVNT	FALSE
rs3757868	chr7:100482720	A/G	rs3757868	chr7:100482720	A/G	1	1	0	Triglycerides in very large VLDL	Kettunen J	27005778	2016	European	Kettunen J	A	A/G	0.2055		0.01952	0.01211	0.1097			21546			12		FALSE
rs7130652	chr11:71984398	G/T	rs7130652	chr11:71984398	G/T	1	1	0	Years of educational attainment in males	SSGAC	27225129	2016	European	SSGAC	G	G/T	0.9254	0.0746	-0.012	0.007	0.1097	-		147474	0	147474	6	years	FALSE
rs34310778	chr3:74783408	C/T	rs34310778	chr3:74783408	C/T	1	1	0	CH2.DB.ratio	Kettunen J	27005778	2016	European	Kettunen J	C	C/T	0.5139		-0.01969	0.01227	0.1098			13531			10		FALSE
rs2158712	chr7:26582733	A/T	rs2158712	chr7:26582733	A/T	1	1	0	Chiro-inositol	Shin S	24816252	2014	European	Shin S	A	A/T	0.502		0.0211	0.0132	0.1099			2560			2		FALSE
rs17362588	chr2:179721046	A/G	rs17362588	chr2:179721046	A/G	1	1	0	Total lipids in chylomicrons and extremely large VLDL	Kettunen J	27005778	2016	European	Kettunen J	A	A/G	0.079		-0.03082	0.01918	0.1099			18957			11		FALSE
rs73043051	chr3:18883863	C/T	rs7430675	chr3:18875039	T/C	0.979	0.995	1	Birthweight	EGGC	23202124	2013	European	EGGC	T	T/C			0.015	0.0095	0.11	+		26836	0	26836	18	Z-score	FALSE
rs2158712	chr7:26582733	A/T	rs2158712	chr7:26582733	A/T	1	1	0	Concentration of very large HDL particles	Kettunen J	27005778	2016	European	Kettunen J	A	A/T	0.567		-0.01674	0.01039	0.11			19271			11		FALSE
rs12974440	chr19:5894386	A/G	rs12974440	chr19:5894386	A/G	1	1	0	Height	GIANT	25282103	2014	European	GIANT	A	A/G	0.037	0.037	0.009	0.0057	0.11	+		251258	0	251258	79	Z-score	FALSE
rs7130652	chr11:71984398	G/T	rs7130652	chr11:71984398	G/T	1	1	0	Height variability	GIANT	22982992	2012	European	GIANT	G	G/T	0.9489	0.0511	-0.022	0.014	0.11	-		129200	0	129200	38	Z-score2	FALSE
rs11589125	chr1:31894396	C/T	rs11578034	chr1:31842153	C/T	0.78	0.977	1	Hip circumference in females	GIANT	25673412	2015	Mixed	GIANT	C	C/T	0.9417	0.0583	0.024	0.015	0.11	+		79716	0	79716	101	IVNT	FALSE
rs7130652	chr11:71984398	G/T	rs7130652	chr11:71984398	G/T	1	1	0	log(eGFR cystatin C)	CKD-Gen	20383146	2010	European	CKD-Gen	G	G/T	0.948	0.052			0.11	+		20957	0	20957	8	ml/min/1.73m2	FALSE
rs1997571	chr7:116198621	A/G	rs11773845	chr7:116191301	A/C	1	1	1	log(Urinary albumin creatinine ratio in non diabetics)	CKD-Gen	26631737	2016	European	CKD-Gen	A	A/C	0.58	0.42	-0.01	0.0063	0.11	-		46061	0	46061	20	mg/g	FALSE
rs73043051	chr3:18883863	C/T	rs7430675	chr3:18875039	T/C	0.979	0.995	1	log(Urinary albumin creatinine ratio in non diabetics)	CKD-Gen	26631737	2016	European	CKD-Gen	T	T/C	0.192	0.192	0.015	0.0091	0.11	+		34839	0	34839	20	mg/g	FALSE
rs61928421	chr12:116227249	C/T	rs61928421	chr12:116227249	C/T	1	1	0	Total lipids in large LDL	Kettunen J	27005778	2016	European	Kettunen J	C	C/T	0.9333		0.03407	0.02098	0.11			19268			11		FALSE
rs2224202	chr6:102053814	G/A	rs2224202	chr6:102053814	G/A	1	1	0	Waist circumference in males	GIANT	23754948	2013	European	GIANT	G	G/A	0.8333	0.1667	-0.016	0.0096	0.11	-		38298	0	38298	46	IVNT	FALSE
rs17168815	chr7:136624621	G/T	rs17168815	chr7:136624621	G/T	1	1	0	Waist hip ratio in females	GIANT	25673412	2015	Mixed	GIANT	G	G/T	0.8917	0.1083	-0.011	0.0073	0.11	-		87404	0	87404	101	IVNT	FALSE
rs2224202	chr6:102053814	G/A	rs2224202	chr6:102053814	G/A	1	1	0	Waist hip ratio in males	GIANT	23754948	2013	European	GIANT	G	G/A	0.8333	0.1667	-0.016	0.0098	0.11	-		34574	0	34574	46	IVNT	FALSE
rs73043051	chr3:18883863	C/T	rs7430675	chr3:18875039	T/C	0.979	0.995	1	Acetylcarnitine	Shin S	24816252	2014	European	Shin S	T	T/C	0.2678		0.0085	0.0053	0.1102			1760			1		FALSE
rs17362588	chr2:179721046	A/G	rs17362588	chr2:179721046	A/G	1	1	0	Neuroticism	GPC	21173776	2010	European	GPC	A	A/G		0.149	0.2454	0.1537	0.1103	+		17375	0	17375	10		FALSE
rs17362588	chr2:179721046	A/G	rs17362588	chr2:179721046	A/G	1	1	0	1-oleoylglycerophosphoethanolamine	Shin S	24816252	2014	European	Shin S	A	A/G	0.1007		0.0096	0.006	0.1104			7302			2		FALSE
rs151283	chr5:122446619	A/C	rs151283	chr5:122446619	A/C	1	1	0	Aspartate	Shin S	24816252	2014	European	Shin S	A	A/C	0.2872		0.0061	0.0038	0.1104			7281			2		FALSE
rs17168815	chr7:136624621	G/T	rs17168815	chr7:136624621	G/T	1	1	0	Indolepropionate	Shin S	24816252	2014	European	Shin S	G	G/T	0.8651		0.0091	0.0057	0.1104			7358			2		FALSE
rs12986417	chr19:30109533	A/G	rs12986417	chr19:30109533	A/G	1	1	0	Cortisol	Shin S	24816252	2014	European	Shin S	A	A/G	0.3372		0.0052	0.0033	0.1105			7346			2		FALSE
rs12906962	chr15:95312071	C/T	rs12906962	chr15:95312071	C/T	1	1	0	Glutamine	Kettunen J	27005778	2016	European	Kettunen J	C	C/T	0.3704		-0.01563	0.009791	0.1105			24457			14		FALSE
rs7072737	chr10:102556175	A/G	rs7072737	chr10:102556175	A/G	1	1	0	p-cresol sulfate	Shin S	24816252	2014	European	Shin S	A	A/G	0.1137		0.0136	0.0085	0.1105			7311			2		FALSE
rs2158712	chr7:26582733	A/T	rs2158712	chr7:26582733	A/T	1	1	0	Total lipids in medium VLDL	Kettunen J	27005778	2016	European	Kettunen J	A	A/T	0.567		-0.01671	0.01036	0.1105			19271			11		FALSE
rs1899492	chr2:60000304	T/C	rs1899491	chr2:60000394	T/G	1	1	1	10-nonadecenoate (19:1n9)	Shin S	24816252	2014	European	Shin S	T	T/G	0.4787		-0.0054	0.0034	0.1106			7345			2		FALSE
rs2224202	chr6:102053814	G/A	rs2224202	chr6:102053814	G/A	1	1	0	Cysteine	Shin S	24816252	2014	European	Shin S	G	G/A	0.8206		0.0043	0.0027	0.1106			7257			2		FALSE
rs34310778	chr3:74783408	C/T	rs7635639	chr3:74783359	A/G	1	1	1	Subject well being	SSGAC	27089181	2016	European	SSGAC	A	A/G	0.472	0.472	-0.005	0.003	0.1106	-		298420	0	298420	59	SD	FALSE
rs180238	chr7:93550447	T/C	rs180238	chr7:93550447	T/C	1	1	0	3-methoxytyrosine	Shin S	24816252	2014	European	Shin S	T	T/C	0.6568		0.0042	0.0026	0.1108			5656			2		FALSE
rs2158712	chr7:26582733	A/T	rs2158712	chr7:26582733	A/T	1	1	0	Total cholesterol	GLGC	24097068	2013	European	GLGC	A	A/T	0	0	-0.0086	0.0051	0.1108	-		94595	0	94595	60	IVNT	FALSE
rs73043051	chr3:18883863	C/T	rs7428376	chr3:18857812	C/T	0.968	0.989	1	Glioma	GliomaScan	22886559	2012	European	GliomaScan	C	C/T					0.1109			6811	1856	4955	18	log(OR)	FALSE
rs11589125	chr1:31894396	C/T	rs11578034	chr1:31842153	C/T	0.78	0.977	1	1-arachidonoylglycerophosphoinositol*	Shin S	24816252	2014	European	Shin S	C	C/T	0.9612		0.0106	0.0067	0.1111			7351			2		FALSE
rs7130652	chr11:71984398	G/T	rs7130652	chr11:71984398	G/T	1	1	0	Coronary artery disease	CARDIoGRAMplusC4D	26343387	2015	Mixed	CARDIoGRAMplusC4D	G	G/T	0.9181	0.0819	0.02739	0.01719	0.1111	+	0.694286	184305	60801	123504	48	log(OR)	FALSE
rs2158712	chr7:26582733	A/T	rs2158712	chr7:26582733	A/T	1	1	0	Phenylacetate	Shin S	24816252	2014	European	Shin S	A	A/T	0.5031		-0.0061	0.0038	0.1111			4538			2		FALSE
rs12974440	chr19:5894386	A/G	rs12974440	chr19:5894386	A/G	1	1	0	Citrate	Kettunen J	27005778	2016	European	Kettunen J	A	A/G	0.0592		0.03195	0.02006	0.1112			24766			14		FALSE
rs4963772	chr12:24758480	A/G	rs17287293	chr12:24770878	G/A	0.985	0.992	1	Ornithine	Shin S	24816252	2014	European	Shin S	G	G/A	0.1498		0.0051	0.0032	0.1112			7307			2		FALSE
rs1899492	chr2:60000304	T/C	rs1899492	chr2:60000304	T/C	1	1	0	Total lipids in IDL	Kettunen J	27005778	2016	European	Kettunen J	T	T/C	0.526		0.01682	0.01042	0.1113			19269			11		FALSE
rs4963772	chr12:24758480	A/G	rs17287293	chr12:24770878	G/A	0.985	0.992	1	1-eicosadienoylglycerophosphocholine*	Shin S	24816252	2014	European	Shin S	G	G/A	0.1497		0.008	0.005	0.1114			6506			2		FALSE
rs2158712	chr7:26582733	A/T	rs2158712	chr7:26582733	A/T	1	1	0	1-myristoylglycerophosphocholine	Shin S	24816252	2014	European	Shin S	A	A/T	0.5036		0.0058	0.0036	0.1114			7364			2		FALSE
rs12986417	chr19:30109533	A/G	rs12986417	chr19:30109533	A/G	1	1	0	Gamma-glutamyltyrosine	Shin S	24816252	2014	European	Shin S	A	A/G	0.3371		-0.0037	0.0023	0.1114			7037			2		FALSE
rs7130652	chr11:71984398	G/T	rs7130652	chr11:71984398	G/T	1	1	0	Fasting glucose	MAGIC	20081858	2010	European	MAGIC	G	G/T		0.052	0.014	0.0088	0.1115	+		46186	0	46186	21	mmol/l	FALSE
rs2224202	chr6:102053814	G/A	rs2224202	chr6:102053814	G/A	1	1	0	Cholesterol esters in medium VLDL	Kettunen J	27005778	2016	European	Kettunen J	G	G/A	0.7914		0.02016	0.01251	0.1119			19272			11		FALSE
rs35596070	chr2:179759692	A/C	rs35596070	chr2:179759692	A/C	1	1	0	Triglycerides in large VLDL	Kettunen J	27005778	2016	European	Kettunen J	A	A/C	0.12		-0.02508	0.01566	0.1119			21235			12		FALSE
rs6488162	chr12:33593127	C/T	rs6488162	chr12:33593127	C/T	1	1	0	Cholesterol esters in large LDL	Kettunen J	27005778	2016	European	Kettunen J	C	C/T	0.5837		-0.01678	0.0104	0.1122			19271			11		FALSE
rs1997571	chr7:116198621	A/G	rs1997572	chr7:116198828	G/A	1	1	1	Lathosterol	Shin S	24816252	2014	European	Shin S	G	G/A	0.5899		0.0162	0.0102	0.1122			834			1		FALSE
rs7130652	chr11:71984398	G/T	rs7130652	chr11:71984398	G/T	1	1	0	Mannitol	Shin S	24816252	2014	European	Shin S	G	G/T	0.9649		0.0702	0.0442	0.1124			1522			1		FALSE
rs4963772	chr12:24758480	A/G	rs17287293	chr12:24770878	G/A	0.985	0.992	1	Oleoylcarnitine	Shin S	24816252	2014	European	Shin S	G	G/A	0.15		0.008	0.0051	0.1124			7263			2		FALSE
rs7130652	chr11:71984398	G/T	rs7130652	chr11:71984398	G/T	1	1	0	Standardized difference in height between age 14 years and adult in males	EGGC	23449627	2013	European	EGGC	G	G/T			0.07371	0.04636	0.1124	+		4282	0	4282	4	SDS	FALSE
rs6488162	chr12:33593127	C/T	rs6488162	chr12:33593127	C/T	1	1	0	Subject well being	SSGAC	27089181	2016	European	SSGAC	C	C/T	0.5728	0.4272	-0.005	0.003	0.1126	-		298420	0	298420	59	SD	FALSE
rs1899492	chr2:60000304	T/C	rs1899491	chr2:60000394	T/G	1	1	1	LDL	GLGC	20686565	2010	Mixed	GLGC	T	T/G			0.0072	0.0051	0.1127	+		95454	0	95454	46	Z-score	FALSE
rs35596070	chr2:179759692	A/C	rs35596070	chr2:179759692	A/C	1	1	0	Free cholesterol in medium VLDL	Kettunen J	27005778	2016	European	Kettunen J	A	A/C	0.12		-0.02505	0.01566	0.1128			21236			12		FALSE
rs61765646	chr1:72723211	A/T	rs61765646	chr1:72723211	A/T	1	1	0	Free cholesterol in medium VLDL	Kettunen J	27005778	2016	European	Kettunen J	A	A/T	0.1621		-0.02141	0.01338	0.1128			21238			12		FALSE
rs73043051	chr3:18883863	C/T	rs7430675	chr3:18875039	T/C	0.979	0.995	1	Tanner stage females	EGGC	24770850	2014	European	EGGC	T	T/C			0.0298	0.01531	0.113	+		6145	0	6145	6		FALSE
rs17180489	chr14:72885471	C/G	rs17180489	chr14:72885471	C/G	1	1	0	Cholesterol	Shin S	24816252	2014	European	Shin S	C	C/G	0.012		-0.019	0.012	0.1133			5602			1		FALSE
rs7130652	chr11:71984398	G/T	rs7130652	chr11:71984398	G/T	1	1	0	Total cholesterol	GLGC	20686565	2010	Mixed	GLGC	G	G/T			-0.0195	0.0128	0.1133	-		100184	0	100184	46	Z-score	FALSE
rs1899492	chr2:60000304	T/C	rs1899491	chr2:60000394	T/G	1	1	1	Myristate (14:0)	Shin S	24816252	2014	European	Shin S	T	T/G	0.4767		-0.0039	0.0025	0.1134			7362			2		FALSE
[truncated: 11,283 more rows]
