# Supplementary material for: Genetic study links components of the autonomous nervous system to heart-rate profile during exercise
Source: Nat Commun. 2018 Mar 1;9:898. doi: 10.1038/s41467-018-03395-6 (PMC5832790; doi:10.1038/s41467-018-03395-6)
Supplement: Supplementary file 12 — Supplementary Data 9 [file 41467_2018_3395_MOESM12_ESM.xlsx]

## Sheet: Supplementary Data 9
Supplementary Data 9. Associations of genome wide significant SNPs unadjusted, and after adjustments of resting HR, HR-variability and HR-increase corresponding to Figure 3 in the main-text. P-values of the unadjusted model can be different from the P-values inferred by BOLT-LMM (Table 1), a method that is more powerful but computationally much more intensive . This analysis is performed using a …
				Unadjusted			Adjusted for resting-HR			Adjusted for resting-HR and HR-variability (SDNN & RMSSD)			Adjusted for resting-HR, HR-variability and HR-increase
HR-phenotype	SNP	EFAL	NEFAL	beta	se	p	beta	se	p	beta	se	p	beta	se	p
HRR10	rs11589125	T	C	0.056409	0.0128948	1.21902e-05	0.0489676	0.0123649	7.49775e-05	0.04381	0.0121018	0.000294718	0.0347297	0.0113233	0.00216249
HRR20	rs11589125	T	C	0.0662246	0.0128221	2.41408e-07	0.0567455	0.0121585	3.06119e-06	0.0512911	0.0118631	1.53777e-05	0.0398634	0.0106918	0.000192879
HRR30	rs11589125	T	C	0.0703894	0.0128435	4.25823e-08	0.0605562	0.0121305	5.99156e-07	0.0553118	0.0118139	2.84858e-06	0.0423946	0.0104114	4.66857e-05
HRR40	rs11589125	T	C	0.0702308	0.0129272	5.5713e-08	0.0598722	0.0122096	9.43075e-07	0.054492	0.0118259	4.0778e-06	0.0404446	0.0101076	6.30519e-05
HRR50	rs11589125	T	C	0.0727351	0.0128882	1.67372e-08	0.0623962	0.0121863	3.0627e-07	0.0569134	0.0118073	1.43788e-06	0.0415762	0.0098274	2.334e-05
HR-increase	rs11589125	T	C	0.0430312	0.0128578	0.000818336	0.033299	0.0121968	0.0063325	0.028899	0.0119224	0.0153566	NA	NA	NA
Resting-HR	rs11589125	T	C	-0.03821	0.0119488	0.00138537	NA	NA	NA	NA	NA	NA	NA	NA	NA
SDNN	rs11589125	T	C	0.0253746	0.0118727	0.0325834	0.0107235	0.0108869	0.324632	NA	NA	NA	NA	NA	NA
RMSSD	rs11589125	T	C	0.0358505	0.0119604	0.00272361	0.0135104	0.00960118	0.159385	NA	NA	NA	NA	NA	NA
HRR10	rs272564	C	A	-0.0241551	0.00651389	0.000208898	-0.0141121	0.00623794	0.0236825	-0.0112228	0.00605473	0.0638065	0.000308656	0.0056706	0.956592
HRR20	rs272564	C	A	-0.0363373	0.00649249	2.19337e-08	-0.0258612	0.00617103	2.78468e-05	-0.0228903	0.0059777	0.000128659	-0.00870258	0.00539037	0.106431
HRR30	rs272564	C	A	-0.0433536	0.00651774	2.92543e-11	-0.0324752	0.0061838	1.51298e-07	-0.0293637	0.00597239	8.83202e-07	-0.0134786	0.00524556	0.0101866
HRR40	rs272564	C	A	-0.0447081	0.00653878	8.14793e-12	-0.0340208	0.00619819	4.06388e-08	-0.0309275	0.00598119	2.33918e-07	-0.013579	0.00509378	0.0076829
HRR50	rs272564	C	A	-0.0461927	0.00653984	1.64506e-12	-0.0347707	0.00619705	2.02297e-08	-0.0318574	0.00598167	1.00876e-07	-0.013572	0.00498386	0.00646761
HR-increase	rs272564	C	A	-0.0456369	0.006526	2.71907e-12	-0.0346184	0.00620073	2.37552e-08	-0.032618	0.00606033	7.38705e-08	NA	NA	NA
Resting-HR	rs272564	C	A	0.0305348	0.00606325	4.76544e-07	NA	NA	NA	NA	NA	NA	NA	NA	NA
SDNN	rs272564	C	A	-0.0216409	0.00609726	0.00038656	-0.00979002	0.00560226	0.0805533	NA	NA	NA	NA	NA	NA
RMSSD	rs272564	C	A	-0.0265231	0.00609099	1.33581e-05	-0.00867896	0.00493435	0.0786015	NA	NA	NA	NA	NA	NA
HRR10	rs61765646	A	T	0.0556421	0.00757798	2.12311e-13	0.0483492	0.0072363	2.38759e-11	0.0474872	0.00703168	1.4591e-11	0.0425937	0.00658847	1.02218e-10
HRR20	rs61765646	A	T	0.0444383	0.00757639	4.50676e-09	0.0371745	0.00719385	2.38022e-07	0.0364401	0.00697489	1.75289e-07	0.030165	0.00629204	1.6378e-06
HRR30	rs61765646	A	T	0.0372395	0.00760183	9.67115e-07	0.0299613	0.00719548	3.13327e-05	0.0288908	0.00696883	3.39253e-05	0.0217089	0.00610028	0.000373043
HRR40	rs61765646	A	T	0.031338	0.0075782	3.55028e-05	0.0240738	0.00716165	0.00077577	0.0229903	0.00692626	0.000903043	0.0153354	0.00588668	0.00918711
HRR50	rs61765646	A	T	0.0282284	0.00763942	0.000220008	0.0211031	0.00722186	0.00347809	0.0201422	0.00697857	0.00389963	0.011585	0.00579674	0.0456641
HR-increase	rs61765646	A	T	0.0226336	0.00752418	0.00262991	0.01638	0.00715904	0.0221406	0.0148025	0.00699934	0.0344477	NA	NA	NA
Resting-HR	rs61765646	A	T	-0.0132811	0.00705128	0.0596365	NA	NA	NA	NA	NA	NA	NA	NA	NA
SDNN	rs61765646	A	T	0.0093461	0.00700789	0.182322	0.00402156	0.00647988	0.534851	NA	NA	NA	NA	NA	NA
RMSSD	rs61765646	A	T	0.0159747	0.00702972	0.0230623	0.00818363	0.00575282	0.154874	NA	NA	NA	NA	NA	NA
HRR10	rs1899492	T	C	0.0352873	0.00595846	3.19464e-09	0.0337863	0.00569749	3.04655e-09	0.0294796	0.00553932	1.03097e-07	0.0212412	0.00519297	4.31266e-05
HRR20	rs1899492	T	C	0.0330211	0.0059426	2.76216e-08	0.0316866	0.0056397	1.93545e-08	0.0269714	0.00546694	8.09844e-07	0.0170013	0.00493856	0.000576633
HRR30	rs1899492	T	C	0.0359114	0.00594537	1.54865e-09	0.0342244	0.0056251	1.17817e-09	0.0294031	0.00544171	6.57024e-08	0.0181828	0.00477958	0.000142377
HRR40	rs1899492	T	C	0.0383976	0.00594103	1.03407e-10	0.036862	0.00561238	5.14513e-11	0.0320909	0.00541804	3.18017e-09	0.0202618	0.00460269	1.07377e-05
HRR50	rs1899492	T	C	0.0335881	0.005953	1.68684e-08	0.0318154	0.00562888	1.59213e-08	0.0270178	0.00543039	6.5339e-07	0.014598	0.00450875	0.00120565
HR-increase	rs1899492	T	C	0.0288456	0.00592112	1.10978e-06	0.0269103	0.00562045	1.6894e-06	0.0236427	0.00550133	1.72927e-05	NA	NA	NA
Resting-HR	rs1899492	T	C	-0.00678688	0.00553011	0.219729	NA	NA	NA	NA	NA	NA	NA	NA	NA
SDNN	rs1899492	T	C	0.0202283	0.00549888	0.000234684	0.0177895	0.00506879	0.000449067	NA	NA	NA	NA	NA	NA
RMSSD	rs1899492	T	C	0.0180892	0.00550251	0.00101154	0.0141309	0.00444406	0.00147479	NA	NA	NA	NA	NA	NA
HRR10	rs17362588	A	G	-0.0619466	0.0106245	5.55513e-09	-0.03423	0.010099	0.000700865	-0.0324879	0.00981313	0.000931362	-0.0457591	0.0092667	7.91485e-07
HRR20	rs17362588	A	G	-0.0548287	0.0106034	2.33845e-07	-0.024788	0.0100113	0.0132889	-0.0228506	0.00970364	0.0185336	-0.0389415	0.00884194	1.06385e-05
HRR30	rs17362588	A	G	-0.0484239	0.0106	4.92749e-06	-0.0172429	0.00995414	0.0832365	-0.0153699	0.00962437	0.110277	-0.0332146	0.00854532	0.000101663
HRR40	rs17362588	A	G	-0.0418946	0.0106147	7.9281e-05	-0.0102347	0.00995651	0.303981	-0.00830121	0.00962334	0.388355	-0.0277888	0.0082428	0.00074871
HRR50	rs17362588	A	G	-0.0350108	0.0106193	0.000978181	-0.00274489	0.00994791	0.782606	-0.000762612	0.00959622	0.936659	-0.0214859	0.00799527	0.00720489
HR-increase	rs17362588	A	G	0.00572176	0.0105455	0.587423	0.0362186	0.00997683	0.000283379	0.0384688	0.00972271	7.61214e-05	NA	NA	NA
Resting-HR	rs17362588	A	G	0.10242	0.00975481	9.10995e-26	NA	NA	NA	NA	NA	NA	NA	NA	NA
SDNN	rs17362588	A	G	-0.0449619	0.00987667	5.31506e-06	-0.00555997	0.00908803	0.540679	NA	NA	NA	NA	NA	NA
RMSSD	rs17362588	A	G	-0.0672511	0.00991549	1.19176e-11	-0.00804249	0.0080517	0.317868	NA	NA	NA	NA	NA	NA
HRR10	rs35596070	A	C	-0.0598083	0.00825886	4.48712e-13	-0.0597186	0.00791493	4.58919e-14	-0.0551371	0.0076836	7.27021e-13	-0.0537182	0.00721573	9.86399e-14
HRR20	rs35596070	A	C	-0.0493413	0.00832586	3.11702e-09	-0.0502255	0.00788981	1.95695e-10	-0.0455619	0.00765274	2.6376e-09	-0.0434029	0.00693445	3.9022e-10
HRR30	rs35596070	A	C	-0.0393162	0.00835367	2.52662e-06	-0.0402204	0.00789787	3.54412e-07	-0.0354869	0.00762067	3.22115e-06	-0.0330282	0.00671533	8.75348e-07
HRR40	rs35596070	A	C	-0.037229	0.0083622	8.52122e-06	-0.0375228	0.00790556	2.07596e-06	-0.0327084	0.00763246	1.82691e-05	-0.0297694	0.00651585	4.91651e-06
HRR50	rs35596070	A	C	-0.0329938	0.00836877	8.07385e-05	-0.0339652	0.00790911	1.75434e-05	-0.0291502	0.00763154	0.000133762	-0.0265055	0.00633573	2.875e-05
HR-increase	rs35596070	A	C	-0.00899124	0.00830618	0.279046	-0.00882368	0.00789488	0.263723	-0.00475919	0.00772488	0.537841	NA	NA	NA
Resting-HR	rs35596070	A	C	0.00467216	0.00776923	0.547598	NA	NA	NA	NA	NA	NA	NA	NA	NA
SDNN	rs35596070	A	C	-0.0152497	0.00774882	0.049072	-0.0131748	0.00713362	0.0647721	NA	NA	NA	NA	NA	NA
RMSSD	rs35596070	A	C	-0.0195166	0.00779109	0.0122479	-0.0161959	0.0063202	0.0103924	NA	NA	NA	NA	NA	NA
HRR10	rs73043051	C	T	0.0247531	0.00712539	0.000513283	0.0192633	0.00681133	0.00468373	0.0165026	0.00661247	0.0125748	0.00933879	0.00618835	0.131281
HRR20	rs73043051	C	T	0.0304939	0.00712388	1.86771e-05	0.024583	0.006751	0.000271411	0.0218702	0.0065389	0.000824448	0.0134169	0.00588014	0.0225085
HRR30	rs73043051	C	T	0.0334453	0.00711704	2.61635e-06	0.0270709	0.00671822	5.59757e-05	0.0243476	0.00649447	0.000177745	0.0147911	0.00567843	0.00919544
HRR40	rs73043051	C	T	0.040755	0.00710111	9.55908e-09	0.0346806	0.00669999	2.27209e-07	0.0320088	0.00647149	7.59236e-07	0.0215693	0.00547584	8.19259e-05
HRR50	rs73043051	C	T	0.0404695	0.00711681	1.30334e-08	0.0341971	0.00670723	3.43411e-07	0.0313231	0.00648366	1.36154e-06	0.0199465	0.00535452	0.00019537
HR-increase	rs73043051	C	T	0.0287235	0.00704857	4.60607e-05	0.023003	0.00668936	0.000584832	0.0212731	0.00655991	0.00118392	NA	NA	NA
Resting-HR	rs73043051	C	T	-0.0183067	0.0065938	0.00549879	NA	NA	NA	NA	NA	NA	NA	NA	NA
SDNN	rs73043051	C	T	0.019853	0.00661048	0.00267211	0.0124757	0.00610692	0.0410692	NA	NA	NA	NA	NA	NA
RMSSD	rs73043051	C	T	0.0184169	0.00660997	0.0053341	0.00742215	0.00537461	0.167295	NA	NA	NA	NA	NA	NA
HRR10	rs34310778	C	T	0.0255674	0.005934	1.64545e-05	0.0248781	0.00566785	1.1391e-05	0.0257216	0.00551556	3.11661e-06	0.0199237	0.00517168	0.00011707
HRR20	rs34310778	C	T	0.0325103	0.00590684	3.73232e-08	0.0316442	0.00559847	1.59103e-08	0.0326837	0.00543044	1.77016e-09	0.0255468	0.00490994	1.9672e-07
HRR30	rs34310778	C	T	0.0355018	0.00592282	2.05897e-09	0.0346478	0.00559758	6.06688e-10	0.0355808	0.00541557	5.07268e-11	0.0279735	0.00476512	4.36996e-09
HRR40	rs34310778	C	T	0.0310831	0.0059229	1.54359e-07	0.0306128	0.00559167	4.40082e-08	0.0316852	0.00540209	4.50678e-09	0.0235507	0.00460836	3.22497e-07
HRR50	rs34310778	C	T	0.0299301	0.0059314	4.52461e-07	0.0293846	0.00559677	1.52427e-07	0.0305826	0.00540491	1.5363e-08	0.0218103	0.00449975	1.25676e-06
HR-increase	rs34310778	C	T	0.0168404	0.00586503	0.00408911	0.0160748	0.00555701	0.00382085	0.0162403	0.00544051	0.00283639	NA	NA	NA
Resting-HR	rs34310778	C	T	-0.00543005	0.00549932	0.323448	NA	NA	NA	NA	NA	NA	NA	NA	NA
SDNN	rs34310778	C	T	-0.00225551	0.00550986	0.682277	-0.00433011	0.00507267	0.393321	NA	NA	NA	NA	NA	NA
RMSSD	rs34310778	C	T	0.00285902	0.00551262	0.60402	-0.000297379	0.00447607	0.94703	NA	NA	NA	NA	NA	NA
HRR10	rs4836027	C	T	-0.00827735	0.00632713	0.1908	-0.00728999	0.0060753	0.230168	-0.00671597	0.00588012	0.253397	0.0105945	0.00551732	0.0548335
HRR20	rs4836027	C	T	-0.0251926	0.00636171	7.503e-05	-0.0245503	0.0060572	5.06189e-05	-0.0241822	0.00585494	3.62943e-05	-0.00285602	0.00528688	0.589056
HRR30	rs4836027	C	T	-0.030039	0.00635639	2.29766e-06	-0.0293629	0.00602035	1.07858e-06	-0.0287687	0.00580747	7.30154e-07	-0.00529332	0.00510616	0.299902
HRR40	rs4836027	C	T	-0.036302	0.00636988	1.21111e-08	-0.0353217	0.006028	4.6655e-09	-0.0347629	0.00580555	2.13887e-09	-0.00906722	0.00494972	0.0669772
HRR50	rs4836027	C	T	-0.038861	0.00636627	1.03986e-09	-0.0378161	0.00602141	3.40448e-10	-0.0371799	0.00579506	1.41223e-10	-0.0098134	0.00483325	0.0423214
HR-increase	rs4836027	C	T	-0.0506711	0.00635157	1.51864e-15	-0.0500076	0.006031	1.1404e-16	-0.0494341	0.00589153	4.94342e-17	NA	NA	NA
Resting-HR	rs4836027	C	T	0.00241584	0.00592626	0.683533	NA	NA	NA	NA	NA	NA	NA	NA	NA
SDNN	rs4836027	C	T	-0.00473218	0.00594587	0.426106	-0.00387046	0.00546704	0.478972	NA	NA	NA	NA	NA	NA
RMSSD	rs4836027	C	T	-0.00763259	0.00592834	0.197933	-0.00626088	0.00479865	0.191993	NA	NA	NA	NA	NA	NA
HRR10	rs151283	A	C	-0.0249459	0.00652696	0.000132531	-0.0195927	0.00624033	0.00169212	-0.0190439	0.00605941	0.00167395	-0.0121744	0.00566572	0.0316555
HRR20	rs151283	A	C	-0.0341088	0.00655551	1.96717e-07	-0.0280217	0.00621906	6.6264e-06	-0.0272925	0.00602526	5.91963e-06	-0.0186916	0.00541982	0.000563616
HRR30	rs151283	A	C	-0.0374279	0.00656857	1.2181e-08	-0.031353	0.00621694	4.5936e-07	-0.0308041	0.00600261	2.87972e-07	-0.0212076	0.00525106	5.38131e-05
HRR40	rs151283	A	C	-0.0386143	0.00657458	4.29658e-09	-0.0323769	0.00621224	1.87693e-07	-0.0319128	0.00598435	9.71303e-08	-0.0214151	0.00506863	2.39294e-05
HRR50	rs151283	A	C	-0.0409198	0.00656036	4.47968e-10	-0.0348582	0.00618849	1.78212e-08	-0.0344422	0.00595637	7.40328e-09	-0.0235083	0.00493432	1.90044e-06
HR-increase	rs151283	A	C	-0.0258404	0.00654701	7.92652e-05	-0.019451	0.00621957	0.00176459	-0.019284	0.00607132	0.00149276	NA	NA	NA
Resting-HR	rs151283	A	C	0.0175863	0.00609603	0.00391687	NA	NA	NA	NA	NA	NA	NA	NA	NA
SDNN	rs151283	A	C	-0.0107788	0.00607432	0.0759884	-0.00403423	0.00560562	0.471727	NA	NA	NA	NA	NA	NA
RMSSD	rs151283	A	C	-0.014206	0.00605432	0.0189573	-0.00413536	0.00490516	0.399196	NA	NA	NA	NA	NA	NA
HRR10	rs2224202	A	G	0.0406711	0.00751297	6.20751e-08	0.0376393	0.00721427	1.82164e-07	0.0339847	0.0070026	1.21841e-06	0.0301494	0.00654733	4.13707e-06
HRR20	rs2224202	A	G	0.0435272	0.00751374	6.95043e-09	0.0401696	0.00717552	2.17679e-08	0.0361409	0.00694899	1.99053e-07	0.0314616	0.00623368	4.50135e-07
HRR30	rs2224202	A	G	0.0366723	0.00750459	1.02847e-06	0.0330906	0.00713729	3.55507e-06	0.0288327	0.00689415	2.89154e-05	0.02372	0.00603964	8.59751e-05
HRR40	rs2224202	A	G	0.0376815	0.00750488	5.15774e-07	0.0343236	0.00713254	1.49628e-06	0.0299724	0.00687312	1.29809e-05	0.0242407	0.00582233	3.14005e-05
HRR50	rs2224202	A	G	0.0331417	0.00750407	1.00499e-05	0.0296725	0.00710816	2.9919e-05	0.0254106	0.006844	0.000205153	0.0190642	0.00567471	0.000781366
HR-increase	rs2224202	A	G	0.0166963	0.00740942	0.0242382	0.0139198	0.00704899	0.0483049	0.0106249	0.00688399	0.122735	NA	NA	NA
Resting-HR	rs2224202	A	G	-0.0108783	0.00689236	0.1145	NA	NA	NA	NA	NA	NA	NA	NA	NA
SDNN	rs2224202	A	G	0.0196	0.00690977	0.00456168	0.0156484	0.0063691	0.0140156	NA	NA	NA	NA	NA	NA
RMSSD	rs2224202	A	G	0.0169334	0.00690353	0.014175	0.0107141	0.00559817	0.0556434	NA	NA	NA	NA	NA	NA
HRR10	rs2158712	T	A	-0.0450526	0.00619053	3.44101e-13	-0.0408381	0.00595603	7.12566e-12	-0.0384112	0.00579055	3.30987e-11	-0.0338468	0.00543473	4.76202e-10
HRR20	rs2158712	T	A	-0.0371978	0.00617783	1.74219e-09	-0.032677	0.00589194	2.93519e-08	-0.0302416	0.00571416	1.21181e-07	-0.0248105	0.00515474	1.4896e-06
HRR30	rs2158712	T	A	-0.0331819	0.00618369	8.08084e-08	-0.0283821	0.00587367	1.35473e-06	-0.0257113	0.00568864	6.20344e-06	-0.0197034	0.00497994	7.61346e-05
HRR40	rs2158712	T	A	-0.0330232	0.00616931	8.69314e-08	-0.0282822	0.00584951	1.33518e-06	-0.0255112	0.00565538	6.46682e-06	-0.0191957	0.00479654	6.2895e-05
HRR50	rs2158712	T	A	-0.0284176	0.00616398	4.03038e-06	-0.0238023	0.00583502	4.52517e-05	-0.0210407	0.00563953	0.000190963	-0.0144207	0.00467959	0.00205981
HR-increase	rs2158712	T	A	-0.0197422	0.00616102	0.00135436	-0.0151876	0.00584827	0.00940822	-0.013287	0.005724	0.0202753	NA	NA	NA
Resting-HR	rs2158712	T	A	0.0120544	0.00574117	0.0357648	NA	NA	NA	NA	NA	NA	NA	NA	NA
SDNN	rs2158712	T	A	-0.0188965	0.00572927	0.000973467	-0.0143302	0.00530709	0.00693174	NA	NA	NA	NA	NA	NA
RMSSD	rs2158712	T	A	-0.0193415	0.00572875	0.000735346	-0.0122245	0.00468668	0.00909989	NA	NA	NA	NA	NA	NA
HRR10	rs180238	T	C	0.0409324	0.00611659	2.22156e-11	0.0315532	0.00586629	7.53163e-08	0.0221327	0.00570286	0.000104157	0.0185914	0.00532801	0.000484543
HRR20	rs180238	T	C	0.0377655	0.00611861	6.77957e-10	0.0270629	0.00582395	3.37834e-06	0.0175274	0.00564796	0.00191467	0.0134407	0.00507016	0.00802906
HRR30	rs180238	T	C	0.0398495	0.00611704	7.35446e-11	0.0291372	0.00580406	5.17954e-07	0.019412	0.00561979	0.000552288	0.0150171	0.004911	0.00223039
HRR40	rs180238	T	C	0.0422723	0.00612388	5.15105e-12	0.0311227	0.00579975	8.07225e-08	0.0213849	0.0056044	0.000135929	0.0163766	0.00474951	0.000565032
HRR50	rs180238	T	C	0.0397333	0.00613402	9.40107e-11	0.0284977	0.00579852	8.91903e-07	0.0185675	0.00560009	0.000915142	0.0132359	0.00463727	0.00431537
HR-increase	rs180238	T	C	0.0261523	0.00608681	1.73762e-05	0.0159134	0.0058024	0.00609821	0.00765567	0.00567789	0.177558	NA	NA	NA
Resting-HR	rs180238	T	C	-0.0294697	0.00570241	2.3738e-07	NA	NA	NA	NA	NA	NA	NA	NA	NA
SDNN	rs180238	T	C	0.0367294	0.00571176	1.28074e-10	0.0254574	0.00525788	1.28982e-06	NA	NA	NA	NA	NA	NA
RMSSD	rs180238	T	C	0.0496054	0.00569672	3.17174e-18	0.0324681	0.00460769	1.85302e-12	NA	NA	NA	NA	NA	NA
HRR10	rs3757868	A	G	-0.0698153	0.0076425	6.74376e-20	-0.0513816	0.00731264	2.1435e-12	-0.0542453	0.00711147	2.42461e-14	-0.0390227	0.00668802	5.41788e-09
HRR20	rs3757868	A	G	-0.0718821	0.0076308	4.67652e-21	-0.0521954	0.00723128	5.34263e-13	-0.0546323	0.0070047	6.32902e-15	-0.0356134	0.00632859	1.83853e-08
HRR30	rs3757868	A	G	-0.0744816	0.00761643	1.44359e-22	-0.0543325	0.00719207	4.26888e-14	-0.0567491	0.00694841	3.22173e-16	-0.0355854	0.00613604	6.69111e-09
HRR40	rs3757868	A	G	-0.0764505	0.00763295	1.3592e-23	-0.0559596	0.00719729	7.6683e-15	-0.0582947	0.00694795	4.96508e-17	-0.0353475	0.00594167	2.71255e-09
HRR50	rs3757868	A	G	-0.0752511	0.00765733	8.95909e-23	-0.0543652	0.00721187	4.83328e-14	-0.0567753	0.00695877	3.45358e-16	-0.0327125	0.00581514	1.85963e-08
HR-increase	rs3757868	A	G	-0.0599904	0.00762991	3.83141e-15	-0.0410846	0.00722659	1.31309e-08	-0.0449914	0.00707175	2.00498e-10	NA	NA	NA
Resting-HR	rs3757868	A	G	0.0579128	0.00703921	1.95184e-16	NA	NA	NA	NA	NA	NA	NA	NA	NA
SDNN	rs3757868	A	G	-0.0316196	0.00717594	1.05301e-05	-0.00941105	0.00659077	0.153322	NA	NA	NA	NA	NA	NA
RMSSD	rs3757868	A	G	-0.0177957	0.00714983	0.0128141	0.0157744	0.0057892	0.00643571	NA	NA	NA	NA	NA	NA
HRR10	rs1997571	A	G	0.0422379	0.00596358	1.43088e-12	0.0426307	0.00571262	8.61037e-14	0.0395769	0.0055583	1.0898e-12	0.0304364	0.005221	5.58603e-09
HRR20	rs1997571	A	G	0.042372	0.00598007	1.40143e-12	0.0427864	0.00567426	4.75499e-14	0.0397733	0.0055041	5.03341e-13	0.0286479	0.00497381	8.46812e-09
HRR30	rs1997571	A	G	0.0426586	0.00597425	9.41744e-13	0.0428974	0.00565344	3.30344e-14	0.0398898	0.00547421	3.21445e-13	0.0276409	0.00481682	9.60654e-09
HRR40	rs1997571	A	G	0.0389115	0.00596686	7.03073e-11	0.0395151	0.00564166	2.51263e-12	0.0364032	0.00545345	2.49107e-11	0.0230279	0.00464821	7.28623e-07
HRR50	rs1997571	A	G	0.037824	0.00596707	2.33327e-10	0.0382936	0.00563118	1.05472e-11	0.0351457	0.00543766	1.03235e-10	0.0212812	0.00451306	2.41751e-06
HR-increase	rs1997571	A	G	0.0288676	0.00594549	1.20487e-06	0.0293982	0.00564427	1.91046e-07	0.0256314	0.00551802	3.40788e-06	NA	NA	NA
Resting-HR	rs1997571	A	G	0.000214113	0.00555451	0.969251	NA	NA	NA	NA	NA	NA	NA	NA	NA
SDNN	rs1997571	A	G	0.00829349	0.00556053	0.135837	0.00837553	0.00511538	0.101568	NA	NA	NA	NA	NA	NA
RMSSD	rs1997571	A	G	0.0163392	0.00556067	0.00330073	0.0164406	0.00449162	0.000252143	NA	NA	NA	NA	NA	NA
HRR10	rs17168815	T	G	-0.0514522	0.00806109	1.75259e-10	-0.0409639	0.0077188	1.11855e-07	-0.0319095	0.0075072	2.13617e-05	-0.0245546	0.00705592	0.000501795
HRR20	rs17168815	T	G	-0.0525515	0.00806534	7.2955e-11	-0.0412187	0.00765421	7.26987e-08	-0.0319699	0.00741343	1.61745e-05	-0.023191	0.00669752	0.000535328
HRR30	rs17168815	T	G	-0.0567829	0.00806229	1.90276e-12	-0.0454076	0.00763254	2.71041e-09	-0.0360114	0.00737877	1.06157e-06	-0.0265884	0.00648736	4.16452e-05
HRR40	rs17168815	T	G	-0.0584007	0.00807338	4.75893e-13	-0.0472713	0.00762588	5.72923e-10	-0.0374427	0.00735531	3.58147e-07	-0.0271628	0.00626872	1.47301e-05
HRR50	rs17168815	T	G	-0.0621443	0.00807608	1.43962e-14	-0.0505574	0.00762809	3.43828e-11	-0.0406659	0.00735625	3.25208e-08	-0.0299324	0.00613808	1.08275e-06
HR-increase	rs17168815	T	G	-0.0398754	0.00803141	6.89258e-07	-0.0279064	0.00761632	0.000248514	-0.0210072	0.00743825	0.00474131	NA	NA	NA
Resting-HR	rs17168815	T	G	0.0328451	0.00751973	1.25664e-05	NA	NA	NA	NA	NA	NA	NA	NA	NA
SDNN	rs17168815	T	G	-0.0450306	0.00754649	2.42756e-09	-0.0326281	0.00694944	2.67065e-06	NA	NA	NA	NA	NA	NA
RMSSD	rs17168815	T	G	-0.0474493	0.00749447	2.44795e-10	-0.0286491	0.00608612	2.51556e-06	NA	NA	NA	NA	NA	NA
HRR10	rs7072737	G	A	-0.0464707	0.00933354	6.41376e-07	-0.0369835	0.00898305	3.84325e-05	-0.0362448	0.00874312	3.39533e-05	-0.0145234	0.00820169	0.0766021
HRR20	rs7072737	G	A	-0.0721792	0.00927245	7.13144e-15	-0.0623295	0.00884195	1.81925e-12	-0.0616576	0.00859201	7.25918e-13	-0.0352608	0.00772735	5.05075e-06
HRR30	rs7072737	G	A	-0.0735177	0.00925722	2.03179e-15	-0.0631517	0.00880183	7.32912e-13	-0.0623164	0.00852807	2.76408e-13	-0.0327453	0.00745499	1.1231e-05
HRR40	rs7072737	G	A	-0.0799306	0.00924674	5.55886e-18	-0.0701161	0.00880961	1.76614e-15	-0.0692399	0.00852608	4.71962e-16	-0.0375932	0.00720181	1.79604e-07
HRR50	rs7072737	G	A	-0.0764268	0.00925332	1.4957e-16	-0.0670576	0.00880823	2.71894e-14	-0.0661104	0.00852209	8.80591e-15	-0.0323823	0.00702369	4.02727e-06
HR-increase	rs7072737	G	A	-0.0714889	0.00924664	1.08198e-14	-0.0623836	0.00883981	1.7196e-12	-0.0619818	0.00865853	8.25892e-13	NA	NA	NA
Resting-HR	rs7072737	G	A	0.0282995	0.00862457	0.00103397	NA	NA	NA	NA	NA	NA	NA	NA	NA
SDNN	rs7072737	G	A	-0.0187134	0.00862918	0.0301154	-0.0076467	0.00800983	0.339751	NA	NA	NA	NA	NA	NA
RMSSD	rs7072737	G	A	-0.0169291	0.00860012	0.0490176	-0.000178424	0.00702154	0.979727	NA	NA	NA	NA	NA	NA
HRR10	rs7130652	T	G	0.0755664	0.0114455	4.0855e-11	0.0805615	0.0110114	2.58515e-13	0.0763717	0.0107434	1.18516e-12	0.0780966	0.0100468	7.77889e-15
HRR20	rs7130652	T	G	0.0570085	0.0114982	7.14164e-07	0.0620873	0.0110157	1.74605e-08	0.0575508	0.0107049	7.64095e-08	0.0596055	0.00959882	5.34692e-10
HRR30	rs7130652	T	G	0.044778	0.0114685	9.45505e-05	0.049997	0.0109517	4.99987e-06	0.0453974	0.0106601	2.06034e-05	0.0473499	0.00926047	3.17931e-07
HRR40	rs7130652	T	G	0.0320917	0.0115181	0.00533462	0.037346	0.010986	0.000675756	0.0324427	0.0106814	0.00238798	0.0346788	0.00899231	0.000115154
HRR50	rs7130652	T	G	0.0231262	0.0115527	0.0453099	0.028167	0.0110058	0.0104913	0.0233119	0.0106876	0.0291719	0.0257176	0.00878733	0.00342749
HR-increase	rs7130652	T	G	-0.00640132	0.0114449	0.575947	-0.00181749	0.0109443	0.868105	-0.00408929	0.0106896	0.702055	NA	NA	NA
Resting-HR	rs7130652	T	G	0.0118324	0.0105617	0.262585	NA	NA	NA	NA	NA	NA	NA	NA	NA
SDNN	rs7130652	T	G	0.00863968	0.0104813	0.409774	0.013036	0.00962459	0.175599	NA	NA	NA	NA	NA	NA
RMSSD	rs7130652	T	G	0.0062551	0.0105918	0.554819	0.012913	0.00858697	0.132639	NA	NA	NA	NA	NA	NA
HRR10	rs4963772	A	G	0.074009	0.00830727	5.30314e-19	0.0540696	0.00794707	1.02987e-11	0.0316023	0.00774951	4.54937e-05	0.0142571	0.00727633	0.0500731
HRR20	rs4963772	A	G	0.0742509	0.00829929	3.77301e-19	0.0521336	0.00787207	3.56112e-11	0.0294593	0.00766041	0.000120367	0.00843672	0.0069261	0.223189
HRR30	rs4963772	A	G	0.0806291	0.00829135	2.46964e-22	0.0573447	0.0078453	2.71877e-13	0.0340696	0.00761741	7.74285e-06	0.0107452	0.00670701	0.109142
HRR40	rs4963772	A	G	0.0916489	0.00828186	1.95833e-28	0.0679868	0.00782319	3.7071e-18	0.0443102	0.00758529	5.19872e-09	0.0190167	0.00647568	0.00331928
HRR50	rs4963772	A	G	0.0880853	0.00829394	2.53667e-26	0.0638849	0.00782539	3.31368e-16	0.040148	0.0075706	1.1426e-07	0.0134779	0.00631962	0.0329526
HR-increase	rs4963772	A	G	0.0889982	0.00815303	1.0314e-27	0.067685	0.00772859	2.04639e-18	0.0491294	0.00758304	9.31881e-11	NA	NA	NA
Resting-HR	rs4963772	A	G	-0.0643009	0.00776207	1.21355e-16	NA	NA	NA	NA	NA	NA	NA	NA	NA
SDNN	rs4963772	A	G	0.10434	0.00764578	2.41712e-42	0.0796029	0.00702648	1.00552e-29	NA	NA	NA	NA	NA	NA
RMSSD	rs4963772	A	G	0.112006	0.00767033	3.23202e-48	0.0747679	0.0061781	1.11934e-33	NA	NA	NA	NA	NA	NA
HRR10	rs6488162	C	T	0.1039	0.00602573	1.88526e-66	0.0898788	0.0057701	1.36884e-54	0.0755053	0.00561778	4.06423e-41	0.0612755	0.0052653	2.88458e-31
HRR20	rs6488162	C	T	0.0973743	0.00602301	1.16991e-58	0.0825428	0.00572378	4.64223e-47	0.0678047	0.00556323	3.9815e-34	0.0500405	0.00502222	2.29603e-23
HRR30	rs6488162	C	T	0.0954576	0.00603109	2.66027e-56	0.080316	0.00570879	7.04898e-45	0.0650864	0.00553075	6.2199e-32	0.0457236	0.00485032	4.37898e-21
HRR40	rs6488162	C	T	0.0966054	0.00602537	1.00957e-57	0.0817053	0.00569337	1.27308e-46	0.0661181	0.00550585	3.51618e-33	0.044973	0.00468398	8.19711e-22
HRR50	rs6488162	C	T	0.0932768	0.00605417	1.89077e-53	0.0783848	0.00571923	1.10446e-42	0.0627135	0.00552905	8.71004e-30	0.0399806	0.00459944	3.64064e-18
HR-increase	rs6488162	C	T	0.0682846	0.00599269	4.79994e-30	0.0546813	0.00569881	8.70507e-22	0.0419574	0.00558256	5.74024e-14	NA	NA	NA
Resting-HR	rs6488162	C	T	-0.0434704	0.00559563	8.04946e-15	NA	NA	NA	NA	NA	NA	NA	NA	NA
SDNN	rs6488162	C	T	0.0615023	0.00558624	3.63839e-28	0.0450086	0.00514898	2.35867e-18	NA	NA	NA	NA	NA	NA
RMSSD	rs6488162	C	T	0.0756483	0.00558155	8.63812e-42	0.0507302	0.00452527	3.85534e-29	NA	NA	NA	NA	NA	NA
HRR10	rs826878	T	A	0.0570619	0.00586535	2.37102e-22	0.0496867	0.00562389	1.03008e-18	0.0430997	0.00546019	2.99297e-15	0.0352155	0.00511753	5.99172e-12
HRR20	rs826878	T	A	0.0545937	0.00587796	1.62869e-20	0.0471869	0.00558843	3.14811e-17	0.0401502	0.00541201	1.19928e-13	0.0304129	0.00487513	4.45282e-10
HRR30	rs826878	T	A	0.0563774	0.00588463	1.00407e-21	0.0487296	0.00558381	2.68715e-18	0.0415611	0.0053912	1.28842e-14	0.0309361	0.00472216	5.75501e-11
HRR40	rs826878	T	A	0.0551467	0.00587671	6.58425e-21	0.0479737	0.00556842	7.15455e-18	0.0406745	0.00537128	3.71522e-14	0.0289422	0.00454638	1.95552e-10
HRR50	rs826878	T	A	0.0534421	0.00588709	1.14226e-19	0.0455744	0.00557809	3.1416e-16	0.0383407	0.00538208	1.06292e-12	0.0260951	0.0044585	4.85801e-09
HR-increase	rs826878	T	A	0.0358999	0.00586079	9.1034e-10	0.0292309	0.00557423	1.57751e-07	0.023439	0.00544601	1.68111e-05	NA	NA	NA
Resting-HR	rs826878	T	A	-0.020546	0.00547114	0.000173255	NA	NA	NA	NA	NA	NA	NA	NA	NA
SDNN	rs826878	T	A	0.0295624	0.0054509	5.86876e-08	0.0218608	0.00503888	1.43727e-05	NA	NA	NA	NA	NA	NA
RMSSD	rs826878	T	A	0.0370839	0.00546449	1.15996e-11	0.0253768	0.00444716	1.15963e-08	NA	NA	NA	NA	NA	NA
HRR10	rs61928421	T	C	-0.0756817	0.0115024	4.75647e-11	-0.0762617	0.0111025	6.53782e-12	-0.0635251	0.010685	2.77627e-09	-0.0497123	0.0100448	7.47955e-07
HRR20	rs61928421	T	C	-0.0794047	0.0114452	4.02512e-12	-0.0799903	0.010914	2.3477e-13	-0.0667925	0.0105221	2.20055e-10	-0.0496049	0.0095435	2.02403e-07
HRR30	rs61928421	T	C	-0.077383	0.0113923	1.11268e-11	-0.0773602	0.0108226	8.91169e-13	-0.0640633	0.0104033	7.4188e-10	-0.0457435	0.00918084	6.29584e-07
HRR40	rs61928421	T	C	-0.0910596	0.0114335	1.69253e-15	-0.0907155	0.0108444	6.13787e-17	-0.0774565	0.0104136	1.03701e-13	-0.0569599	0.00891896	1.71192e-10
HRR50	rs61928421	T	C	-0.0867689	0.0114517	3.59213e-14	-0.0854186	0.010832	3.18358e-15	-0.072332	0.0103797	3.23648e-12	-0.0503611	0.00865182	5.88666e-09
HR-increase	rs61928421	T	C	-0.0515804	0.0114074	6.14871e-06	-0.0511757	0.0108438	2.37185e-06	-0.0401159	0.0105686	0.000147334	NA	NA	NA
Resting-HR	rs61928421	T	C	0.0102298	0.0107414	0.340914	NA	NA	NA	NA	NA	NA	NA	NA	NA
SDNN	rs61928421	T	C	-0.0455393	0.0108886	2.88943e-05	-0.0416708	0.0100248	3.23206e-05	NA	NA	NA	NA	NA	NA
RMSSD	rs61928421	T	C	-0.0562062	0.0109322	2.73574e-07	-0.0500127	0.00888406	1.81487e-08	NA	NA	NA	NA	NA	NA
HRR10	rs17180489	C	G	0.0366516	0.00840091	1.28629e-05	0.0200345	0.00803237	0.0126264	0.00708883	0.00781673	0.364475	-0.00213652	0.00737028	0.771906
HRR20	rs17180489	C	G	0.0415098	0.00843905	8.73341e-07	0.0237096	0.00801026	0.00307866	0.0100415	0.00778697	0.197219	-0.0010456	0.00708572	0.882688
HRR30	rs17180489	C	G	0.0479607	0.00843707	1.31832e-08	0.0293966	0.0079865	0.000232736	0.0150793	0.00773132	0.0511306	0.00228831	0.00686211	0.73878
HRR40	rs17180489	C	G	0.0522856	0.00846014	6.44498e-10	0.0339907	0.00798585	2.08113e-05	0.0192362	0.00772388	0.0127598	0.00527411	0.00663254	0.426508
HRR50	rs17180489	C	G	0.0520156	0.00845277	7.62177e-10	0.0332696	0.007968	2.97918e-05	0.0184733	0.00769404	0.0163542	0.00341706	0.00644864	0.596191
HR-increase	rs17180489	C	G	0.0536522	0.00835965	1.39185e-10	0.0363045	0.00792343	4.61727e-06	0.0263735	0.00777247	0.000691287	NA	NA	NA
Resting-HR	rs17180489	C	G	-0.0537992	0.00788954	9.2444e-12	NA	NA	NA	NA	NA	NA	NA	NA	NA
SDNN	rs17180489	C	G	0.0861149	0.00781704	3.37753e-28	0.0659146	0.00717651	4.24089e-20	NA	NA	NA	NA	NA	NA
RMSSD	rs17180489	C	G	0.0740873	0.00779063	1.97276e-21	0.0434575	0.00624857	3.56414e-12	NA	NA	NA	NA	NA	NA
HRR10	rs12906962	C	T	-0.0236345	0.00637883	0.000211475	-0.0183546	0.00609936	0.00262001	-0.0166647	0.00591681	0.00485668	-0.00234784	0.00554345	0.671907
HRR20	rs12906962	C	T	-0.0290035	0.00637009	5.29778e-06	-0.0235875	0.00603509	9.30201e-05	-0.0218969	0.00584613	0.000180189	-0.00404298	0.00526037	0.442149
HRR30	rs12906962	C	T	-0.0298437	0.00638053	2.91348e-06	-0.0246416	0.00602482	4.31956e-05	-0.0226474	0.00582232	0.000100462	-0.00278669	0.00509288	0.584262
HRR40	rs12906962	C	T	-0.0330775	0.00639051	2.27432e-07	-0.0275536	0.00602694	4.84735e-06	-0.0253725	0.00581437	1.28079e-05	-0.0033122	0.00491906	0.500733
HRR50	rs12906962	C	T	-0.0365056	0.00636851	9.96372e-09	-0.0309646	0.00600271	2.4987e-07	-0.0288687	0.00578786	6.12526e-07	-0.00533172	0.00478356	0.26503
HR-increase	rs12906962	C	T	-0.0475755	0.00631099	4.82473e-14	-0.042478	0.0059887	1.32759e-12	-0.0415628	0.00586065	1.33907e-12	NA	NA	NA
Resting-HR	rs12906962	C	T	0.0209533	0.00588017	0.000366362	NA	NA	NA	NA	NA	NA	NA	NA	NA
SDNN	rs12906962	C	T	-0.0188558	0.00589881	0.00139149	-0.0105066	0.00544506	0.053666	NA	NA	NA	NA	NA	NA
RMSSD	rs12906962	C	T	-0.0182819	0.00588941	0.00190876	-0.00587825	0.00478521	0.219293	NA	NA	NA	NA	NA	NA
HRR10	rs12974440	A	G	-0.0674459	0.0104802	1.23993e-10	-0.0756687	0.0100579	5.42125e-14	-0.0296261	0.00983702	0.00259909	-0.0247801	0.00916558	0.00686137
HRR20	rs12974440	A	G	-0.0605236	0.0103887	5.7119e-09	-0.0694514	0.00991377	2.48799e-12	-0.022828	0.0096746	0.0182992	-0.0176552	0.00865102	0.0412736
HRR30	rs12974440	A	G	-0.0640903	0.0104034	7.30003e-10	-0.0728897	0.00989965	1.82489e-13	-0.0254599	0.00966863	0.00845959	-0.0203856	0.00838124	0.0150069
HRR40	rs12974440	A	G	-0.0618256	0.0103399	2.25462e-09	-0.0710378	0.00983318	5.10112e-13	-0.0232991	0.00959024	0.0151244	-0.0175695	0.00801046	0.0282889
HRR50	rs12974440	A	G	-0.0593018	0.010363	1.05542e-08	-0.0685056	0.00984668	3.50851e-12	-0.0206257	0.00958444	0.0314021	-0.0146385	0.00782918	0.0615256
HR-increase	rs12974440	A	G	-0.0442074	0.0104915	2.517e-05	-0.0518907	0.0100688	2.56367e-07	-0.0112786	0.0099123	0.255193	NA	NA	NA
Resting-HR	rs12974440	A	G	-0.0205853	0.00968608	0.0335701	NA	NA	NA	NA	NA	NA	NA	NA	NA
SDNN	rs12974440	A	G	-0.104405	0.00985208	3.22232e-26	-0.112477	0.00920542	2.69923e-34	NA	NA	NA	NA	NA	NA
RMSSD	rs12974440	A	G	-0.155429	0.00973255	2.65843e-57	-0.16744	0.00801199	1.14823e-96	NA	NA	NA	NA	NA	NA
HRR10	rs12986417	A	G	-0.0113523	0.006199	0.0670596	-0.00864003	0.00594506	0.146143	-0.00713716	0.00577276	0.216334	0.00406434	0.00541175	0.452643
HRR20	rs12986417	A	G	-0.0239943	0.00618943	0.000106026	-0.0217352	0.00589623	0.00022776	-0.0201637	0.00571342	0.000417189	-0.00628479	0.00514782	0.222142
HRR30	rs12986417	A	G	-0.0340905	0.00617204	3.34026e-08	-0.0314783	0.00586424	8.00018e-08	-0.0297122	0.0056647	1.56719e-07	-0.0141772	0.00496777	0.00432121
HRR40	rs12986417	A	G	-0.0333986	0.00616502	6.07078e-08	-0.0308014	0.00585658	1.45148e-07	-0.0291357	0.00564958	2.5161e-07	-0.0126414	0.00478949	0.00830746
HRR50	rs12986417	A	G	-0.0357534	0.0061838	7.43034e-09	-0.0329955	0.00586513	1.85634e-08	-0.0310129	0.00566372	4.37611e-08	-0.0132225	0.00469511	0.00486083
HR-increase	rs12986417	A	G	-0.036456	0.00609569	2.23625e-09	-0.034062	0.00581677	4.77263e-09	-0.0329128	0.00568734	7.20282e-09	NA	NA	NA
Resting-HR	rs12986417	A	G	0.00852527	0.00573946	0.137448	NA	NA	NA	NA	NA	NA	NA	NA	NA
SDNN	rs12986417	A	G	-0.0109849	0.00574427	0.0558388	-0.00754657	0.00530863	0.155157	NA	NA	NA	NA	NA	NA
RMSSD	rs12986417	A	G	-0.0109197	0.00573667	0.056981	-0.00589266	0.00465245	0.205313	NA	NA	NA	NA	NA	NA
