# Supplementary material for: Genetic study links components of the autonomous nervous system to heart-rate profile during exercise
Source: Nat Commun. 2018 Mar 1;9:898. doi: 10.1038/s41467-018-03395-6 (PMC5832790; doi:10.1038/s41467-018-03395-6)
Supplement: Supplementary file 13 — Supplementary Data 10 [file 41467_2018_3395_MOESM13_ESM.xlsx]

## Sheet: Supplementary Data 10
Supplementary Data 10. The associations between the polygenic scores and diseases or phenotypes in the UK Biobank cohort. The analysis was conducted in the subset of participants that were not part of the ECG-exercise protocol. For the primary analysis, alleles were weighted with the effect on the highest associated HR-response phentoype; for sensitivity purposes and insight into trait-specific e…
		Primary genetic risk score (Table 1)			HR-increase			HR-recovery (10sec)			HR-recovery (20sec)			HR-recovery (30sec)			HR-recovery (40sec)			HR-recovery (50sec)
	Sample size (% cases)	Effect size	Se	P	Effect size	Se	P	Effect size	Se	P	Effect size	Se	P	Effect size	Se	P	Effect size	Se	P	Effect size	Se	P
Anthropometric
Height(cm)	420,910	-0.167986	0.0611536	0.00601551	-0.24543	0.0841305	0.00353144	-0.233884	0.0717985	0.00112407	-0.220827	0.0714656	0.00200186	-0.23393	0.0701914	0.000860023	-0.232409	0.0680497	0.000637228	-0.234609	0.0696734	0.000759261
Weight(kg)	420,697	-0.0644424	0.136074	0.635798	0.101298	0.187173	0.588368	-0.177411	0.159648	0.266455	-0.0400487	0.158949	0.801073	-0.0159643	0.156111	0.918549	0.0424589	0.151399	0.779137	0.0479869	0.15499	0.756855
BMI(kg/m2)	420,623	0.0326019	0.0458952	0.477485	0.116098	0.0631467	0.0659827	0.0124578	0.0538666	0.817103	0.0580521	0.0536218	0.278978	0.071463	0.052669	0.174835	0.090869	0.0510771	0.0752318	0.0938496	0.0522867	0.07267
Cardiovascular risk factors
Diastolic blood pressure (mmHg)	421,799	-0.824029	0.0790879	2.04507e-25	-1.2306	0.108536	8.59406e-30	-0.883128	0.0929134	2.01549e-21	-0.956019	0.0924261	4.5115e-25	-0.970463	0.0907394	1.08376e-26	-0.954977	0.0879731	1.90035e-27	-0.980847	0.0900445	1.25864e-27
Systolic blood pressure (mmHg)	421,797	0.0760259	0.156	0.626014	-0.167363	0.214481	0.435204	0.246656	0.183125	0.178005	0.0589043	0.182415	0.746761	0.00984871	0.179173	0.956164	0.0183134	0.173734	0.91605	0.0102857	0.177838	0.953878
Pulse pressure	421,797	0.900039	0.114029	2.95627e-15	1.06328	0.156742	1.17363e-11	1.12958	0.133912	3.31782e-17	1.01471	0.133393	2.81336e-14	0.980043	0.131014	7.42269e-14	0.973087	0.127036	1.86521e-14	0.990895	0.130025	2.52672e-14
Mean arterial pressure	421,797	-0.524	0.0969147	6.41966e-08	-0.876217	0.133146	4.68382e-11	-0.506396	0.113791	8.58061e-06	-0.617571	0.113281	4.99297e-08	-0.643514	0.111246	7.27425e-09	-0.630411	0.107862	5.08283e-09	-0.650311	0.11041	3.86663e-09
Hypertension	422,334(33.85%)	-0.0776615	0.0210964	0.000232073	-0.11689	0.0290219	5.63422e-05	-0.0829017	0.0247711	0.000817769	-0.0882467	0.0246518	0.000343963	-0.0872201	0.0242138	0.000315682	-0.0806567	0.0234781	0.000591663	-0.0832641	0.0240365	0.000532066
Coronary artery disease	422,334(7.48%)	0.022056	0.0372891	0.554194	0.0395885	0.0513352	0.440602	0.0355648	0.0437924	0.416721	0.0396953	0.0435489	0.362027	0.0433808	0.042786	0.310629	0.0404878	0.0414818	0.329045	0.0411517	0.0424776	0.332652
Atrial fibrillation	422,334(3.71%)	0.0686431	0.051001	0.178329	0.0637709	0.0698446	0.361222	0.100423	0.0598455	0.0933407	0.107738	0.0595318	0.0703343	0.105846	0.0584557	0.0701865	0.0790738	0.05665	0.162765	0.083739	0.0580139	0.148899
Ventricular arrhythmia	422,334(0.56%)	-0.141994	0.128894	0.270619	-0.187588	0.178865	0.294286	-0.195898	0.150022	0.191624	-0.187948	0.150278	0.211054	-0.17652	0.148046	0.233132	-0.177768	0.143718	0.216116	-0.174399	0.147184	0.236053
Diabetes Mellitus	422,334(7.04%)	0.0698928	0.0377786	0.0643042	0.0758984	0.0519344	0.143898	0.0961769	0.0443825	0.0302347	0.0980393	0.0441478	0.0263708	0.093859	0.0433516	0.0303826	0.0909315	0.0420449	0.0305623	0.08889	0.0430324	0.0388612
Other
Cancer (malignant)	422,334(15.35%)	-0.0175821	0.0267977	0.511757	-0.0324104	0.03675	0.377822	-0.0237457	0.0315078	0.451062	-0.0257293	0.0313259	0.411451	-0.0265089	0.0307628	0.388841	-0.0255668	0.0298112	0.3911	-0.0275143	0.0305195	0.367306
Depression	422,334(14.35%)	0.039901	0.0273344	0.144362	0.0301611	0.0376114	0.422602	0.0578821	0.0320387	0.07082	0.0517462	0.031905	0.104828	0.048429	0.0313534	0.122439	0.0455041	0.0304088	0.134546	0.0437214	0.0311414	0.160329
Reaction time (ms)	417771	-0.701571	1.05435	0.505793	-0.706462	1.44717	0.62543	-0.862791	1.24037	0.486686	-0.789097	1.23161	0.521716	-0.695795	1.20872	0.564854	-0.681984	1.17155	0.560487	-0.515937	1.19919	0.667023
Fluid intelligence score	105348	-0.0644867	0.0398369	0.105501	-0.0695115	0.0547343	0.204095	-0.0684874	0.0467234	0.142705	-0.0681525	0.0465286	0.142994	-0.0630257	0.0456925	0.167791	-0.0661411	0.0443206	0.135616	-0.0679543	0.0453592	0.1341
Parental lifespan	158649	0.0791973	0.0229253	0.000551296	0.106825	0.031566	0.000714101	0.088271	0.0268909	0.00102896	0.0930044	0.0267876	0.000516899	0.0937319	0.0263219	0.000369579	0.0874115	0.0255198	0.000614438	0.09126	0.0261314	0.000478941
